# Supplementary material for: A splice donor variant in SLAMF1 is associated with canine atopic dermatitis
Source: Front Vet Sci. 2025 Jun 19;12:1550617. doi: 10.3389/fvets.2025.1550617 (PMC12221898; doi:10.3389/fvets.2025.1550617)
Supplement: SUPPLEMENTARY FILE S1 — All combined breed and single breed GWAS Manhattan Plots and QQ plots. [file Supplementary_file_1.zip]

Archive with 6 entries (4 files):
- Supplementary File 1-4/
- Supplementary File 1-4/Supplementary File 1-4/
- Supplementary File 1-4/Supplementary File 1-4/Supplementary File S1.docx
- Supplementary File 1-4/Supplementary File 1-4/Supplementary File S2.docx
- Supplementary File 1-4/Supplementary File 1-4/Supplementary File S3.docx
- Supplementary File 1-4/Supplementary File 1-4/Supplementary File S4.docx
