# Supplementary material for: A splice donor variant in SLAMF1 is associated with canine atopic dermatitis
Source: Front Vet Sci. 2025 Jun 19;12:1550617. doi: 10.3389/fvets.2025.1550617 (PMC12221898; doi:10.3389/fvets.2025.1550617)
Supplement: SUPPLEMENTARY TABLE S1 — Breeds included in the combined single-breed GWAS. [file Table_1.xlsx]

## Sheet: Post balancing numbers
Row Labels	Number of Cases	Number of Controls
german-shepherd-dog	1516	1509
labrador-retriever	1151	1136
golden-retriever	1130	1113
shih-tzu	846	846
yorkshire-terrier	697	698
french-bulldog	670	670
schnauzer-miniature	561	559
boxer	485	483
boston-terrier	485	480
poodle-medium-standard	468	461
dachshund	437	436
pug	428	428
pembroke-welsh-corgi	397	398
poodle-miniature-toy	389	385
beagle	362	349
chihuahua	303	304
japanese-shiba-inu	239	239
siberian-husky	230	227
great-dane	212	215
american-staffordshire-terrier	186	199
maltese	193	190
pomeranian	187	183
dobermann-pinscher	186	182
rottweiler	176	174
australian-shepherd	164	162
cavalier-king-charles-spaniel	158	142
bichon-frise	142	125
cocker-spaniel	128	123
miniature-american-shepherd	120	120
bulldog-standard	109	117
great-pyrenees	124	115
german-shorthaired-pointer	120	108
west-highland-white-terrier	92	84
bernese-mountain-dog	84	77
australian-cattle-dog	74	74
dalmatian	70	69
akita	75	64
basset-hound	54	57
weimaraner	46	50
soft-coated-wheaten-terrier	54	47
border-collie	64	45
shetland-sheepdog	50	45
american-pit-bull-terrier	40	44
english-springer-spaniel	40	43
miniature-pinscher	49	43
belgian-malinois	48	42
saint-bernard	45	40
chow-chow	40	33
collie	33	32
brittany	30	30
mastiff	31	30
rhodesian-ridgeback	27	28
scottish-terrier	34	25
vizsla	30	24
havanese	25	21
newfoundland	21	21
portuguese-water-dog	21	21
italian-greyhound	24	20
old-english-sheepdog	22	18
alaskan-malamute	22	17
american-foxhound	20	16
schnauzer-giant	13	16
american-eskimo-dog	19	15
papillon	20	15
samoyed	21	15
airedale-terrier	15	14
bull-terrier	12	13
catahoula-leopard-dog	13	13
staffordshire-bull-terrier	15	12
pekingese	15	11
bloodhound	8	10
chinese-shar-pei	7	10
basenji	7	9
boykin-spaniel	10	9
english-cocker-spaniel	9	9
parson-russell-terrier	10	8
bulldog-american	6	7
chinese-crested	10	7
fox-terrier-wire	7	7
german-wirehaired-pointer	6	7
greater-swiss-mountain-dog	9	7
bullmastiff	3	6
japanese-chin	6	6
llewellin-setter	7	6
pointing-griffon-wire	4	6
chesapeake-bay-retriever	4	5
coton-de-tulear	6	5
dogue-de-bordeaux	5	5
irish-setter	3	5
keeshond	5	5
lhasa-apso	4	5
presa-canario	4	5
treeing-walker-coonhound	4	5
brussels-griffon	6	4
irish-terrier	3	4
korean-jindo	5	4
lagotto-romagnolo	4	4
schnauzer-standard	8	4
bouvier-des-flanders	3	3
cairn-terrier	3	3
fox-terrier-toy	4	3
norwegian-elkhound	4	3
spanish-water-dog	2	3
tibetan-mastiff	4	3
tibetan-terrier	3	3
whippet	7	3
anatolian-shepherd-dog	3	2
argentine-dogo	3	2
blue-tick-coonhound	2	2
boerboel	2	2
border-terrier	3	2
cardigan-welsh-corgi	3	2
irish-wolfhound	2	2
pharaoh-hound	2	2
redbone-coonhound	3	2
schipperke	3	2
	14633	14378
