# Supplementary material for: A splice donor variant in SLAMF1 is associated with canine atopic dermatitis
Source: Front Vet Sci. 2025 Jun 19;12:1550617. doi: 10.3389/fvets.2025.1550617 (PMC12221898; doi:10.3389/fvets.2025.1550617)
Supplement: SUPPLEMENTARY TABLE S2 — Chromosome 38 regional genotype data for the 78 genome-sequenced dogs, indicating haplotypic cases. [file Table_2.xlsx]

## Sheet: Genotype data
			Haplotypic case							Phenotypic Cases
	Marker	chr38 CanFam 4	ATAB36319802	SFBC32395477	ORAB30096531	NYAF10998878	NYAE95911813	CHBD95218585	NYAF29640562	00BAN_0472MARS0011B	00BAN_0063MARS000MN	00BAN_0086MARS000SU	POBC61771741	IRBF02219218	KCBC46083767	117779D	117781D	IRBF10854653	IRBF11090150	BF049970	SCBC75968256	ATAB31040281	CHBD90607007	OKBC46439214	SCBC77856132	POBC55497932	DLBC81779343	NYAF17502081	POBC58537737	IRBF05869824	ORAB28697293	POBC58019311	NYAF25374520	POBC62066246	00BAN_5204MARS000JD	OG-16-5050	OG-17-513	OG-17-514	NYPS02742607	NYAE95911564	ATAB33438050	POBC60953936	ATAB30158553	SGAA02698311	DLBC88348033	IRBF00758949	00BAN_1750MARS0015G	ATAB30085869	SJBC47283978
	BICF2P16682	21689673	2	1	1	2	2	2	2	1	0	2	1	2	2	2	2	2	1	2	2	1	2	2	1	1	2	2	1	2	2	2	2	2	2	2	2	2	2	2	2	2	0	2	2	1	2	2	2
	BICF2P845218	21711360	2	2	2	0	2	2	2	1	2	2	1	1	0	1	1	0	1	2	0	1	0	2	1	2	1	0	2	2	1	0	2	1	0	0	1	0	1	2	0	1	1	2	1	2	2	1	0
	BICF2P232008	21726032	0	0	0	2	0	0	0	1	0	0	2	1	2	2	1	2	1	2	2	1	2	0	1	2	0	2	0	0	1	2	0	1	1	2	1	2	1	1	2	1	1	0	1	0	1	2	2
	BICF2P1201365	21744700	0	0	0	0	0	0	0	1	0	0	1	0	0	0	1	1	0	0	1	0	0	0	0	0	0	0	0	0	0	1	0	1	0	0	0	0	0	0	0	1	1	0	0	0	0	1	2
	BICF2P203446	21769334	2	2	2	2	2	2	2	2	2	2	2	2	2	2	1	2	2	2	2	2	2	2	2	1	2	2	2	2	2	2	2	1	2	2	2	2	1	2	2	2	2	2	2	2	2	1	2
	BICF2P1135741	21896836	2	1	1	0	2	2	2	2	0	2	2	2	0	2	1	0	1	2	0	1	1	2	1	0	1	0	1	2	2	1	2	0	0	0	1	0	0	2	2	1	1	2	2	1	2	1	0
	BICF2S23315604	21995369	0	0	0	0	0	0	0	1	0	0	1	1	2	0	1	0	0	0	0	1	0	1	0	0	1	1	0	1	0	0	1	1	0	2	1	2	1	2	1	0	0	1	1	0	1	2	0
	BICF2P628037	22004739	0	0	0	0	0	0	0	1	0	0	2	1	2	0	1	0	0	0	0	1	0	1	0	0	1	0	0	1	0	0	1	1	0	0	0	0	1	2	1	0	0	1	1	0	1	2	0
	BICF2P374823	22020675	0	0	0	0	0	0	0	1	0	0	2	0	2	0	1	0	0	0	0	0	0	1	0	0	0	0	0	1	0	0	1	1	0	0	0	0	0	1	0	0	0	1	0	0	0	0	0
	BICF2P1023870	22039645	2	2	2	2	2	2	2	2	2	2	2	2	2	2	2	2	2	2	2	1	2	2	2	1	2	2	2	2	2	2	2	2	1	2	2	2	1	2	2	2	1	2	1	1	2	2	2
	BICF2P1159163	22055330	0	0	0	0	0	0	0	1	0	0	1	0	0	0	1	1	1	0	1	0	0	1	1	1	2	1	1	1	0	0	1	1	1	2	1	2	1	2	0	0	1	1	0	0	1	1	2
	BICF2P501450	22075024	2	2	2	2	2	2	2	1	2	2	1	1	2	2	1	2	2	2	2	0	2	1	1	2	0	2	0	1	1	2	1	1	0	2	2	2	2	1	1	2	2	1	2	1	2	2	2
	BICF2S23243486	22096095	0	0	0	0	0	0	0	1	0	0	2	1	2	0	1	1	0	2	1	0	1	1	1	0	0	2	2	1	1	0	1	2	2	2	1	2	1	1	0	2	0	2	0	1	0	1	0
	BICF2P1281030	22112286	2	2	2	2	2	2	2	1	2	2	0	1	0	2	2	2	2	0	1	1	2	1	1	2	0	1	0	1	0	2	1	2	1	0	1	0	1	1	1	2	2	0	1	1	2	1	2
Empirically defined disease-associated region	BICF2P200659	22129614	2	2	2	2	2	2	2	2	2	2	2	2	2	0	1	2	2	0	2	2	2	2	2	1	2	2	1	2	2	2	2	2	0	2	2	2	1	2	2	0	1	2	2	2	2	2	2
	BICF2P190955	22157110	0	0	0	0	0	0	0	0	0	0	0	1	2	2	1	2	1	0	2	2	1	1	2	1	2	2	1	1	2	1	1	2	2	2	1	2	1	2	2	2	2	1	2	1	1	1	2
	BICF2P685982	22197061	2	2	2	2	2	2	2	2	2	2	2	2	2	2	2	1	2	2	1	2	2	2	2	2	1	2	2	2	2	2	2	2	2	2	2	2	2	1	1	2	2	2	2	2	2	1	0
	BICF2P244692	22222868	2	2	2	2	2	2	2	2	2	2	0	2	2	0	1	0	2	2	1	1	1	1	1	2	1	1	0	1	0	2	1	0	0	2	2	2	2	1	2	0	2	1	1	1	1	2	2
	BICF2S23355117	22243022	0	0	0	0	0	0	0	0	0	0	1	0	2	0	0	1	0	0	0	1	1	0	0	0	2	2	1	0	2	0	0	1	2	0	0	0	0	0	1	1	0	0	2	1	0	0	2
	BICF2P422110	22263306	2	2	2	2	2	2	2	2	2	2	2	1	2	2	2	2	1	0	1	2	2	2	1	0	1	2	2	2	2	2	2	2	2	2	2	2	1	1	2	1	0	1	1	2	1	1	2
	BICF2P1464988	22274603	2	2	2	2	2	2	2	2	2	2	1	1	2	2	2	1	1	2	0	2	1	2	1	1	2	1	2	2	2	2	2	1	2	2	1	2	1	0	2	1	0	1	2	2	1	1	2
	BICF2S23328059	22296573	2	2	2	2	2	2	2	2	2	2	1	1	2	2	2	1	2	2	0	1	1	2	2	0	1	1	0	2	1	2	2	1	0	2	1	2	1	1	2	0	0	1	2	1	2	2	2
	BICF2P249590	22318476	0	0	0	0	0	0	0	0	0	0	1	2	2	0	0	1	0	2	0	1	0	0	0	1	2	1	0	0	1	0	0	0	0	0	0	0	0	0	2	0	1	1	1	0	0	0	2
	chr38_21554685	22382532	0	0	0	0	0	0	0	0	0	0	1	2	0	0	2	0	1	2	2	0	0	1	2	0	1	0	2	1	2	0	1	1	1	2	1	2	1	2	2	1	2	2	2	1	1	2	2
	BICF2P519530	22402327	0	0	0	0	0	0	0	0	0	0	0	2	0	1	-1	2	1	-1	1	1	2	1	2	1	2	1	2	1	2	1	1	2	2	2	2	2	2	2	1	2	2	2	2	1	1	2	0
	BICF2G63068122	22420361	0	0	0	0	0	0	0	0	0	0	2	2	2	0	2	2	1	2	1	2	2	1	2	1	2	2	2	1	1	1	1	2	2	2	2	2	2	2	2	2	2	2	2	0	1	2	0
	BICF2G63068121	22433504	0	0	0	0	0	0	0	0	0	0	2	2	2	0	2	2	1	2	2	2	2	1	2	1	2	2	2	1	2	1	1	2	2	2	2	2	2	2	2	2	1	2	2	1	1	2	2
	BICF2G63068106	22449663	0	0	0	0	0	0	0	0	0	0	0	0	0	0	1	1	1	0	2	1	2	0	1	0	1	1	1	1	2	1	0	2	0	0	1	0	0	1	0	1	1	1	2	1	1	2	2
	BICF2S23725626	22462326	0	0	0	0	0	0	0	0	0	0	2	0	2	0	0	1	0	2	0	2	2	1	1	2	2	2	1	0	1	0	1	2	1	2	2	2	1	0	2	1	1	0	1	1	0	0	0
	BICF2G63068099	22476559	0	0	0	0	0	0	0	0	0	0	2	2	2	0	1	0	1	2	0	2	0	1	2	2	2	1	1	1	2	1	1	0	2	2	2	2	2	2	1	1	2	2	1	1	1	1	0
	BICF2G63068075	22495734	0	0	0	0	0	0	0	0	0	0	0	2	0	0	1	0	1	2	0	1	0	1	2	1	0	0	1	1	1	0	1	0	2	0	1	0	1	2	0	1	2	2	2	0	1	2	0
	BICF2P716882	22514292	0	0	0	0	0	0	0	0	0	0	1	0	0	0	1	1	0	0	2	1	2	0	0	1	1	1	1	0	1	-1	0	2	0	0	1	0	2	0	1	2	0	0	1	0	-1	1	2
	BICF2G63068028	22543739	2	2	2	2	2	2	2	2	2	2	1	0	2	2	0	0	1	0	0	2	0	1	1	1	2	1	0	1	1	1	1	0	1	2	2	2	0	1	2	1	1	0	0	2	1	1	0
	BICF2S23232586	22575303	1	1	1	2	2	2	1	2	0	2	2	2	0	1	1	2	2	2	2	2	2	2	2	2	1	1	1	2	2	2	2	2	2	0	0	0	2	2	1	1	1	2	2	1	1	1	0
	BICF2G63067953	22587540	2	2	2	2	2	2	2	2	2	2	1	2	2	2	2	2	1	0	2	1	2	2	1	2	2	2	2	1	1	2	2	2	1	2	2	2	2	1	1	1	2	1	1	2	2	2	2
	BICF2G63067937	22602224	1	1	1	0	0	0	1	0	2	0	1	1	2	1	0	0	1	2	0	0	0	1	1	1	1	1	0	1	0	0	1	0	0	2	1	2	0	2	1	1	0	1	1	1	1	2	0
	BICF2G63067907	22614953	0	0	0	0	0	0	0	0	0	0	1	2	0	1	2	2	1	0	1	1	2	0	1	1	0	1	0	1	0	0	0	2	1	0	0	0	1	1	0	0	2	2	0	0	0	0	0
	BICF2G63067880	22632008	1	1	1	2	2	2	1	2	0	2	1	0	0	0	0	1	1	2	2	1	2	2	1	1	1	1	2	1	2	2	2	2	1	0	1	0	1	0	1	2	0	0	2	1	1	0	2
	BICF2S22913151	22645067	1	1	1	2	2	2	1	2	0	2	2	1	0	1	0	0	2	2	2	1	0	2	2	1	1	0	2	2	1	1	2	0	0	0	1	0	0	1	1	1	1	1	1	1	1	1	2
	BICF2G63067836	22659062	2	2	2	2	2	2	-1	2	2	2	1	0	2	0	1	0	1	0	1	1	0	2	1	0	2	-1	1	1	0	1	2	0	0	2	1	2	0	0	1	1	1	0	0	1	2	1	2
	BICF2P1140359	22684315	2	2	2	2	2	2	2	2	2	2	2	1	0	1	1	2	2	2	1	2	2	2	2	1	2	1	2	2	2	2	2	2	2	0	1	0	1	2	1	2	2	2	1	2	2	1	2
	BICF2P1441031	22714100	2	2	2	2	2	2	2	1	2	2	2	2	2	1	2	2	2	2	0	0	2	1	2	0	0	2	0	2	2	2	1	2	2	2	2	2	0	2	1	1	2	2	1	2	2	1	0
	BICF2P214639	22730351	1	1	1	2	2	2	1	1	0	2	2	0	2	1	1	2	2	2	0	1	2	1	2	1	0	2	0	2	0	2	1	2	0	2	1	2	1	2	1	0	1	1	2	1	1	0	0
	BICF2P662695	22745505	1	1	1	0	0	0	1	1	2	0	0	2	0	2	1	1	0	2	2	1	0	1	0	1	2	0	2	0	2	0	1	0	2	0	1	0	1	0	1	2	1	1	0	1	1	2	2
	BICF2P595773	22760747	1	1	1	0	0	0	1	1	2	0	0	2	0	2	1	1	0	2	2	1	0	0	0	1	2	0	0	0	2	0	0	0	2	0	0	0	1	0	1	2	1	1	0	1	1	2	2
	BICF2G63067778	22793479	2	2	2	2	1	2	2	0	2	2	1	1	2	1	2	2	0	2	1	1	2	2	1	2	0	2	1	1	2	1	2	2	2	2	1	2	2	2	1	2	0	0	2	1	2	2	1
	BICF2G63067772	22806458	1	1	1	0	1	0	1	2	2	0	2	2	2	2	2	2	2	2	2	2	2	0	1	2	2	2	2	1	2	1	0	2	2	2	2	2	2	2	2	2	2	2	2	1	1	2	2
	BICF2G63067753	22821598	2	2	2	2	1	2	2	0	2	2	1	1	2	1	2	2	0	2	1	1	2	2	1	2	0	2	1	1	2	1	2	2	2	2	1	2	2	1	1	2	0	0	2	1	2	2	0
	BICF2S2447359	22845835	2	2	2	2	2	2	2	2	2	2	2	2	2	2	2	2	2	2	2	2	2	2	2	1	2	2	2	2	2	2	2	2	2	0	0	0	1	2	2	2	2	2	1	2	2	2	1
[truncated: 31 more columns]

## Sheet: Breeds
Sample ID	Status	Breed
ATAB36319802	Haplotypic case	French Bulldog
SFBC32395477	Haplotypic case	French Bulldog
ORAB30096531	Haplotypic case	French Bulldog
NYAF10998878	Haplotypic case	American Staffordshire Terrier
NYAE95911813	Haplotypic case	Boston Terrier
CHBD95218585	Haplotypic case	Boxer
NYAF29640562	Haplotypic case	French Bulldog
00BAN_0472MARS0011B	Phenotypic case	Boston
00BAN_0063MARS000MN	Phenotypic case	French Bulldog
00BAN_0086MARS000SU	Phenotypic case	American Pitbull Terrier
POBC61771741	Control	Mixed Breed
IRBF02219218	Control	Australian Cattle Dog
KCBC46083767	Control	Labrador
117779D	Control	Airedale Terrier
117781D	Control	Airedale Terrier
IRBF10854653	Control	Labrador
IRBF11090150	Control	Boxer
BF049970	Control	Boston Terrier
SCBC75968256	Control	Shih Tzu
ATAB31040281	Control	Chihuahua
CHBD90607007	Control	Labrador
OKBC46439214	Control	Boxer
SCBC77856132	Control	Boxer
POBC55497932	Control	Siberian Husky
DLBC81779343	Control	Dachshund
NYAF17502081	Control	Labrador
POBC58537737	Control	Border Collie
IRBF05869824	Control	Boxer
ORAB28697293	Control	Corgi
POBC58019311	Control	American Staffordshire Terrier
NYAF25374520	Control	Boxer
POBC62066246	Control	Labrador
00BAN_5204MARS000JD	Control	shih Tzu
OG-16-5050	Control	Cane Corso
OG-17-513	Control	Cane Corso
OG-17-514	Control	Cane Corso
NYPS02742607	Control	Siberian Husky
NYAE95911564	Control	American Staffordshire Terrier
ATAB33438050	Control	Mixed Breed
POBC60953936	Control	Dachshund
ATAB30158553	Control	Australian Cattle Dog
SGAA02698311	Control	American Staffordshire Terrier
DLBC88348033	Control	Corgi
IRBF00758949	Control	Australian Cattle Dog
00BAN_1750MARS0015G	Control	Frenchie
ATAB30085869	Control	Frenchie
SJBC47283978	Control	Shih Tzu
DLBC85271239	Control	Dachshund
PXBC51987480	Control	Labrador
PKHWSWP	Control	Border Collie
IRBF14040652	Control	Frenchie
MEEB22309045	Control	Bulldog
LVBC45789156	Control	Beagle
ATAB30234092	Control	Husky
MEEB28191265	Control	Standard Poodle
ATAB30648367	Control	German Shepherd Dog
DLBC82241835	Control	Boxer
CHBD90243441	Control	Shih Tzu
DLBC87411811	Control	Shih Tzu
NYAF28094092	Control	Pomeranian
H015868	Control	Shih Tzu
ORAB31641880	Control	Labrador
MEEB25334382	Control	Cavalier King Charles Spaniel
00BAN_5237MARS000DY	Control	French Bulldog
ORAB28620761	Control	Dachshund
00BAN_0101MARS000G5	Control	American Pitbull Terrier
MEEB24091511	Control	Labrador
NYAF21237729	Control	Siberian Husky
ORAB30909374	Control	Mixed Breed
ATAB28721334	Control	Shih Tzu
ATAB31297515	Control	Alaskan Malamute
NYAF10324675	Control	Japanese Shiba Inu
EFNKSBD	Control	Mixed Breed
DLBC85996488	Control	Japanese Shiba Inu
NYAF09593920	Control	Old English Sheepdog
ATAB30773543	Control	Boxer
ORAB31126554	Control	French Bulldog
OG-16-5048	Control	Cane Corso
