# Supplementary material for: A splice donor variant in SLAMF1 is associated with canine atopic dermatitis
Source: Front Vet Sci. 2025 Jun 19;12:1550617. doi: 10.3389/fvets.2025.1550617 (PMC12221898; doi:10.3389/fvets.2025.1550617)
Supplement: SUPPLEMENTARY TABLE S3 — Variant calls from whole genome sequence analysis post SNPeff and SNPsift analyses, sorted from low to high probability value. [file Table_3.xlsx]

## Sheet: Unique variants and stats only
contigName	start	end	referenceAllele	alternateAlleles	qual	AF	CC_GENO	CC_TREND	CC_ALL	CC_REC	CC_DOM	Annotation	Annotation_Impact	Feature_type	Transcript_BioType	Gene_Name	Gene_Id	HGVS_c
chr38	22499956	22499957	T	["C"]	2042.49	[0.1923]	0	6.639e-15	3.58e-18	7.947e-13	1.468e-07	["splice_donor_variant","intron_variant"]	HIGH	transcript	protein_coding	SLAMF1	SLAMF1	c.799+2T>C
chr38	22358050	22358051	G	["T"]	2186.35	[0.1923]	0	6.639e-15	3.58e-18	7.947e-13	1.468e-07	["intron_variant"]	MODIFIER	transcript	protein_coding	LY9	LY9	c.1544-1598C>A
chr38	22518742	22518743	T	["C"]	2009.41	[0.1923]	0	6.639e-15	3.58e-18	7.947e-13	1.468e-07	["intergenic_region"]	MODIFIER	intergenic_region	null	SLAMF1-CD84	SLAMF1-CD84	n.22518743T>C
chr38	22321231	22321232	G	["A"]	2090.37	[0.1987]	0	1.283e-14	1.009e-17	7.947e-13	2.803e-07	["upstream_gene_variant"]	MODIFIER	transcript	protein_coding	CD244	CD244	c.-3243G>A
chr38	22443148	22443149	C	["G"]	2168.27	[0.2051]	6.661e-16	1.022e-13	2.69e-17	8.742e-12	2.803e-07	["intron_variant"]	MODIFIER	transcript	protein_coding	CD48	CD48	c.82+2684C>G
chr38	22444455	22444456	G	["T"]	2197.12	[0.2051]	6.661e-16	1.022e-13	2.69e-17	8.742e-12	2.803e-07	["intron_variant"]	MODIFIER	transcript	protein_coding	CD48	CD48	c.82+3991G>T
chr38	22445225	22445226	T	["TG"]	1486.58	[0.2051]	6.661e-16	1.022e-13	2.69e-17	8.742e-12	2.803e-07	["intron_variant"]	MODIFIER	transcript	protein_coding	CD48	CD48	c.82+4770dupG
chr38	22446975	22446976	T	["C"]	2067.28	[0.2051]	6.661e-16	1.022e-13	2.69e-17	8.742e-12	2.803e-07	["downstream_gene_variant"]	MODIFIER	transcript	snRNA	LOC119868095	LOC119868095	n.*4669A>G
chr38	22459956	22459957	A	["C"]	2149.27	[0.2051]	6.661e-16	1.022e-13	2.69e-17	8.742e-12	2.803e-07	["downstream_gene_variant"]	MODIFIER	transcript	protein_coding	CD48	CD48	c.*4016A>C
chr38	22473021	22473022	C	["G"]	2341.27	[0.2051]	6.661e-16	1.022e-13	2.69e-17	8.742e-12	2.803e-07	["intergenic_region"]	MODIFIER	intergenic_region	null	CD48-SLAMF1	CD48-SLAMF1	n.22473022C>G
chr38	22474975	22474976	C	["T"]	2224.28	[0.2051]	6.661e-16	1.022e-13	2.69e-17	8.742e-12	2.803e-07	["intergenic_region"]	MODIFIER	intergenic_region	null	CD48-SLAMF1	CD48-SLAMF1	n.22474976C>T
chr38	22444754	22444755	A	["G"]	2373.09	[0.2179]	6.661e-16	3.085e-13	1.659e-16	8.742e-12	9.092e-07	["intron_variant"]	MODIFIER	transcript	protein_coding	CD48	CD48	c.82+4290A>G
chr38	22429237	22429238	G	["A"]	2276.15	[0.2208]	1.11e-15	4.442e-13	2.184e-16	1.003e-11	1.043e-06	["intergenic_region"]	MODIFIER	intergenic_region	null	SLAMF7-CD48	SLAMF7-CD48	n.22429238G>A
chr38	22517130	22517131	C	["T"]	2579.93	[0.2244]	0	1.339e-13	3.87e-16	7.947e-13	2.598e-06	["downstream_gene_variant"]	MODIFIER	transcript	protein_coding	SLAMF1	SLAMF1	c.*3705C>T
chr38	22517636	22517637	G	["A"]	2520.04	[0.2244]	0	1.339e-13	3.87e-16	7.947e-13	2.598e-06	["downstream_gene_variant"]	MODIFIER	transcript	protein_coding	SLAMF1	SLAMF1	c.*4211G>A
chr38	22145604	22145606	CA	["C"]	2467.4	[0.2244]	6.661e-16	5.17e-13	3.87e-16	8.742e-12	1.559e-06	["upstream_gene_variant"]	MODIFIER	transcript	pseudogene	LOC119868068	LOC119868068	n.-2833delA
chr38	22438739	22438740	G	["A"]	2396.63	[0.2244]	1.998e-14	1.764e-12	3.87e-16	5.245e-11	9.092e-07	["upstream_gene_variant"]	MODIFIER	transcript	protein_coding	CD48	CD48	c.-1644G>A
chr38	22440068	22440069	C	["CT"]	1445.53	[0.2244]	1.998e-14	1.764e-12	3.87e-16	5.245e-11	9.092e-07	["upstream_gene_variant"]	MODIFIER	transcript	protein_coding	CD48	CD48	c.-315_-314insT
chr38	22517578	22517579	G	["A"]	2657.75	[0.2308]	0	2.256e-13	8.708e-16	7.947e-13	4.221e-06	["downstream_gene_variant"]	MODIFIER	transcript	protein_coding	SLAMF1	SLAMF1	c.*4153G>A
chr38	22153099	22153109	AAAAATAAAT	["A"]	2229.21	[0.2308]	6.661e-16	8.471e-13	8.708e-16	8.742e-12	2.598e-06	["upstream_gene_variant"]	MODIFIER	transcript	protein_coding	UFC1	UFC1	c.-1153_-1145delATTTATTTT
chr38	22540269	22540279	TTAACATTGA	["T"]	2439.3	[0.2308]	6.661e-16	8.471e-13	8.708e-16	8.742e-12	2.598e-06	["intron_variant"]	MODIFIER	transcript	protein_coding	CD84	CD84	c.47-1159_47-1151delAACATTGAT
chr38	22540282	22540283	C	["G"]	2553.53	[0.2308]	6.661e-16	8.471e-13	8.708e-16	8.742e-12	2.598e-06	["intron_variant"]	MODIFIER	transcript	protein_coding	CD84	CD84	c.47-1148C>G
chr38	22328025	22328026	G	["A"]	2413.62	[0.2308]	1.998e-14	2.819e-12	8.708e-16	5.245e-11	1.559e-06	["intron_variant"]	MODIFIER	transcript	protein_coding	CD244	CD244	c.61+3491G>A
chr38	22438483	22438484	C	["T"]	2661.34	[0.2308]	1.998e-14	2.819e-12	8.708e-16	5.245e-11	1.559e-06	["upstream_gene_variant"]	MODIFIER	transcript	protein_coding	CD48	CD48	c.-1900C>T
chr38	22475506	22475518	CTTCTTCTTCTT	["C"]	798.09	[0.1667]	8.882e-16	1.578e-13	1.571e-15	5.484e-11	1.194e-06	["intergenic_region"]	MODIFIER	intergenic_region	null	CD48-SLAMF1	CD48-SLAMF1	n.22475508_22475518delTTCTTCTTCTT
chr38	22142170	22142171	G	["T"]	2652.47	[0.2372]	6.661e-16	1.359e-12	1.895e-15	8.742e-12	4.221e-06	["upstream_gene_variant"]	MODIFIER	transcript	protein_coding	PPOX	PPOX	c.-2268C>A
chr38	22416670	22416674	ATAT	["A","ATTAT"]	1107.55	[0.2083,0.0083]	4.799e-11	2.428e-11	2.107e-15	6.645e-09	1.062e-07	["intron_variant"]	MODIFIER	transcript	protein_coding	SLAMF7	SLAMF7	c.56-1841_56-1839delATA
chr38	22447470	22447471	A	["ATTTTG"]	1779.97	[0.1987]	3.775e-14	4.953e-13	2.112e-15	5.412e-10	2.803e-07	["downstream_gene_variant"]	MODIFIER	transcript	snRNA	LOC119868095	LOC119868095	n.*4169_*4173dupCAAAA
chr38	22434903	22434905	TA	["T"]	1939.63	[0.2434]	4.619e-14	8.644e-12	3.3e-15	6.914e-11	3.424e-06	["intergenic_region"]	MODIFIER	intergenic_region	null	SLAMF7-CD48	SLAMF7-CD48	n.22434905delA
chr38	22145324	22145325	T	["G"]	2831.57	[0.2436]	6.661e-16	2.135e-12	4.001e-15	8.742e-12	6.704e-06	["upstream_gene_variant"]	MODIFIER	transcript	pseudogene	LOC119868068	LOC119868068	n.-3114T>G
chr38	22147002	22147003	G	["A"]	2473.72	[0.2436]	6.661e-16	2.135e-12	4.001e-15	8.742e-12	6.704e-06	["upstream_gene_variant"]	MODIFIER	transcript	pseudogene	LOC119868068	LOC119868068	n.-1436G>A
chr38	22396236	22396237	T	["C"]	2831.57	[0.2436]	6.661e-16	2.135e-12	4.001e-15	8.742e-12	6.704e-06	["downstream_gene_variant"]	MODIFIER	transcript	pseudogene	LOC111094568	LOC111094568	n.*4381T>C
chr38	22433503	22433504	C	["T"]	2566.45	[0.2436]	1.998e-14	6.793e-12	4.001e-15	5.245e-11	4.221e-06	["intergenic_region"]	MODIFIER	intergenic_region	null	SLAMF7-CD48	SLAMF7-CD48	n.22433504C>T
chr38	22436338	22436339	C	["G"]	2451.21	[0.2436]	1.998e-14	6.793e-12	4.001e-15	5.245e-11	4.221e-06	["upstream_gene_variant"]	MODIFIER	transcript	protein_coding	CD48	CD48	c.-4045C>G
chr38	22437049	22437050	T	["G"]	2504.82	[0.2436]	1.998e-14	6.793e-12	4.001e-15	5.245e-11	4.221e-06	["upstream_gene_variant"]	MODIFIER	transcript	protein_coding	CD48	CD48	c.-3334T>G
chr38	22438010	22438011	C	["CTCTA"]	2552.46	[0.2436]	1.998e-14	6.793e-12	4.001e-15	5.245e-11	4.221e-06	["upstream_gene_variant"]	MODIFIER	transcript	protein_coding	CD48	CD48	c.-2373_-2372insTCTA
chr38	22438167	22438168	C	["T"]	2644.41	[0.2436]	1.998e-14	6.793e-12	4.001e-15	5.245e-11	4.221e-06	["upstream_gene_variant"]	MODIFIER	transcript	protein_coding	CD48	CD48	c.-2216C>T
chr38	22438266	22438267	C	["T"]	2727.4	[0.2436]	1.998e-14	6.793e-12	4.001e-15	5.245e-11	4.221e-06	["upstream_gene_variant"]	MODIFIER	transcript	protein_coding	CD48	CD48	c.-2117C>T
chr38	22488661	22488670	TTTTTTTTG	["T"]	696.45	[0.1731]	1.743e-14	6.569e-14	4.645e-15	1.919e-09	7.341e-08	["intron_variant"]	MODIFIER	transcript	protein_coding	SLAMF1	SLAMF1	c.77-877_77-870delTTTTTTTG
chr38	22416667	22416669	TA	["T"]	727.16	[0.1905]	8.578e-11	1.247e-11	8.202e-15	1.012e-07	2.35e-08	["intron_variant"]	MODIFIER	transcript	protein_coding	SLAMF7	SLAMF7	c.56-1836delT
chr38	22169404	22169405	C	["T"]	2668.95	[0.25]	1.998e-14	1.026e-11	8.213e-15	5.245e-11	6.704e-06	["upstream_gene_variant"]	MODIFIER	transcript	protein_coding	DEDD	DEDD	c.-453C>T
chr38	22368748	22368749	T	["G"]	3038.44	[0.2143]	2.048e-11	2.29e-11	1.564e-14	1.31e-08	3.215e-07	["intron_variant"]	MODIFIER	transcript	protein_coding	LY9	LY9	c.455-2881A>C
chr38	22173929	22173930	G	["A"]	2937.05	[0.2564]	1.998e-14	1.524e-11	1.643e-14	5.245e-11	1.043e-05	["upstream_gene_variant"]	MODIFIER	transcript	protein_coding	DEDD	DEDD	c.-1615G>A
chr38	22248041	22248042	C	["G"]	2674.16	[0.2564]	1.998e-14	1.524e-11	1.643e-14	5.245e-11	1.043e-05	["upstream_gene_variant"]	MODIFIER	transcript	protein_coding	TSTD1	TSTD1	c.-250C>G
chr38	22437043	22437044	G	["A"]	2689.36	[0.2564]	1.998e-14	1.524e-11	1.643e-14	5.245e-11	1.043e-05	["upstream_gene_variant"]	MODIFIER	transcript	protein_coding	CD48	CD48	c.-3340G>A
chr38	22437088	22437089	T	["C"]	2631.81	[0.2564]	1.998e-14	1.524e-11	1.643e-14	5.245e-11	1.043e-05	["upstream_gene_variant"]	MODIFIER	transcript	protein_coding	CD48	CD48	c.-3295T>C
chr38	22517091	22517093	CA	["C"]	2810.16	[0.2564]	1.998e-14	1.524e-11	1.643e-14	5.245e-11	1.043e-05	["downstream_gene_variant"]	MODIFIER	transcript	protein_coding	SLAMF1	SLAMF1	c.*3667delA
chr38	22441878	22441879	T	["C"]	2929.69	[0.2564]	4.106e-12	1.08e-10	1.643e-14	7.955e-10	4.221e-06	["intron_variant"]	MODIFIER	transcript	protein_coding	CD48	CD48	c.82+1414T>C
chr38	22371989	22371994	TAATA	["T"]	2589.72	[0.2597]	1.11e-15	6.897e-12	2.163e-14	1.003e-11	1.826e-05	["intron_variant"]	MODIFIER	transcript	protein_coding	LY9	LY9	c.455-6126_455-6123delTATT
chr38	22087554	22087555	G	["A"]	2451.08	[0.2179]	1.053e-12	8.823e-12	2.715e-14	2.937e-09	9.092e-07	["3_prime_UTR_variant"]	MODIFIER	transcript	protein_coding	TOMM40L	TOMM40L	c.*284C>T
chr38	22100428	22100470	TCAGTTCTTCGGTGGCCAAGCCCCAGTCACCAAGGGAAGGGG	["T"]	2259.03	[0.2179]	1.053e-12	8.823e-12	2.715e-14	2.937e-09	9.092e-07	["upstream_gene_variant"]	MODIFIER	transcript	protein_coding	FCER1G	FCER1G	c.-249_-209delCCCCTTCCCTTGGTGACTGGGGCTTGGCCACCGAAGAACTG
chr38	22546706	22546707	G	["A"]	2959.05	[0.2628]	0	2.196e-12	3.207e-14	7.947e-13	3.525e-05	["upstream_gene_variant"]	MODIFIER	transcript	pseudogene	LOC119868071	LOC119868071	n.-3137C>T
chr38	22546865	22546866	G	["A"]	2938.88	[0.2628]	0	2.196e-12	3.207e-14	7.947e-13	3.525e-05	["upstream_gene_variant"]	MODIFIER	transcript	pseudogene	LOC119868071	LOC119868071	n.-3296C>T
chr38	22546887	22546888	A	["G"]	3025.86	[0.2628]	0	2.196e-12	3.207e-14	7.947e-13	3.525e-05	["upstream_gene_variant"]	MODIFIER	transcript	pseudogene	LOC119868071	LOC119868071	n.-3318T>C
chr38	22546888	22546889	T	["G"]	3028.86	[0.2628]	0	2.196e-12	3.207e-14	7.947e-13	3.525e-05	["upstream_gene_variant"]	MODIFIER	transcript	pseudogene	LOC119868071	LOC119868071	n.-3319A>C
chr38	22547013	22547014	C	["T"]	3178.84	[0.2628]	0	2.196e-12	3.207e-14	7.947e-13	3.525e-05	["upstream_gene_variant"]	MODIFIER	transcript	pseudogene	LOC119868071	LOC119868071	n.-3444G>A
chr38	22547685	22547686	C	["T"]	3006.24	[0.2628]	0	2.196e-12	3.207e-14	7.947e-13	3.525e-05	["upstream_gene_variant"]	MODIFIER	transcript	pseudogene	LOC119868071	LOC119868071	n.-4116G>A
chr38	22142647	22142648	A	["T"]	2774.32	[0.2628]	6.661e-16	7.387e-12	3.207e-14	8.742e-12	2.388e-05	["upstream_gene_variant"]	MODIFIER	transcript	protein_coding	PPOX	PPOX	c.-2745T>A
chr38	22142751	22142752	C	["CGGG","CGG"]	2338.97	[0.2372,0.0256]	6.661e-16	7.387e-12	3.207e-14	8.742e-12	2.388e-05	["upstream_gene_variant"]	MODIFIER	transcript	protein_coding	PPOX	PPOX	c.-2851_-2850dupCC
chr38	22143513	22143514	G	["A"]	3083.72	[0.2628]	6.661e-16	7.387e-12	3.207e-14	8.742e-12	2.388e-05	["upstream_gene_variant"]	MODIFIER	transcript	protein_coding	PPOX	PPOX	c.-3611C>T
chr38	22179708	22179709	C	["T"]	3035.59	[0.2628]	1.998e-14	2.225e-11	3.207e-14	5.245e-11	1.592e-05	["splice_region_variant","intron_variant"]	LOW	transcript	protein_coding	DEDD	DEDD	c.587-8C>T
chr38	22180856	22180857	C	["T"]	2980.59	[0.2628]	1.998e-14	2.225e-11	3.207e-14	5.245e-11	1.592e-05	["3_prime_UTR_variant"]	MODIFIER	transcript	protein_coding	DEDD	DEDD	c.*764C>T
chr38	22373588	22373589	G	["A"]	2931.17	[0.2628]	1.998e-14	2.225e-11	3.207e-14	5.245e-11	1.592e-05	["intron_variant"]	MODIFIER	transcript	protein_coding	LY9	LY9	c.454+4608C>T
chr38	22439825	22439826	C	["T"]	2983.96	[0.2692]	4.106e-12	2.141e-10	6.122e-14	7.955e-10	1.043e-05	["upstream_gene_variant"]	MODIFIER	transcript	protein_coding	CD48	CD48	c.-558C>T
chr38	22508546	22508547	G	["A"]	2969.72	[0.2692]	4.106e-12	2.141e-10	6.122e-14	7.955e-10	1.043e-05	["intron_variant"]	MODIFIER	transcript	protein_coding	SLAMF1	SLAMF1	c.874-3147G>A
chr38	22545925	22545926	C	["T"]	3108.64	[0.2756]	6.661e-16	1.548e-11	1.145e-13	8.742e-12	5.127e-05	["upstream_gene_variant"]	MODIFIER	transcript	pseudogene	LOC119868071	LOC119868071	n.-2356G>A
chr38	22438232	22438233	T	["C"]	3221.02	[0.2756]	1.998e-14	4.526e-11	1.145e-13	5.245e-11	3.525e-05	["upstream_gene_variant"]	MODIFIER	transcript	protein_coding	CD48	CD48	c.-2151T>C
chr38	22507299	22507300	G	["A"]	3000.8	[0.2756]	4.106e-12	2.955e-10	1.145e-13	7.955e-10	1.592e-05	["intron_variant"]	MODIFIER	transcript	protein_coding	SLAMF1	SLAMF1	c.873+2875G>A
chr38	22507317	22507318	T	["C"]	3019.85	[0.2756]	4.106e-12	2.955e-10	1.145e-13	7.955e-10	1.592e-05	["intron_variant"]	MODIFIER	transcript	protein_coding	SLAMF1	SLAMF1	c.873+2893T>C
chr38	22507524	22507525	T	["C"]	2638.18	[0.2756]	4.106e-12	2.955e-10	1.145e-13	7.955e-10	1.592e-05	["intron_variant"]	MODIFIER	transcript	protein_coding	SLAMF1	SLAMF1	c.873+3100T>C
chr38	22508861	22508862	T	["C"]	3108.77	[0.2756]	4.106e-12	2.955e-10	1.145e-13	7.955e-10	1.592e-05	["intron_variant"]	MODIFIER	transcript	protein_coding	SLAMF1	SLAMF1	c.874-2832T>C
chr38	22509191	22509192	G	["A"]	3123.76	[0.2756]	4.106e-12	2.955e-10	1.145e-13	7.955e-10	1.592e-05	["intron_variant"]	MODIFIER	transcript	protein_coding	SLAMF1	SLAMF1	c.874-2502G>A
chr38	22144681	22144682	C	["T"]	2977.91	[0.2808]	1.62e-13	1.067e-10	1.322e-13	1.062e-10	3.224e-05	["upstream_gene_variant"]	MODIFIER	transcript	protein_coding	PPOX	PPOX	c.-4779G>A
chr38	22368744	22368745	T	["G"]	3914.17	[0.2792]	5.177e-13	1.621e-10	1.507e-13	2.607e-10	2.739e-05	["intron_variant"]	MODIFIER	transcript	protein_coding	LY9	LY9	c.455-2877A>C
chr38	22475503	22475518	CTTCTTCTTCTTCTT	["CTCTTCTTCTTCTT","C","CCTTCTT"]	824.24	[0.1731,0.0128,0.0128]	1.416e-12	4.777e-11	1.926e-13	2.937e-09	7.889e-06	["intergenic_region"]	MODIFIER	intergenic_region	null	CD48-SLAMF1	CD48-SLAMF1	n.22475505_22475512delTTCTTCTT
chr38	22368998	22368999	A	["G"]	3197.27	[0.2821]	3.515e-13	1.66e-10	2.098e-13	2.273e-10	3.525e-05	["intron_variant"]	MODIFIER	transcript	protein_coding	LY9	LY9	c.455-3131T>C
chr38	22371460	22371461	A	["G"]	2981.41	[0.2821]	3.515e-13	1.66e-10	2.098e-13	2.273e-10	3.525e-05	["intron_variant"]	MODIFIER	transcript	protein_coding	LY9	LY9	c.455-5593T>C
chr38	22507239	22507240	A	["G"]	3136.75	[0.2821]	4.106e-12	4.027e-10	2.098e-13	7.955e-10	2.388e-05	["intron_variant"]	MODIFIER	transcript	protein_coding	SLAMF1	SLAMF1	c.873+2815A>G
chr38	22427278	22427280	CT	["CTT","C","TT"]	1799.05	[0.1923,0.0321,0.0577]	3.456e-11	9.096e-10	2.098e-13	2.387e-09	1.592e-05	["upstream_gene_variant"]	MODIFIER	transcript	protein_coding	SLAMF7	SLAMF7	c.-3120G>A
chr38	22170929	22170930	C	["A"]	3359.22	[0.2885]	6.661e-16	3.039e-11	3.777e-13	8.742e-12	0.0001042	["5_prime_UTR_variant"]	MODIFIER	transcript	protein_coding	DEDD	DEDD	c.-285C>A
chr38	22143873	22143874	C	["T"]	3489.09	[0.2885]	1.998e-14	8.673e-11	3.777e-13	5.245e-11	7.356e-05	["upstream_gene_variant"]	MODIFIER	transcript	protein_coding	PPOX	PPOX	c.-3971G>A
chr38	22505349	22505350	G	["A"]	3445.81	[0.2885]	4.106e-12	5.42e-10	3.777e-13	7.955e-10	3.525e-05	["intron_variant"]	MODIFIER	transcript	protein_coding	SLAMF1	SLAMF1	c.873+925G>A
chr38	22505984	22505986	TG	["T"]	3120.64	[0.2885]	4.106e-12	5.42e-10	3.777e-13	7.955e-10	3.525e-05	["intron_variant"]	MODIFIER	transcript	protein_coding	SLAMF1	SLAMF1	c.873+1561delG
chr38	22505502	22505503	G	["A"]	3305.54	[0.2885]	3.456e-11	1.213e-09	3.777e-13	2.387e-09	2.388e-05	["intron_variant"]	MODIFIER	transcript	protein_coding	SLAMF1	SLAMF1	c.873+1078G>A
chr38	22140395	22140396	C	["CGGCGGGCGCGTCG"]	1400.4	[0.2727]	4.5e-10	3.072e-09	4.337e-13	8.65e-09	1.453e-05	["upstream_gene_variant"]	MODIFIER	transcript	protein_coding	PPOX	PPOX	c.-494_-493insCGACGCGCCCGCC
chr38	22084383	22084384	G	["T"]	2926.57	[0.2436]	1.156e-12	5.345e-11	5.01e-13	2.937e-09	6.704e-06	["downstream_gene_variant"]	MODIFIER	transcript	protein_coding	TOMM40L	TOMM40L	c.*3455C>A
chr38	22157265	22157266	G	["A"]	3390.17	[0.2949]	3.515e-13	3.03e-10	6.682e-13	2.273e-10	7.356e-05	["upstream_gene_variant"]	MODIFIER	transcript	protein_coding	UFC1	UFC1	c.-5310C>T
chr38	22158262	22158263	C	["G"]	3279.22	[0.2949]	3.515e-13	3.03e-10	6.682e-13	2.273e-10	7.356e-05	["intergenic_region"]	MODIFIER	intergenic_region	null	UFC1-DEDD	UFC1-DEDD	n.22158263C>G
chr38	22159843	22159846	TGA	["T"]	2071.41	[0.2949]	3.515e-13	3.03e-10	6.682e-13	2.273e-10	7.356e-05	["intergenic_region"]	MODIFIER	intergenic_region	null	UFC1-DEDD	UFC1-DEDD	n.22159845_22159846delGA
chr38	22167294	22167295	G	["C"]	3326.06	[0.2949]	3.515e-13	3.03e-10	6.682e-13	2.273e-10	7.356e-05	["upstream_gene_variant"]	MODIFIER	transcript	protein_coding	DEDD	DEDD	c.-2563G>C
chr38	22184937	22184938	G	["A"]	2564.56	[0.2949]	4.106e-12	7.209e-10	6.682e-13	7.955e-10	5.127e-05	["upstream_gene_variant"]	MODIFIER	transcript	protein_coding	NIT1	NIT1	c.-459C>T
chr38	22498332	22498338	TTTCAG	["T"]	3384.66	[0.2949]	3.456e-11	1.599e-09	6.682e-13	2.387e-09	3.525e-05	["intron_variant"]	MODIFIER	transcript	protein_coding	SLAMF1	SLAMF1	c.701-1521_701-1517delCAGTT
chr38	22159075	22159076	T	["TTTTTTTA"]	2367.18	[0.3014]	1.62e-13	2.795e-10	8.65e-13	1.062e-10	0.0001038	["intergenic_region"]	MODIFIER	intergenic_region	null	UFC1-DEDD	UFC1-DEDD	n.22159076_22159077insTTTTTTA
chr38	22159178	22159179	C	["T"]	3178.89	[0.2987]	5.177e-13	4.018e-10	8.801e-13	2.607e-10	8.438e-05	["intergenic_region"]	MODIFIER	intergenic_region	null	UFC1-DEDD	UFC1-DEDD	n.22159179C>T
chr38	22150119	22150120	G	["A"]	3375.52	[0.3013]	3.515e-13	4.015e-10	1.163e-12	2.273e-10	0.0001042	["upstream_gene_variant"]	MODIFIER	transcript	protein_coding	USP21	USP21	c.-2856C>T
chr38	22166693	22166694	G	["C"]	3257.11	[0.3013]	4.106e-12	9.476e-10	1.163e-12	7.955e-10	7.356e-05	["upstream_gene_variant"]	MODIFIER	transcript	protein_coding	DEDD	DEDD	c.-3164G>C
chr38	22171606	22171607	C	["T"]	3401.43	[0.3013]	4.106e-12	9.476e-10	1.163e-12	7.955e-10	7.356e-05	["upstream_gene_variant"]	MODIFIER	transcript	protein_coding	DEDD	DEDD	c.-3938C>T
chr38	22180111	22180112	C	["T"]	3529.4	[0.3013]	4.106e-12	9.476e-10	1.163e-12	7.955e-10	7.356e-05	["3_prime_UTR_variant"]	MODIFIER	transcript	protein_coding	DEDD	DEDD	c.*19C>T
chr38	22182268	22182271	CTG	["C"]	3507.15	[0.3013]	4.106e-12	9.476e-10	1.163e-12	7.955e-10	7.356e-05	["upstream_gene_variant"]	MODIFIER	transcript	protein_coding	PFDN2	PFDN2	c.-2357_-2356delTG
chr38	22185438	22185439	C	["T"]	3599.38	[0.3013]	4.106e-12	9.476e-10	1.163e-12	7.955e-10	7.356e-05	["upstream_gene_variant"]	MODIFIER	transcript	protein_coding	NIT1	NIT1	c.-960G>A
chr38	22185794	22185795	G	["A"]	3454.4	[0.3013]	4.106e-12	9.476e-10	1.163e-12	7.955e-10	7.356e-05	["upstream_gene_variant"]	MODIFIER	transcript	protein_coding	NIT1	NIT1	c.-1316C>T
chr38	22186011	22186012	A	["T"]	3462.39	[0.3013]	4.106e-12	9.476e-10	1.163e-12	7.955e-10	7.356e-05	["upstream_gene_variant"]	MODIFIER	transcript	protein_coding	NIT1	NIT1	c.-1533T>A
chr38	22186530	22186531	C	["T"]	3547.38	[0.3013]	4.106e-12	9.476e-10	1.163e-12	7.955e-10	7.356e-05	["upstream_gene_variant"]	MODIFIER	transcript	protein_coding	NIT1	NIT1	c.-2052G>A
chr38	22197368	22197369	G	["C"]	3586.56	[0.3013]	4.106e-12	9.476e-10	1.163e-12	7.955e-10	7.356e-05	["downstream_gene_variant"]	MODIFIER	transcript	protein_coding	PFDN2	PFDN2	c.*672G>C
chr38	22509459	22509460	A	["G"]	3435.26	[0.3013]	3.456e-11	2.086e-09	1.163e-12	2.387e-09	5.127e-05	["intron_variant"]	MODIFIER	transcript	protein_coding	SLAMF1	SLAMF1	c.874-2234A>G
chr38	22420360	22420361	C	["A"]	3702.09	[0.3013]	2.229e-10	4.316e-09	1.163e-12	6.364e-09	3.525e-05	["intron_variant"]	MODIFIER	transcript	protein_coding	SLAMF7	SLAMF7	c.55+3744G>T
chr38	22506243	22506244	G	["GTTTTTTAAAAGATTTTATTTTATTT","GTTTTTTAAAAGATTTTATTTTATT"]	3091.63	[0.2885,0.0128]	2.229e-10	4.316e-09	1.163e-12	6.364e-09	3.525e-05	["intron_variant"]	MODIFIER	transcript	protein_coding	SLAMF1	SLAMF1	c.873+1839_873+1840insTATTTTTTTTAAAAGATTTTATTT
chr38	22506331	22506332	G	["A"]	3404.33	[0.3013]	2.229e-10	4.316e-09	1.163e-12	6.364e-09	3.525e-05	["intron_variant"]	MODIFIER	transcript	protein_coding	SLAMF1	SLAMF1	c.873+1907G>A
chr38	22506392	22506393	T	["C"]	3325.25	[0.3013]	2.229e-10	4.316e-09	1.163e-12	6.364e-09	3.525e-05	["intron_variant"]	MODIFIER	transcript	protein_coding	SLAMF1	SLAMF1	c.873+1968T>C
chr38	22165832	22165833	A	["AC","C"]	2546.92	[0.2895,0.0132]	7.626e-13	5.328e-10	1.164e-12	2.996e-10	9.697e-05	["upstream_gene_variant"]	MODIFIER	transcript	protein_coding	DEDD	DEDD	c.-4025A>C
chr38	22153590	22153591	G	["A"]	3405.08	[0.3077]	3.515e-13	5.257e-10	1.994e-12	2.273e-10	0.0001459	["upstream_gene_variant"]	MODIFIER	transcript	protein_coding	UFC1	UFC1	c.-1635C>T
chr38	22589243	22589244	G	["A"]	3541	[0.3077]	3.515e-13	5.257e-10	1.994e-12	2.273e-10	0.0001459	["intron_variant"]	MODIFIER	transcript	protein_coding	SLAMF6	SLAMF6	c.373+1241G>A
chr38	22403565	22403566	G	["A"]	8804.05	[0.6923]	4.106e-12	1.232e-09	1.994e-12	7.955e-10	0.0001042	["downstream_gene_variant"]	MODIFIER	transcript	protein_coding	SLAMF7	SLAMF7	c.*5745C>T
chr38	22403689	22403690	A	["G"]	8494.05	[0.6923]	4.106e-12	1.232e-09	1.994e-12	7.955e-10	0.0001042	["downstream_gene_variant"]	MODIFIER	transcript	protein_coding	SLAMF7	SLAMF7	c.*5621T>C
chr38	22510214	22510215	G	["A"]	3540.62	[0.3077]	3.456e-11	2.692e-09	1.994e-12	2.387e-09	7.356e-05	["intron_variant"]	MODIFIER	transcript	protein_coding	SLAMF1	SLAMF1	c.874-1479G>A
chr38	22506661	22506662	T	["C"]	3460.6	[0.3077]	2.229e-10	5.534e-09	1.994e-12	6.364e-09	5.127e-05	["intron_variant"]	MODIFIER	transcript	protein_coding	SLAMF1	SLAMF1	c.873+2237T>C
chr38	22506863	22506864	C	["T"]	3305.59	[0.3077]	2.229e-10	5.534e-09	1.994e-12	6.364e-09	5.127e-05	["intron_variant"]	MODIFIER	transcript	protein_coding	SLAMF1	SLAMF1	c.873+2439C>T
chr38	22545706	22545779	CAGAGGGAGAGGGAGAGGGAGAAGGAGAAGGAGAGGGAGAGGGAGAGGGAGAGGGAGAGGGAGAGGGAGAGGG	["CAGAGGGAGAGGGAGAGGG","C","CAGAGGGAGAGGGAGAGGGAGAGGG","CAGAGGG"]	2143.73	[0.2635,0.0338,0.0068,0.0068]	1.655e-12	9.368e-10	2.058e-12	3.981e-10	0.0001288	["upstream_gene_variant"]	MODIFIER	transcript	pseudogene	LOC119868071	LOC119868071	n.-2209_-2138delCCCTCTCCCTCTCCCTCTCCCTCTCCCTCTCCCTCTCCCTCTCCTTCTCCTTCTCCCTCTCCCTCTCCCTCT
chr38	22184968	22184970	GA	["G","GGGTA"]	2394.21	[0.3056,0.0069]	3.592e-12	1.263e-09	2.093e-12	5.334e-10	0.0001203	["upstream_gene_variant"]	MODIFIER	transcript	protein_coding	NIT1	NIT1	c.-491_-490insACC
chr38	22159084	22159086	AT	["A"]	2503.22	[0.3151]	2.438e-12	1.242e-09	2.755e-12	4.603e-10	0.000149	["intergenic_region"]	MODIFIER	intergenic_region	null	UFC1-DEDD	UFC1-DEDD	n.22159086delT
chr38	22141276	22141297	GGCTACTCCCTCCTGCCCACA	["G"]	1393.25	[0.1603]	4.962e-11	2.674e-11	2.9e-12	3.499e-07	1.194e-06	["upstream_gene_variant"]	MODIFIER	transcript	protein_coding	PPOX	PPOX	c.-1394_-1375delTGTGGGCAGGAGGGAGTAGC
chr38	22451769	22451770	A	["T"]	2307.75	[0.3279]	1.895e-07	1.492e-07	3.265e-12	2.157e-07	1.269e-05	["upstream_gene_variant"]	MODIFIER	transcript	snRNA	LOC119868095	LOC119868095	n.-20T>A
chr38	22547837	22547838	G	["A"]	3540.98	[0.3141]	6.661e-16	9.786e-11	3.369e-12	8.742e-12	0.0003757	["upstream_gene_variant"]	MODIFIER	transcript	pseudogene	LOC119868071	LOC119868071	n.-4268C>T
chr38	22171053	22171054	C	["T"]	3356.74	[0.3141]	4.106e-12	1.583e-09	3.369e-12	7.955e-10	0.0001459	["5_prime_UTR_premature_start_codon_gain_variant"]	LOW	transcript	protein_coding	DEDD	DEDD	c.-161C>T
chr38	22185477	22185478	G	["C"]	3812.47	[0.3141]	4.106e-12	1.583e-09	3.369e-12	7.955e-10	0.0001459	["upstream_gene_variant"]	MODIFIER	transcript	protein_coding	NIT1	NIT1	c.-999C>G
chr38	22559641	22559642	G	["C"]	3351.52	[0.3141]	4.106e-12	1.583e-09	3.369e-12	7.955e-10	0.0001459	["downstream_gene_variant"]	MODIFIER	transcript	protein_coding	CD84	CD84	c.*5438G>C
chr38	22560004	22560005	C	["T"]	3379.5	[0.3141]	4.106e-12	1.583e-09	3.369e-12	7.955e-10	0.0001459	["intergenic_region"]	MODIFIER	intergenic_region	null	CD84-SLAMF6	CD84-SLAMF6	n.22560005C>T
chr38	22560431	22560432	C	["G"]	3571.31	[0.3141]	4.106e-12	1.583e-09	3.369e-12	7.955e-10	0.0001459	["intergenic_region"]	MODIFIER	intergenic_region	null	CD84-SLAMF6	CD84-SLAMF6	n.22560432C>G
chr38	22560499	22560500	T	["A"]	3568.48	[0.3141]	4.106e-12	1.583e-09	3.369e-12	7.955e-10	0.0001459	["intergenic_region"]	MODIFIER	intergenic_region	null	CD84-SLAMF6	CD84-SLAMF6	n.22560500T>A
chr38	22561251	22561252	T	["A"]	3503.1	[0.3141]	4.106e-12	1.583e-09	3.369e-12	7.955e-10	0.0001459	["intergenic_region"]	MODIFIER	intergenic_region	null	CD84-SLAMF6	CD84-SLAMF6	n.22561252T>A
chr38	22563016	22563017	G	["A"]	3526.2	[0.3141]	4.106e-12	1.583e-09	3.369e-12	7.955e-10	0.0001459	["intergenic_region"]	MODIFIER	intergenic_region	null	CD84-SLAMF6	CD84-SLAMF6	n.22563017G>A
chr38	22564565	22564566	A	["C"]	3582.35	[0.3141]	4.106e-12	1.583e-09	3.369e-12	7.955e-10	0.0001459	["intergenic_region"]	MODIFIER	intergenic_region	null	CD84-SLAMF6	CD84-SLAMF6	n.22564566A>C
chr38	22564639	22564640	C	["T"]	3598.49	[0.3141]	4.106e-12	1.583e-09	3.369e-12	7.955e-10	0.0001459	["intergenic_region"]	MODIFIER	intergenic_region	null	CD84-SLAMF6	CD84-SLAMF6	n.22564640C>T
chr38	22565646	22565647	G	["A"]	3456.49	[0.3141]	4.106e-12	1.583e-09	3.369e-12	7.955e-10	0.0001459	["upstream_gene_variant"]	MODIFIER	transcript	protein_coding	SLAMF6	SLAMF6	c.-4686G>A
chr38	22565678	22565680	AG	["A"]	3332.8	[0.3141]	4.106e-12	1.583e-09	3.369e-12	7.955e-10	0.0001459	["upstream_gene_variant"]	MODIFIER	transcript	protein_coding	SLAMF6	SLAMF6	c.-4653delG
chr38	22246032	22246033	G	["GCCATGGCTGGGCA"]	3563.97	[0.3141]	2.229e-10	7.027e-09	3.369e-12	6.364e-09	7.356e-05	["upstream_gene_variant"]	MODIFIER	transcript	protein_coding	TSTD1	TSTD1	c.-2259_-2258insCCATGGCTGGGCA
chr38	22247107	22247108	C	["A"]	3692.25	[0.3141]	2.229e-10	7.027e-09	3.369e-12	6.364e-09	7.356e-05	["upstream_gene_variant"]	MODIFIER	transcript	protein_coding	TSTD1	TSTD1	c.-1184C>A
chr38	22110249	22110250	G	["T"]	2679.16	[0.2628]	1.83e-11	4.47e-10	3.385e-12	1.159e-08	1.592e-05	["upstream_gene_variant"]	MODIFIER	transcript	protein_coding	ADAMTS4	ADAMTS4	c.-3354G>T
chr38	22562772	22562774	TC	["T"]	3331.85	[0.3182]	5.887e-12	2.062e-09	4.437e-12	9.125e-10	0.0001673	["intergenic_region"]	MODIFIER	intergenic_region	null	CD84-SLAMF6	CD84-SLAMF6	n.22562774delC
chr38	22152193	22152194	T	["TA","TAA"]	2323.72	[0.3077,0.0128]	3.515e-13	8.696e-10	5.616e-12	2.273e-10	0.0002768	["5_prime_UTR_variant"]	MODIFIER	transcript	protein_coding	UFC1	UFC1	c.-239dupT
chr38	22184086	22184087	C	["T"]	3616.77	[0.3205]	3.456e-11	4.349e-09	5.616e-12	2.387e-09	0.0001459	["upstream_gene_variant"]	MODIFIER	transcript	protein_coding	PFDN2	PFDN2	c.-540C>T
chr38	22493660	22493661	C	["T"]	4085.08	[0.3205]	3.456e-11	4.349e-09	5.616e-12	2.387e-09	0.0001459	["intron_variant"]	MODIFIER	transcript	protein_coding	SLAMF1	SLAMF1	c.700+1479C>T
chr38	22493773	22493774	T	["C"]	4070.7	[0.3205]	3.456e-11	4.349e-09	5.616e-12	2.387e-09	0.0001459	["intron_variant"]	MODIFIER	transcript	protein_coding	SLAMF1	SLAMF1	c.700+1592T>C
chr38	22494260	22494261	A	["G"]	3875.17	[0.3205]	3.456e-11	4.349e-09	5.616e-12	2.387e-09	0.0001459	["intron_variant"]	MODIFIER	transcript	protein_coding	SLAMF1	SLAMF1	c.700+2079A>G
chr38	22244621	22244622	C	["T"]	3940.95	[0.3205]	2.229e-10	8.84e-09	5.616e-12	6.364e-09	0.0001042	["upstream_gene_variant"]	MODIFIER	transcript	protein_coding	TSTD1	TSTD1	c.-3670C>T
chr38	22246548	22246549	C	["G"]	3790.05	[0.3205]	2.229e-10	8.84e-09	5.616e-12	6.364e-09	0.0001042	["upstream_gene_variant"]	MODIFIER	transcript	protein_coding	TSTD1	TSTD1	c.-1743C>G
chr38	22440919	22440920	T	["C"]	3624.96	[0.3205]	2.229e-10	8.84e-09	5.616e-12	6.364e-09	0.0001042	["intron_variant"]	MODIFIER	transcript	protein_coding	CD48	CD48	c.82+455T>C
chr38	22325587	22325589	AT	["ATT","A"]	1553.81	[0.2372,0.0321]	1.292e-09	3.292e-09	6.13e-12	1.026e-07	1.043e-05	["intron_variant"]	MODIFIER	transcript	protein_coding	CD244	CD244	c.61+1063delT
chr38	22152424	22152425	A	["C"]	3898.07	[0.3269]	4.106e-12	2.533e-09	9.239e-12	7.955e-10	0.0002768	["5_prime_UTR_variant"]	MODIFIER	transcript	protein_coding	UFC1	UFC1	c.-469T>G
chr38	22185082	22185083	G	["A"]	3629.53	[0.3269]	4.106e-12	2.533e-09	9.239e-12	7.955e-10	0.0002768	["upstream_gene_variant"]	MODIFIER	transcript	protein_coding	NIT1	NIT1	c.-604C>T
chr38	22145748	22145749	G	["A"]	3923.95	[0.3269]	3.456e-11	5.447e-09	9.239e-12	2.387e-09	0.000202	["upstream_gene_variant"]	MODIFIER	transcript	pseudogene	LOC119868068	LOC119868068	n.-2690G>A
chr38	22488921	22488922	G	["A"]	3902.95	[0.3269]	3.456e-11	5.447e-09	9.239e-12	2.387e-09	0.000202	["intron_variant"]	MODIFIER	transcript	protein_coding	SLAMF1	SLAMF1	c.77-618G>A
chr38	22491492	22491493	G	["C"]	3713.03	[0.3269]	3.456e-11	5.447e-09	9.239e-12	2.387e-09	0.000202	["intron_variant"]	MODIFIER	transcript	protein_coding	SLAMF1	SLAMF1	c.416-405G>C
chr38	22499223	22499225	GA	["G"]	2409.37	[0.3269]	3.456e-11	5.447e-09	9.239e-12	2.387e-09	0.000202	["intron_variant"]	MODIFIER	transcript	protein_coding	SLAMF1	SLAMF1	c.701-621delA
chr38	22194912	22194913	A	["G"]	3233.06	[0.3269]	4.981e-09	3.861e-08	9.239e-12	3.478e-08	7.356e-05	["downstream_gene_variant"]	MODIFIER	transcript	protein_coding	KLHDC9	KLHDC9	c.*2225T>C
chr38	22451753	22451756	CTT	["C"]	1673.13	[0.3509]	6.361e-07	4.739e-07	1.434e-11	4.504e-07	2.649e-05	["upstream_gene_variant"]	MODIFIER	transcript	snRNA	LOC119868095	LOC119868095	n.-6_-5delAA
chr38	22373287	22373288	C	["T"]	3755.94	[0.3333]	3.456e-11	6.755e-09	1.501e-11	2.387e-09	0.0002768	["intron_variant"]	MODIFIER	transcript	protein_coding	LY9	LY9	c.454+4909G>A
chr38	22566040	22566041	C	["T"]	3803.95	[0.3333]	3.456e-11	6.755e-09	1.501e-11	2.387e-09	0.0002768	["upstream_gene_variant"]	MODIFIER	transcript	protein_coding	SLAMF6	SLAMF6	c.-4292C>T
chr38	22494484	22494485	T	["C"]	4054.68	[0.3333]	1.155e-09	2.6e-08	1.501e-11	1.546e-08	0.0001459	["intron_variant"]	MODIFIER	transcript	protein_coding	SLAMF1	SLAMF1	c.700+2303T>C
chr38	22498136	22498137	G	["C"]	3960.74	[0.3333]	1.155e-09	2.6e-08	1.501e-11	1.546e-08	0.0001459	["intron_variant"]	MODIFIER	transcript	protein_coding	SLAMF1	SLAMF1	c.701-1720G>C
chr38	22170144	22170146	CG	["C"]	1942.18	[0.2961]	7.192e-08	1.042e-07	1.67e-11	3.413e-07	3.29e-05	["upstream_gene_variant"]	MODIFIER	transcript	protein_coding	DEDD	DEDD	c.-231delG
chr38	22082099	22082100	G	["A"]	3197.27	[0.2821]	1.895e-10	2.767e-09	1.901e-11	3.716e-08	3.525e-05	["upstream_gene_variant"]	MODIFIER	transcript	protein_coding	NR1I3	NR1I3	c.-210G>A
chr38	22082185	22082186	A	["T"]	3322.89	[0.2821]	1.895e-10	2.767e-09	1.901e-11	3.716e-08	3.525e-05	["upstream_gene_variant"]	MODIFIER	transcript	protein_coding	NR1I3	NR1I3	c.-124A>T
chr38	22082277	22082278	C	["T"]	3274.93	[0.2821]	1.895e-10	2.767e-09	1.901e-11	3.716e-08	3.525e-05	["5_prime_UTR_premature_start_codon_gain_variant"]	LOW	transcript	protein_coding	NR1I3	NR1I3	c.-65C>T
chr38	22085308	22085309	G	["A"]	3555.92	[0.2821]	1.895e-10	2.767e-09	1.901e-11	3.716e-08	3.525e-05	["downstream_gene_variant"]	MODIFIER	transcript	protein_coding	TOMM40L	TOMM40L	c.*2530C>T
chr38	22210798	22210799	T	["TG"]	2984.05	[0.3377]	6.608e-09	6e-08	1.977e-11	3.989e-08	0.0001195	["intron_variant"]	MODIFIER	transcript	protein_coding	NECTIN4	NECTIN4	c.76+3444dupG
chr38	22249686	22249687	A	["C"]	3754.49	[0.3397]	3.515e-13	1.697e-09	2.411e-11	2.273e-10	0.0006736	["downstream_gene_variant"]	MODIFIER	transcript	protein_coding	USF1	USF1	c.*2329A>C
chr38	22164865	22164866	A	["C"]	4076.68	[0.3397]	4.106e-12	3.886e-09	2.411e-11	7.955e-10	0.0005052	["upstream_gene_variant"]	MODIFIER	transcript	protein_coding	DEDD	DEDD	c.-4992A>C
chr38	22566285	22566286	T	["A"]	3813.35	[0.3397]	3.456e-11	8.299e-09	2.411e-11	2.387e-09	0.0003757	["upstream_gene_variant"]	MODIFIER	transcript	protein_coding	SLAMF6	SLAMF6	c.-4047T>A
chr38	22200521	22200522	A	["G"]	4037.93	[0.3397]	2.229e-10	1.667e-08	2.411e-11	6.364e-09	0.0002768	["upstream_gene_variant"]	MODIFIER	transcript	protein_coding	KLHDC9	KLHDC9	c.-1650T>C
chr38	22200552	22200553	G	["A"]	4166.94	[0.3397]	2.229e-10	1.667e-08	2.411e-11	6.364e-09	0.0002768	["upstream_gene_variant"]	MODIFIER	transcript	protein_coding	KLHDC9	KLHDC9	c.-1681C>T
chr38	22499840	22499841	A	["AT"]	2495.23	[0.3397]	2.229e-10	1.667e-08	2.411e-11	6.364e-09	0.0002768	["splice_region_variant","intron_variant"]	LOW	transcript	protein_coding	SLAMF1	SLAMF1	c.701-4dupT
chr38	22566071	22566072	G	["A"]	3865.96	[0.3397]	2.229e-10	1.667e-08	2.411e-11	6.364e-09	0.0002768	["upstream_gene_variant"]	MODIFIER	transcript	protein_coding	SLAMF6	SLAMF6	c.-4261G>A
chr38	22520466	22520468	TA	["T"]	2513.24	[0.3397]	1.155e-09	3.173e-08	2.411e-11	1.546e-08	0.000202	["intergenic_region"]	MODIFIER	intergenic_region	null	SLAMF1-CD84	SLAMF1-CD84	n.22520468delA
chr38	22184963	22184964	G	["GGGAGGGGAGGGTA","A"]	2115.17	[0.2868,0.0074]	5.651e-10	5.811e-09	2.874e-11	4.26e-08	4.514e-05	["upstream_gene_variant"]	MODIFIER	transcript	protein_coding	NIT1	NIT1	c.-485C>T
chr38	22167181	22167183	AT	["A","TT"]	3189.26	[0.3377,0.0065]	5.887e-12	4.975e-09	3.175e-11	9.125e-10	0.0005795	["upstream_gene_variant"]	MODIFIER	transcript	protein_coding	DEDD	DEDD	c.-2676A>T
chr38	22080574	22080576	GT	["G"]	2827.71	[0.2885]	1.924e-11	1.614e-09	3.263e-11	1.159e-08	7.356e-05	["upstream_gene_variant"]	MODIFIER	transcript	protein_coding	NR1I3	NR1I3	c.-1734delT
chr38	22080644	22080645	T	["C"]	3414.09	[0.2885]	1.924e-11	1.614e-09	3.263e-11	1.159e-08	7.356e-05	["upstream_gene_variant"]	MODIFIER	transcript	protein_coding	NR1I3	NR1I3	c.-1665T>C
chr38	22157109	22157110	G	["A"]	3991.4	[0.3462]	4.106e-12	4.741e-09	3.829e-11	7.955e-10	0.0006736	["upstream_gene_variant"]	MODIFIER	transcript	protein_coding	UFC1	UFC1	c.-5154C>T
chr38	22164880	22164881	A	["C"]	4085.72	[0.3462]	4.106e-12	4.741e-09	3.829e-11	7.955e-10	0.0006736	["upstream_gene_variant"]	MODIFIER	transcript	protein_coding	DEDD	DEDD	c.-4977A>C
chr38	22566181	22566182	T	["A"]	3836.31	[0.3462]	3.456e-11	1.01e-08	3.829e-11	2.387e-09	0.0005052	["upstream_gene_variant"]	MODIFIER	transcript	protein_coding	SLAMF6	SLAMF6	c.-4151T>A
chr38	22566265	22566266	C	["G"]	4213.29	[0.3462]	3.456e-11	1.01e-08	3.829e-11	2.387e-09	0.0005052	["upstream_gene_variant"]	MODIFIER	transcript	protein_coding	SLAMF6	SLAMF6	c.-4067C>G
chr38	22200766	22200767	T	["C"]	4316.18	[0.3462]	2.229e-10	2.024e-08	3.829e-11	6.364e-09	0.0003757	["upstream_gene_variant"]	MODIFIER	transcript	protein_coding	KLHDC9	KLHDC9	c.-1895A>G
chr38	22201981	22201982	G	["A"]	4024.91	[0.3462]	4.981e-09	6.949e-08	3.829e-11	3.478e-08	0.000202	["upstream_gene_variant"]	MODIFIER	transcript	protein_coding	KLHDC9	KLHDC9	c.-3110C>T
chr38	22495230	22495231	G	["T"]	4188.91	[0.3462]	4.981e-09	6.949e-08	3.829e-11	3.478e-08	0.000202	["intron_variant"]	MODIFIER	transcript	protein_coding	SLAMF1	SLAMF1	c.700+3049G>T
chr38	22164759	22164760	G	["A"]	3398.97	[0.3561]	3.121e-10	2.494e-08	4.194e-11	4.745e-09	0.0004387	["upstream_gene_variant"]	MODIFIER	transcript	protein_coding	DEDD	DEDD	c.-5098G>A
chr38	22248223	22248224	C	["CG"]	2633.83	[0.3092]	9.657e-10	2.722e-08	4.445e-11	3.513e-08	0.0001969	["upstream_gene_variant"]	MODIFIER	transcript	protein_coding	TSTD1	TSTD1	c.-68_-67insG
chr38	22558539	22558540	G	["A"]	3965.9	[0.3526]	1.998e-14	1.013e-09	6.018e-11	5.245e-11	0.001524	["downstream_gene_variant"]	MODIFIER	transcript	protein_coding	CD84	CD84	c.*6341G>A
chr38	22145695	22145696	T	["A"]	4286.64	[0.3526]	3.456e-11	1.218e-08	6.018e-11	2.387e-09	0.0006736	["upstream_gene_variant"]	MODIFIER	transcript	pseudogene	LOC119868068	LOC119868068	n.-2743T>A
chr38	22382669	22382670	T	["C"]	4086.64	[0.3526]	3.456e-11	1.218e-08	6.018e-11	2.387e-09	0.0006736	["upstream_gene_variant"]	MODIFIER	transcript	protein_coding	LY9	LY9	c.-244A>G
chr38	22402214	22402215	A	["C"]	8128.85	[0.6474]	1.155e-09	4.614e-08	6.018e-11	1.546e-08	0.0003757	["intergenic_region"]	MODIFIER	intergenic_region	null	LOC111094568-SLAMF7	LOC111094568-SLAMF7	n.22402215A>C
chr38	22402223	22402224	T	["A"]	8198.79	[0.6474]	1.155e-09	4.614e-08	6.018e-11	1.546e-08	0.0003757	["intergenic_region"]	MODIFIER	intergenic_region	null	LOC111094568-SLAMF7	LOC111094568-SLAMF7	n.22402224T>A
chr38	22402287	22402288	G	["T"]	7640.05	[0.6474]	1.155e-09	4.614e-08	6.018e-11	1.546e-08	0.0003757	["intergenic_region"]	MODIFIER	intergenic_region	null	LOC111094568-SLAMF7	LOC111094568-SLAMF7	n.22402288G>T
chr38	22402326	22402327	T	["C"]	8071.78	[0.6474]	1.155e-09	4.614e-08	6.018e-11	1.546e-08	0.0003757	["intergenic_region"]	MODIFIER	intergenic_region	null	LOC111094568-SLAMF7	LOC111094568-SLAMF7	n.22402327T>C
chr38	22402475	22402478	GAC	["G"]	7705.55	[0.6474]	1.155e-09	4.614e-08	6.018e-11	1.546e-08	0.0003757	["intergenic_region"]	MODIFIER	intergenic_region	null	LOC111094568-SLAMF7	LOC111094568-SLAMF7	n.22402477_22402478delAC
chr38	22402502	22402505	TAA	["T"]	7748.55	[0.6474]	1.155e-09	4.614e-08	6.018e-11	1.546e-08	0.0003757	["intergenic_region"]	MODIFIER	intergenic_region	null	LOC111094568-SLAMF7	LOC111094568-SLAMF7	n.22402504_22402505delAA
chr38	22402568	22402570	CT	["C"]	6894.62	[0.6474]	1.155e-09	4.614e-08	6.018e-11	1.546e-08	0.0003757	["intergenic_region"]	MODIFIER	intergenic_region	null	LOC111094568-SLAMF7	LOC111094568-SLAMF7	n.22402570delT
chr38	22402644	22402645	G	["GAGAGAA","GAGAGAGAA","GAGAGAGAGAA","A","GAGAA"]	4996.82	[0.5577,0.0705,0.0064,0.0064,0.0064]	1.155e-09	4.614e-08	6.018e-11	1.546e-08	0.0003757	["intergenic_region"]	MODIFIER	intergenic_region	null	LOC111094568-SLAMF7	LOC111094568-SLAMF7	n.22402645G>A
chr38	22402682	22402683	C	["A"]	8181.91	[0.6474]	1.155e-09	4.614e-08	6.018e-11	1.546e-08	0.0003757	["intergenic_region"]	MODIFIER	intergenic_region	null	LOC111094568-SLAMF7	LOC111094568-SLAMF7	n.22402683C>A
chr38	22404547	22404548	A	["T"]	7983.79	[0.6474]	1.155e-09	4.614e-08	6.018e-11	1.546e-08	0.0003757	["downstream_gene_variant"]	MODIFIER	transcript	protein_coding	SLAMF7	SLAMF7	c.*4763T>A
chr38	22204587	22204588	C	["T"]	4181.08	[0.3526]	4.981e-09	8.327e-08	6.018e-11	3.478e-08	0.0002768	["upstream_gene_variant"]	MODIFIER	transcript	protein_coding	NECTIN4	NECTIN4	c.-2699C>T
chr38	22407048	22407049	T	["G"]	3882.28	[0.3526]	4.981e-09	8.327e-08	6.018e-11	3.478e-08	0.0002768	["downstream_gene_variant"]	MODIFIER	transcript	protein_coding	SLAMF7	SLAMF7	c.*2262A>C
chr38	22500481	22500482	A	["G"]	4399.27	[0.3526]	4.981e-09	8.327e-08	6.018e-11	3.478e-08	0.0002768	["intron_variant"]	MODIFIER	transcript	protein_coding	SLAMF1	SLAMF1	c.799+527A>G
chr38	22153271	22153273	CT	["C"]	3621.46	[0.359]	3.456e-11	1.455e-08	9.361e-11	2.387e-09	0.000891	["upstream_gene_variant"]	MODIFIER	transcript	protein_coding	UFC1	UFC1	c.-1317delA
chr38	22155609	22155610	C	["T"]	4383.11	[0.359]	3.456e-11	1.455e-08	9.361e-11	2.387e-09	0.000891	["upstream_gene_variant"]	MODIFIER	transcript	protein_coding	UFC1	UFC1	c.-3654G>A
chr38	22161070	22161071	C	["T"]	4168.12	[0.359]	3.456e-11	1.455e-08	9.361e-11	2.387e-09	0.000891	["intergenic_region"]	MODIFIER	intergenic_region	null	UFC1-DEDD	UFC1-DEDD	n.22161071C>T
chr38	22486582	22486583	T	["A"]	4424.11	[0.359]	3.456e-11	1.455e-08	9.361e-11	2.387e-09	0.000891	["intron_variant"]	MODIFIER	transcript	protein_coding	SLAMF1	SLAMF1	c.77-2957T>A
chr38	22185903	22185904	A	["G"]	4309.25	[0.359]	2.229e-10	2.907e-08	9.361e-11	6.364e-09	0.0006736	["upstream_gene_variant"]	MODIFIER	transcript	protein_coding	NIT1	NIT1	c.-1425T>C
chr38	22213245	22213248	CAG	["C"]	4265.78	[0.359]	1.155e-09	5.497e-08	9.361e-11	1.546e-08	0.0005052	["intron_variant"]	MODIFIER	transcript	protein_coding	NECTIN4	NECTIN4	c.77-2630_77-2629delAG
chr38	22451202	22451204	CA	["CAAAA","C","CAA","CAAAAA"]	3800.18	[0.3397,0.2244,0.0705,0.0064]	1.155e-09	5.497e-08	9.361e-11	1.546e-08	0.0005052	["downstream_gene_variant"]	MODIFIER	transcript	snRNA	LOC119868095	LOC119868095	n.*441delT
chr38	22491496	22491497	A	["G","AGAGAGAGAGAGAG"]	3940.73	[0.3269,0.0321]	1.155e-09	5.497e-08	9.361e-11	1.546e-08	0.0005052	["intron_variant"]	MODIFIER	transcript	protein_coding	SLAMF1	SLAMF1	c.416-401A>G
chr38	22212350	22212351	C	["T"]	4188.62	[0.359]	1.842e-08	1.709e-07	9.361e-11	7.341e-08	0.0002768	["intron_variant"]	MODIFIER	transcript	protein_coding	NECTIN4	NECTIN4	c.77-3530C>T
chr38	22265462	22265463	G	["GCC"]	3600.44	[0.359]	1.842e-08	1.709e-07	9.361e-11	7.341e-08	0.0002768	["intron_variant"]	MODIFIER	transcript	protein_coding	F11R	F11R	c.148+4063_148+4064dupCC
chr38	22250481	22250484	TTG	["T"]	3842.41	[0.359]	5.979e-08	2.838e-07	9.361e-11	1.468e-07	0.000202	["downstream_gene_variant"]	MODIFIER	transcript	protein_coding	USF1	USF1	c.*3125_*3126delTG
chr38	22130851	22130852	G	["C"]	3280.12	[0.3618]	2.098e-09	7.323e-08	1.048e-10	2.037e-08	0.0004953	["intron_variant"]	MODIFIER	transcript	pseudogene	LOC119868067	LOC119868067	n.1015+169C>G
chr38	22546604	22546605	A	["G"]	4381.81	[0.3654]	4.106e-12	8.098e-09	1.442e-10	7.955e-10	0.001524	["upstream_gene_variant"]	MODIFIER	transcript	pseudogene	LOC119868071	LOC119868071	n.-3035T>C
chr38	22382744	22382745	T	["A"]	3967	[0.3654]	3.456e-11	1.722e-08	1.442e-10	2.387e-09	0.001169	["upstream_gene_variant"]	MODIFIER	transcript	protein_coding	LY9	LY9	c.-319A>T
chr38	22382745	22382746	C	["A"]	3942.72	[0.3654]	3.456e-11	1.722e-08	1.442e-10	2.387e-09	0.001169	["upstream_gene_variant"]	MODIFIER	transcript	protein_coding	LY9	LY9	c.-320G>T
chr38	22315141	22315142	T	["G"]	7452.33	[0.6346]	2.229e-10	3.44e-08	1.442e-10	6.364e-09	0.000891	["upstream_gene_variant"]	MODIFIER	transcript	pseudogene	LOC119868020	LOC119868020	n.-4154A>C
chr38	22503638	22503640	CT	["C","CTT"]	2412.25	[0.3526,0.0128]	4.981e-09	1.17e-07	1.442e-10	3.478e-08	0.0005052	["intron_variant"]	MODIFIER	transcript	protein_coding	SLAMF1	SLAMF1	c.800-699delT
chr38	22250424	22250425	T	["C"]	4287.21	[0.3654]	1.735e-07	5.349e-07	1.442e-10	2.803e-07	0.000202	["downstream_gene_variant"]	MODIFIER	transcript	protein_coding	USF1	USF1	c.*3067T>C
chr38	22250963	22250964	C	["G"]	3981.95	[0.3654]	1.735e-07	5.349e-07	1.442e-10	2.803e-07	0.000202	["downstream_gene_variant"]	MODIFIER	transcript	protein_coding	USF1	USF1	c.*3606C>G
chr38	22251304	22251305	C	["T"]	4250.94	[0.3654]	1.735e-07	5.349e-07	1.442e-10	2.803e-07	0.000202	["downstream_gene_variant"]	MODIFIER	transcript	protein_coding	USF1	USF1	c.*3947C>T
chr38	22075006	22075007	C	["T"]	3611.04	[0.3077]	1.982e-10	8.281e-09	1.505e-10	3.716e-08	0.0001459	["upstream_gene_variant"]	MODIFIER	transcript	protein_coding	PCP4L1	PCP4L1	c.-3078G>A
chr38	22075053	22075054	C	["T"]	3562	[0.3077]	1.982e-10	8.281e-09	1.505e-10	3.716e-08	0.0001459	["upstream_gene_variant"]	MODIFIER	transcript	protein_coding	PCP4L1	PCP4L1	c.-3125G>A
chr38	22079298	22079323	CTCCTCTTCCTCTTCCTCTTCCTCT	["CTCCTCTTCCTCTTCCTCT","C","CTCCTCT","CTCCTCTTCCTCT"]	5422.42	[0.1795,0.4551,0.0321,0.0256]	1.422e-09	1.728e-08	1.505e-10	1.026e-07	0.0001042	["upstream_gene_variant"]	MODIFIER	transcript	protein_coding	NR1I3	NR1I3	c.-3010_-2987delTCCTCTTCCTCTTCCTCTTCCTCT
chr38	22023104	22023105	G	["A"]	2696.8	[0.2628]	1.393e-12	3.205e-09	1.612e-10	2.937e-09	0.0005696	["upstream_gene_variant"]	MODIFIER	transcript	pseudogene	LOC119868063	LOC119868063	n.-2379C>T
chr38	22142868	22142869	G	["GT"]	1998.25	[0.2628]	4.86e-11	1.287e-09	1.612e-10	8.201e-08	3.525e-05	["upstream_gene_variant"]	MODIFIER	transcript	protein_coding	PPOX	PPOX	c.-2967_-2966insA
chr38	22154276	22154277	T	["A"]	34.49	[0.0462]	NaN	7.49e-16	1.677e-10	2.289e-05	2.289e-05	["upstream_gene_variant"]	MODIFIER	transcript	protein_coding	UFC1	UFC1	c.-2321A>T
chr38	22418487	22418488	A	["ATTT"]	1378.18	[0.14]	2.211e-10	4.907e-11	1.863e-10	1.46e-05	8.239e-07	["intron_variant"]	MODIFIER	transcript	protein_coding	SLAMF7	SLAMF7	c.56-3656_56-3655insAAA
chr38	22250450	22250455	TGGTG	["T"]	4070.43	[0.3701]	2.214e-07	6.623e-07	1.899e-10	3.215e-07	0.0002317	["downstream_gene_variant"]	MODIFIER	transcript	protein_coding	USF1	USF1	c.*3094_*3097delGGTG
chr38	22152928	22152929	C	["T"]	4472.41	[0.3718]	3.456e-11	2.02e-08	2.201e-10	2.387e-09	0.001524	["upstream_gene_variant"]	MODIFIER	transcript	protein_coding	UFC1	UFC1	c.-973G>A
chr38	22145479	22145480	C	["CCCT"]	4218.05	[0.3718]	2.229e-10	4.036e-08	2.201e-10	6.364e-09	0.001169	["upstream_gene_variant"]	MODIFIER	transcript	pseudogene	LOC119868068	LOC119868068	n.-2959_-2958insCCT
chr38	22154139	22154140	T	["C"]	4348.81	[0.3718]	2.229e-10	4.036e-08	2.201e-10	6.364e-09	0.001169	["upstream_gene_variant"]	MODIFIER	transcript	protein_coding	UFC1	UFC1	c.-2184A>G
chr38	22165363	22165364	A	["G"]	4203.32	[0.3718]	2.229e-10	4.036e-08	2.201e-10	6.364e-09	0.001169	["upstream_gene_variant"]	MODIFIER	transcript	protein_coding	DEDD	DEDD	c.-4494A>G
chr38	22499794	22499795	A	["G"]	4438.31	[0.3718]	2.229e-10	4.036e-08	2.201e-10	6.364e-09	0.001169	["intron_variant"]	MODIFIER	transcript	protein_coding	SLAMF1	SLAMF1	c.701-62A>G
chr38	22200013	22200014	C	["T"]	4624.19	[0.3718]	1.155e-09	7.625e-08	2.201e-10	1.546e-08	0.000891	["upstream_gene_variant"]	MODIFIER	transcript	protein_coding	KLHDC9	KLHDC9	c.-1142G>A
chr38	22502793	22502794	A	["AG","AAG"]	2087.73	[0.2628,0.109]	1.155e-09	7.625e-08	2.201e-10	1.546e-08	0.000891	["intron_variant"]	MODIFIER	transcript	protein_coding	SLAMF1	SLAMF1	c.800-1558_800-1557insAG
chr38	22502891	22502892	T	["C"]	4407.21	[0.3718]	1.155e-09	7.625e-08	2.201e-10	1.546e-08	0.000891	["intron_variant"]	MODIFIER	transcript	protein_coding	SLAMF1	SLAMF1	c.800-1460T>C
chr38	22182145	22182146	C	["T"]	4794.38	[0.3718]	1.842e-08	2.361e-07	2.201e-10	7.341e-08	0.0005052	["upstream_gene_variant"]	MODIFIER	transcript	protein_coding	PFDN2	PFDN2	c.-2481C>T
chr38	22061198	22061199	T	["TCACC"]	2677.19	[0.2692]	2.217e-10	2.128e-08	2.776e-10	3.716e-08	0.0004059	["intron_variant"]	MODIFIER	transcript	protein_coding	PCP4L1	PCP4L1	c.10-8579_10-8576dupGGTG
chr38	22505282	22505283	C	["T"]	3139.1	[0.2692]	2.217e-10	2.128e-08	2.776e-10	3.716e-08	0.0004059	["intron_variant"]	MODIFIER	transcript	protein_coding	SLAMF1	SLAMF1	c.873+858C>T
chr38	21973361	21973362	A	["ACACACATATATC"]	1913.92	[0.35]	2.521e-05	6.245e-06	3.255e-10	1.136e-05	3.365e-05	["intron_variant"]	MODIFIER	transcript	pseudogene	LOC119868062	LOC119868062	n.3478+6305_3478+6306insGATATATGTGTG
chr38	22478778	22478779	T	["TTTTC"]	2629.69	[0.3782]	1.155e-09	8.875e-08	3.33e-10	1.546e-08	0.001169	["upstream_gene_variant"]	MODIFIER	transcript	protein_coding	SLAMF1	SLAMF1	c.-3131_-3130insTTTC
chr38	22503486	22503487	G	["T"]	4623.92	[0.3782]	4.981e-09	1.596e-07	3.33e-10	3.478e-08	0.000891	["intron_variant"]	MODIFIER	transcript	protein_coding	SLAMF1	SLAMF1	c.800-865G>T
chr38	22503616	22503617	C	["T"]	4695.91	[0.3782]	4.981e-09	1.596e-07	3.33e-10	3.478e-08	0.000891	["intron_variant"]	MODIFIER	transcript	protein_coding	SLAMF1	SLAMF1	c.800-735C>T
chr38	22171894	22171895	A	["T"]	4558.8	[0.3782]	1.842e-08	2.746e-07	3.33e-10	7.341e-08	0.0006736	["upstream_gene_variant"]	MODIFIER	transcript	protein_coding	DEDD	DEDD	c.-3650A>T
chr38	22173317	22173318	C	["T"]	5024.79	[0.3782]	1.842e-08	2.746e-07	3.33e-10	7.341e-08	0.0006736	["upstream_gene_variant"]	MODIFIER	transcript	protein_coding	DEDD	DEDD	c.-2227C>T
chr38	22174461	22174462	T	["C"]	4544.82	[0.3782]	1.842e-08	2.746e-07	3.33e-10	7.341e-08	0.0006736	["upstream_gene_variant"]	MODIFIER	transcript	protein_coding	DEDD	DEDD	c.-1083T>C
chr38	22175002	22175003	G	["A"]	4974.6	[0.3782]	1.842e-08	2.746e-07	3.33e-10	7.341e-08	0.0006736	["upstream_gene_variant"]	MODIFIER	transcript	protein_coding	DEDD	DEDD	c.-542G>A
chr38	22176287	22176288	C	["T"]	4925.34	[0.3782]	1.842e-08	2.746e-07	3.33e-10	7.341e-08	0.0006736	["downstream_gene_variant"]	MODIFIER	transcript	protein_coding	NIT1	NIT1	c.*5164G>A
chr38	22179144	22179145	T	["C"]	4718.97	[0.3782]	1.842e-08	2.746e-07	3.33e-10	7.341e-08	0.0006736	["downstream_gene_variant"]	MODIFIER	transcript	protein_coding	NIT1	NIT1	c.*2307A>G
chr38	22182883	22182884	C	["T"]	4790.8	[0.3782]	1.842e-08	2.746e-07	3.33e-10	7.341e-08	0.0006736	["upstream_gene_variant"]	MODIFIER	transcript	protein_coding	PFDN2	PFDN2	c.-1743C>T
chr38	22249002	22249003	G	["A"]	1977.55	[0.3462]	3.936e-07	8.379e-07	3.354e-10	7.605e-07	0.0002161	["downstream_gene_variant"]	MODIFIER	transcript	protein_coding	USF1	USF1	c.*1645G>A
chr38	22248529	22248530	C	["T"]	2227.5	[0.2727]	2.181e-09	5.376e-08	3.529e-10	1.159e-07	0.0003205	["downstream_gene_variant"]	MODIFIER	transcript	protein_coding	USF1	USF1	c.*1172C>T
chr38	22678347	22678348	C	["CCT"]	2955.48	[0.3205]	2.016e-10	1.343e-08	3.897e-10	3.716e-08	0.0002768	["intergenic_region"]	MODIFIER	intergenic_region	null	VANGL2-NHLH1	VANGL2-NHLH1	n.22678348_22678349insCT
chr38	22079949	22079950	C	["T"]	3729.22	[0.3205]	1.452e-09	2.769e-08	3.897e-10	1.026e-07	0.000202	["upstream_gene_variant"]	MODIFIER	transcript	protein_coding	NR1I3	NR1I3	c.-2360C>T
chr38	22080004	22080005	T	["C"]	3855.26	[0.3205]	1.452e-09	2.769e-08	3.897e-10	1.026e-07	0.000202	["upstream_gene_variant"]	MODIFIER	transcript	protein_coding	NR1I3	NR1I3	c.-2305T>C
chr38	22546927	22546928	T	["C"]	4808.19	[0.3846]	3.456e-11	2.702e-08	4.995e-10	2.387e-09	0.002535	["upstream_gene_variant"]	MODIFIER	transcript	pseudogene	LOC119868071	LOC119868071	n.-3358A>G
chr38	22199720	22199721	T	["C"]	4854.98	[0.3846]	1.155e-09	1.025e-07	4.995e-10	1.546e-08	0.001524	["upstream_gene_variant"]	MODIFIER	transcript	protein_coding	KLHDC9	KLHDC9	c.-849A>G
chr38	22131768	22131769	G	["T"]	4638.88	[0.3846]	4.981e-09	1.845e-07	4.995e-10	3.478e-08	0.001169	["5_prime_UTR_premature_start_codon_gain_variant"]	LOW	transcript	protein_coding	B4GALT3	B4GALT3	c.-2G>T
chr38	22476558	22476559	C	["T"]	4544.87	[0.3846]	4.981e-09	1.845e-07	4.995e-10	3.478e-08	0.001169	["intergenic_region"]	MODIFIER	intergenic_region	null	CD48-SLAMF1	CD48-SLAMF1	n.22476559C>T
chr38	22478754	22478755	A	["G"]	4602.91	[0.3846]	4.981e-09	1.845e-07	4.995e-10	3.478e-08	0.001169	["upstream_gene_variant"]	MODIFIER	transcript	protein_coding	SLAMF1	SLAMF1	c.-3155A>G
chr38	22502354	22502355	T	["C"]	4752.87	[0.3846]	4.981e-09	1.845e-07	4.995e-10	3.478e-08	0.001169	["intron_variant"]	MODIFIER	transcript	protein_coding	SLAMF1	SLAMF1	c.800-1997T>C
chr38	22502376	22502377	T	["G"]	4648.88	[0.3846]	4.981e-09	1.845e-07	4.995e-10	3.478e-08	0.001169	["intron_variant"]	MODIFIER	transcript	protein_coding	SLAMF1	SLAMF1	c.800-1975T>G
chr38	22502411	22502412	G	["A"]	4651.9	[0.3846]	4.981e-09	1.845e-07	4.995e-10	3.478e-08	0.001169	["intron_variant"]	MODIFIER	transcript	protein_coding	SLAMF1	SLAMF1	c.800-1940G>A
chr38	22502466	22502467	T	["C"]	4721.87	[0.3846]	4.981e-09	1.845e-07	4.995e-10	3.478e-08	0.001169	["intron_variant"]	MODIFIER	transcript	protein_coding	SLAMF1	SLAMF1	c.800-1885T>C
chr38	22170510	22170511	C	["CGGGTGA"]	4175.61	[0.3846]	1.842e-08	3.174e-07	4.995e-10	7.341e-08	0.000891	["5_prime_UTR_variant"]	MODIFIER	transcript	protein_coding	DEDD	DEDD	c.-687_-682dupGAGGGT
chr38	22504796	22504799	TAA	["TA","T"]	2490.76	[0.2987,0.0909]	7.72e-08	6.467e-07	6.578e-10	1.684e-07	0.0007727	["intron_variant"]	MODIFIER	transcript	protein_coding	SLAMF1	SLAMF1	c.873+385_873+386delAA
chr38	22545273	22545274	A	["G"]	4686.29	[0.391]	3.456e-11	3.082e-08	7.431e-10	2.387e-09	0.00324	["upstream_gene_variant"]	MODIFIER	transcript	pseudogene	LOC119868071	LOC119868071	n.-1704T>C
chr38	22480560	22480561	T	["A"]	4600.05	[0.391]	1.155e-09	1.175e-07	7.431e-10	1.546e-08	0.001972	["upstream_gene_variant"]	MODIFIER	transcript	protein_coding	SLAMF1	SLAMF1	c.-1349T>A
chr38	22480569	22480570	G	["A"]	4584.05	[0.391]	1.155e-09	1.175e-07	7.431e-10	1.546e-08	0.001972	["upstream_gene_variant"]	MODIFIER	transcript	protein_coding	SLAMF1	SLAMF1	c.-1340G>A
chr38	22480583	22480584	A	["G"]	4644.05	[0.391]	1.155e-09	1.175e-07	7.431e-10	1.546e-08	0.001972	["upstream_gene_variant"]	MODIFIER	transcript	protein_coding	SLAMF1	SLAMF1	c.-1326A>G
chr38	22480658	22480659	G	["A"]	4598.06	[0.391]	1.155e-09	1.175e-07	7.431e-10	1.546e-08	0.001972	["upstream_gene_variant"]	MODIFIER	transcript	protein_coding	SLAMF1	SLAMF1	c.-1251G>A
chr38	22480664	22480666	TC	["T"]	4298.81	[0.391]	1.155e-09	1.175e-07	7.431e-10	1.546e-08	0.001972	["upstream_gene_variant"]	MODIFIER	transcript	protein_coding	SLAMF1	SLAMF1	c.-1244delC
chr38	22480719	22480720	A	["G"]	4687.05	[0.391]	1.155e-09	1.175e-07	7.431e-10	1.546e-08	0.001972	["upstream_gene_variant"]	MODIFIER	transcript	protein_coding	SLAMF1	SLAMF1	c.-1190A>G
chr38	22480747	22480748	G	["A"]	4826.04	[0.391]	1.155e-09	1.175e-07	7.431e-10	1.546e-08	0.001972	["upstream_gene_variant"]	MODIFIER	transcript	protein_coding	SLAMF1	SLAMF1	c.-1162G>A
chr38	22480847	22480848	T	["C"]	4638.27	[0.391]	1.155e-09	1.175e-07	7.431e-10	1.546e-08	0.001972	["upstream_gene_variant"]	MODIFIER	transcript	protein_coding	SLAMF1	SLAMF1	c.-1062T>C
chr38	22481069	22481070	T	["TA"]	4297.57	[0.391]	1.155e-09	1.175e-07	7.431e-10	1.546e-08	0.001972	["upstream_gene_variant"]	MODIFIER	transcript	protein_coding	SLAMF1	SLAMF1	c.-840_-839insA
chr38	22481083	22481084	G	["A"]	4835.07	[0.391]	1.155e-09	1.175e-07	7.431e-10	1.546e-08	0.001972	["upstream_gene_variant"]	MODIFIER	transcript	protein_coding	SLAMF1	SLAMF1	c.-826G>A
chr38	22481099	22481112	CCTTTCAAAGTCT	["C"]	4635.83	[0.391]	1.155e-09	1.175e-07	7.431e-10	1.546e-08	0.001972	["upstream_gene_variant"]	MODIFIER	transcript	protein_coding	SLAMF1	SLAMF1	c.-809_-798delCTTTCAAAGTCT
chr38	22481265	22481266	G	["T"]	4722.1	[0.391]	1.155e-09	1.175e-07	7.431e-10	1.546e-08	0.001972	["upstream_gene_variant"]	MODIFIER	transcript	protein_coding	SLAMF1	SLAMF1	c.-644G>T
chr38	22481579	22481580	G	["A"]	4814.99	[0.391]	1.155e-09	1.175e-07	7.431e-10	1.546e-08	0.001972	["upstream_gene_variant"]	MODIFIER	transcript	protein_coding	SLAMF1	SLAMF1	c.-330G>A
chr38	22481747	22481748	C	["T"]	4697.04	[0.391]	1.155e-09	1.175e-07	7.431e-10	1.546e-08	0.001972	["upstream_gene_variant"]	MODIFIER	transcript	protein_coding	SLAMF1	SLAMF1	c.-162C>T
chr38	22481880	22481881	C	["T"]	4772.05	[0.391]	1.155e-09	1.175e-07	7.431e-10	1.546e-08	0.001972	["upstream_gene_variant"]	MODIFIER	transcript	protein_coding	SLAMF1	SLAMF1	c.-29C>T
chr38	22501834	22501839	TGATG	["T","TGATGGATG"]	2915.45	[0.1987,0.1923]	1.842e-08	3.644e-07	7.431e-10	7.341e-08	0.001169	["intron_variant"]	MODIFIER	transcript	protein_coding	SLAMF1	SLAMF1	c.799+1912_799+1915delGGAT
chr38	22517429	22517430	A	["G"]	4833.82	[0.391]	1.842e-08	3.644e-07	7.431e-10	7.341e-08	0.001169	["downstream_gene_variant"]	MODIFIER	transcript	protein_coding	SLAMF1	SLAMF1	c.*4004A>G
chr38	22201070	22201092	CCTCCCAGCTTCCACGCCCCCG	["C"]	4324.46	[0.391]	5.979e-08	6.029e-07	7.431e-10	1.468e-07	0.000891	["upstream_gene_variant"]	MODIFIER	transcript	protein_coding	KLHDC9	KLHDC9	c.-2220_-2200delCGGGGGCGTGGAAGCTGGGAG
chr38	22439738	22439740	AT	["ATT","A"]	1323.47	[0.1987,0.0833]	4.429e-07	1.353e-07	7.815e-10	1.024e-05	1.592e-05	["upstream_gene_variant"]	MODIFIER	transcript	protein_coding	CD48	CD48	c.-644delT
chr38	22683398	22683399	A	["AT"]	2588.82	[0.3312]	4.639e-08	1.539e-07	7.954e-10	6.434e-07	0.0001673	["intergenic_region"]	MODIFIER	intergenic_region	null	VANGL2-NHLH1	VANGL2-NHLH1	n.22683399_22683400insT
chr38	22249128	22249189	TGGGGGCCGCTAGGTGGAGGGCGTCGCCAGGAGGGGGCCGCCAGGTGGAGGGGCGTCGCCA	["T","AGGGGGCCGCTAGGTGGAGGGCGTCGCCAGGAGGGGGCCGCCAGGTGGAGGGGCGTCGCCA"]	3255.77	[0.3082,0.0479]	1.544e-07	7.894e-07	8.966e-10	5.008e-07	0.0005403	["downstream_gene_variant"]	MODIFIER	transcript	protein_coding	USF1	USF1	c.*1771T>A
chr38	22164142	22164143	C	["CCTCT","CCTCTCTCT"]	2658.91	[0.3205,0.0128]	2.045e-10	2.093e-08	9.613e-10	3.716e-08	0.0005052	["intergenic_region"]	MODIFIER	intergenic_region	null	UFC1-DEDD	UFC1-DEDD	n.22164143_22164144insCTCT
chr38	22079911	22079912	A	["C"]	3743.94	[0.3333]	8.151e-09	8.225e-08	9.613e-10	2.53e-07	0.0002768	["upstream_gene_variant"]	MODIFIER	transcript	protein_coding	NR1I3	NR1I3	c.-2398A>C
chr38	22079983	22079984	G	["A"]	3939.94	[0.3333]	8.151e-09	8.225e-08	9.613e-10	2.53e-07	0.0002768	["upstream_gene_variant"]	MODIFIER	transcript	protein_coding	NR1I3	NR1I3	c.-2326G>A
chr38	22080169	22080170	T	["C"]	3843	[0.3333]	8.151e-09	8.225e-08	9.613e-10	2.53e-07	0.0002768	["upstream_gene_variant"]	MODIFIER	transcript	protein_coding	NR1I3	NR1I3	c.-2140T>C
chr38	22142544	22142545	A	["G"]	4875.22	[0.3974]	1.155e-09	1.336e-07	1.097e-09	1.546e-08	0.002535	["upstream_gene_variant"]	MODIFIER	transcript	protein_coding	PPOX	PPOX	c.-2642T>C
chr38	22172341	22172342	G	["A"]	4886.02	[0.3974]	1.842e-08	4.156e-07	1.097e-09	7.341e-08	0.001524	["upstream_gene_variant"]	MODIFIER	transcript	protein_coding	DEDD	DEDD	c.-3203G>A
chr38	22173017	22173018	A	["G"]	5066.01	[0.3974]	1.842e-08	4.156e-07	1.097e-09	7.341e-08	0.001524	["upstream_gene_variant"]	MODIFIER	transcript	protein_coding	DEDD	DEDD	c.-2527A>G
chr38	22175915	22175916	A	["G"]	5148.02	[0.3974]	1.842e-08	4.156e-07	1.097e-09	7.341e-08	0.001524	["intron_variant"]	MODIFIER	transcript	protein_coding	DEDD	DEDD	c.-64-1134A>G
chr38	22176233	22176234	T	["TC"]	3521.41	[0.3974]	1.842e-08	4.156e-07	1.097e-09	7.341e-08	0.001524	["downstream_gene_variant"]	MODIFIER	transcript	protein_coding	NIT1	NIT1	c.*5217_*5218insG
chr38	22176247	22176248	T	["TTTA","TTA","TTTTTTA"]	2418.53	[0.2628,0.1154,0.0192]	1.842e-08	4.156e-07	1.097e-09	7.341e-08	0.001524	["downstream_gene_variant"]	MODIFIER	transcript	protein_coding	NIT1	NIT1	c.*5203_*5204insTA
chr38	22176367	22176368	T	["C"]	5136.04	[0.3974]	1.842e-08	4.156e-07	1.097e-09	7.341e-08	0.001524	["downstream_gene_variant"]	MODIFIER	transcript	protein_coding	NIT1	NIT1	c.*5084A>G
chr38	22177915	22177916	C	["T"]	4995.01	[0.3974]	1.842e-08	4.156e-07	1.097e-09	7.341e-08	0.001524	["downstream_gene_variant"]	MODIFIER	transcript	protein_coding	NIT1	NIT1	c.*3536G>A
chr38	22178030	22178031	C	["CCTCTCTCT","CCTCTCT","CCTCTCTCTCTCT"]	3067.65	[0.3013,0.0769,0.0192]	1.842e-08	4.156e-07	1.097e-09	7.341e-08	0.001524	["downstream_gene_variant"]	MODIFIER	transcript	protein_coding	NIT1	NIT1	c.*3415_*3420dupAGAGAG
chr38	22201365	22201366	C	["T"]	4938.92	[0.3974]	5.979e-08	6.88e-07	1.097e-09	1.468e-07	0.001169	["upstream_gene_variant"]	MODIFIER	transcript	protein_coding	KLHDC9	KLHDC9	c.-2494G>A
chr38	22683542	22683543	C	["T"]	3585.27	[0.3377]	1.985e-09	5.391e-08	1.242e-09	1.159e-07	0.0004309	["intergenic_region"]	MODIFIER	intergenic_region	null	VANGL2-NHLH1	VANGL2-NHLH1	n.22683543C>T
chr38	22685370	22685371	T	["C"]	3870.19	[0.3397]	1.487e-09	5.239e-08	1.485e-09	1.026e-07	0.0005052	["intergenic_region"]	MODIFIER	intergenic_region	null	VANGL2-NHLH1	VANGL2-NHLH1	n.22685371T>C
chr38	22685400	22685401	G	["A"]	3888.17	[0.3397]	1.487e-09	5.239e-08	1.485e-09	1.026e-07	0.0005052	["intergenic_region"]	MODIFIER	intergenic_region	null	VANGL2-NHLH1	VANGL2-NHLH1	n.22685401G>A
chr38	22546785	22546788	CTT	["C","CT"]	3294.81	[0.3846,0.0192]	2.229e-10	7.896e-08	1.607e-09	6.364e-09	0.004115	["upstream_gene_variant"]	MODIFIER	transcript	pseudogene	LOC119868071	LOC119868071	n.-3218_-3217delAA
chr38	22547096	22547097	C	["T"]	4815.62	[0.4038]	2.229e-10	7.896e-08	1.607e-09	6.364e-09	0.004115	["upstream_gene_variant"]	MODIFIER	transcript	pseudogene	LOC119868071	LOC119868071	n.-3527G>A
chr38	22526203	22526210	CTTTTTT	["C","CTTTTTTTTT","CTTTTTTTT","CT"]	3798.16	[0.4487,0.0769,0.0449,0.0256]	4.981e-09	2.726e-07	1.607e-09	3.478e-08	0.002535	["upstream_gene_variant"]	MODIFIER	transcript	protein_coding	CD84	CD84	c.-4768_-4763delTTTTTT
chr38	22178601	22178603	GC	["GCCCC","G","GCCC"]	2385.7	[0.2949,0.0962,0.0128]	1.842e-08	4.709e-07	1.607e-09	7.341e-08	0.001972	["downstream_gene_variant"]	MODIFIER	transcript	protein_coding	NIT1	NIT1	c.*2849delG
chr38	22222625	22222626	T	["C"]	11862.9	[0.5962]	1.842e-08	4.709e-07	1.607e-09	7.341e-08	0.001972	["upstream_gene_variant"]	MODIFIER	transcript	protein_coding	ARHGAP30	ARHGAP30	c.-1874T>C
chr38	22211585	22211587	CG	["CGG","C"]	2628.82	[0.3974,0.0064]	4.568e-07	1.927e-06	1.607e-09	5.139e-07	0.000891	["intron_variant"]	MODIFIER	transcript	protein_coding	NECTIN4	NECTIN4	c.76+4234delG
chr38	22488632	22488642	TCTTTCTTTC	["T"]	1982.19	[0.4245]	5.817e-09	2.792e-07	1.63e-09	1.467e-08	0.003308	["intron_variant"]	MODIFIER	transcript	protein_coding	SLAMF1	SLAMF1	c.77-906_77-898delCTTTCTTTC
chr38	22577449	22577450	T	["TGA"]	1089.07	[0.1781]	3.651e-09	9.094e-10	1.713e-09	4.786e-05	1.73e-06	["intron_variant"]	MODIFIER	transcript	protein_coding	SLAMF6	SLAMF6	c.49+7084_49+7085dupGA
chr38	22071844	22071845	G	["A"]	3007.25	[0.3446]	1.016e-07	3.055e-07	1.754e-09	9.347e-07	0.0002555	["intron_variant"]	MODIFIER	transcript	protein_coding	PCP4L1	PCP4L1	c.9+76C>T
chr38	22165831	22165832	C	["A"]	4781.75	[0.4079]	3.152e-08	6.252e-07	1.91e-09	9.678e-08	0.002009	["upstream_gene_variant"]	MODIFIER	transcript	protein_coding	DEDD	DEDD	c.-4026C>A
chr38	22073270	22073271	A	["G"]	3972.59	[0.3462]	2.071e-10	3.136e-08	2.27e-09	3.716e-08	0.000891	["upstream_gene_variant"]	MODIFIER	transcript	protein_coding	PCP4L1	PCP4L1	c.-1342T>C
chr38	22134101	22134102	C	["T"]	5058.83	[0.4103]	4.981e-09	3.06e-07	2.338e-09	3.478e-08	0.00324	["upstream_gene_variant"]	MODIFIER	transcript	pseudogene	LOC119868067	LOC119868067	n.-2067G>A
chr38	22241600	22241607	ACACCGC	["ACACCGCCACCGC","A"]	3797.51	[0.4038,0.0064]	5.979e-08	8.796e-07	2.338e-09	1.468e-07	0.001972	["upstream_gene_variant"]	MODIFIER	transcript	protein_coding	USF1	USF1	c.-1232_-1227delCACCGC
chr38	22200999	22201000	C	["CA"]	4870.3	[0.4103]	1.735e-07	1.407e-06	2.338e-09	2.803e-07	0.001524	["upstream_gene_variant"]	MODIFIER	transcript	protein_coding	KLHDC9	KLHDC9	c.-2129_-2128insT
chr38	22242838	22242844	TCTCTC	["TTCTC","T"]	2129.15	[0.2885,0.1218]	1.735e-07	1.407e-06	2.338e-09	2.803e-07	0.001524	["upstream_gene_variant"]	MODIFIER	transcript	protein_coding	USF1	USF1	c.-241delC
chr38	22505504	22505505	T	["C"]	6766.5	[0.4103]	1.735e-07	1.407e-06	2.338e-09	2.803e-07	0.001524	["intron_variant"]	MODIFIER	transcript	protein_coding	SLAMF1	SLAMF1	c.873+1080T>C
chr38	22130846	22130847	G	["GC"]	2680.5	[0.2987]	2.163e-09	1.562e-07	2.627e-09	1.159e-07	0.001209	["intron_variant"]	MODIFIER	transcript	pseudogene	LOC119868067	LOC119868067	n.1015+173dupG
chr38	22343042	22343047	GGGGC	["G"]	2229.55	[0.3879]	2.337e-07	1.54e-06	3.052e-09	4.7e-07	0.001344	["intron_variant"]	MODIFIER	transcript	protein_coding	CD244	CD244	c.840+226_840+229delCGGG
chr38	22047020	22047021	G	["A","C"]	3388.16	[0.2244,0.0769]	9.063e-09	2.843e-07	3.296e-09	2.53e-07	0.001077	["downstream_gene_variant"]	MODIFIER	transcript	protein_coding	PCP4L1	PCP4L1	c.*4793C>T
chr38	22545832	22545833	G	["C"]	4716.22	[0.4167]	2.229e-10	9.71e-08	3.377e-09	6.364e-09	0.006531	["upstream_gene_variant"]	MODIFIER	transcript	pseudogene	LOC119868071	LOC119868071	n.-2263C>G
chr38	22315320	22315322	CA	["C","CAA"]	3976.23	[0.5513,0.0321]	1.842e-08	5.921e-07	3.377e-09	7.341e-08	0.00324	["upstream_gene_variant"]	MODIFIER	transcript	pseudogene	LOC119868020	LOC119868020	n.-4334delT
chr38	22517280	22517281	G	["A"]	5160.14	[0.4167]	5.979e-08	9.853e-07	3.377e-09	1.468e-07	0.002535	["downstream_gene_variant"]	MODIFIER	transcript	protein_coding	SLAMF1	SLAMF1	c.*3855G>A
chr38	22517700	22517701	A	["G"]	5253.2	[0.4167]	5.979e-08	9.853e-07	3.377e-09	1.468e-07	0.002535	["downstream_gene_variant"]	MODIFIER	transcript	protein_coding	SLAMF1	SLAMF1	c.*4275A>G
chr38	22517763	22517764	G	["C"]	5058.19	[0.4167]	5.979e-08	9.853e-07	3.377e-09	1.468e-07	0.002535	["downstream_gene_variant"]	MODIFIER	transcript	protein_coding	SLAMF1	SLAMF1	c.*4338G>C
chr38	22200860	22200861	G	["GT"]	3613.16	[0.4167]	1.735e-07	1.579e-06	3.377e-09	2.803e-07	0.001972	["upstream_gene_variant"]	MODIFIER	transcript	protein_coding	KLHDC9	KLHDC9	c.-1990_-1989insA
chr38	22194631	22194632	T	["A"]	4411.12	[0.4214]	2.817e-09	2.642e-07	3.378e-09	2.019e-08	0.004833	["downstream_gene_variant"]	MODIFIER	transcript	protein_coding	KLHDC9	KLHDC9	c.*2506A>T
chr38	22066233	22066234	C	["G"]	3824.71	[0.3526]	8.352e-09	1.462e-07	3.437e-09	2.53e-07	0.0006736	["intron_variant"]	MODIFIER	transcript	protein_coding	PCP4L1	PCP4L1	c.9+5687G>C
chr38	22088890	22088891	G	["A"]	4281.35	[0.3526]	3.722e-08	2.646e-07	3.437e-09	5.7e-07	0.0005052	["missense_variant"]	MODERATE	transcript	protein_coding	TOMM40L	TOMM40L	c.514C>T
chr38	22037321	22037322	G	["C"]	2814.51	[0.3067]	2.067e-08	4.421e-07	4.278e-09	3.659e-07	0.001124	["intron_variant"]	MODIFIER	transcript	protein_coding	MPZ	MPZ	c.264+20G>C
chr38	22545514	22545515	A	["G"]	4820.15	[0.4231]	1.155e-09	2.058e-07	4.845e-09	1.546e-08	0.006531	["upstream_gene_variant"]	MODIFIER	transcript	pseudogene	LOC119868071	LOC119868071	n.-1945T>C
chr38	22566892	22566893	G	["A"]	4842.81	[0.4231]	5.979e-08	1.097e-06	4.845e-09	1.468e-07	0.00324	["upstream_gene_variant"]	MODIFIER	transcript	protein_coding	SLAMF6	SLAMF6	c.-3440G>A
chr38	22025242	22025243	G	["C"]	4215.52	[0.4231]	4.568e-07	2.732e-06	4.845e-09	5.139e-07	0.001972	["upstream_gene_variant"]	MODIFIER	transcript	pseudogene	LOC119868063	LOC119868063	n.-4517C>G
chr38	21985617	21985618	G	["GT"]	2104.23	[0.3077]	9.044e-09	3.58e-07	5.183e-09	2.53e-07	0.001453	["upstream_gene_variant"]	MODIFIER	transcript	pseudogene	LOC119868062	LOC119868062	n.-2474_-2473insA
chr38	21973380	21973384	ATAT	["A"]	1415.45	[0.2857]	8.913e-06	1.481e-06	6.858e-09	0.0001018	2.217e-05	["intron_variant"]	MODIFIER	transcript	pseudogene	LOC119868062	LOC119868062	n.3478+6284_3478+6286delATA
chr38	22147414	22147415	C	["T"]	4886.19	[0.4295]	5.979e-08	1.213e-06	6.907e-09	1.468e-07	0.004115	["5_prime_UTR_variant"]	MODIFIER	transcript	protein_coding	USP21	USP21	c.-151G>A
chr38	22479349	22479350	C	["T"]	5148.54	[0.4295]	5.979e-08	1.213e-06	6.907e-09	1.468e-07	0.004115	["upstream_gene_variant"]	MODIFIER	transcript	protein_coding	SLAMF1	SLAMF1	c.-2560C>T
chr38	22567266	22567267	G	["A"]	5011.55	[0.4295]	5.979e-08	1.213e-06	6.907e-09	1.468e-07	0.004115	["upstream_gene_variant"]	MODIFIER	transcript	protein_coding	SLAMF6	SLAMF6	c.-3066G>A
chr38	22567566	22567567	T	["C"]	5213.75	[0.4295]	5.979e-08	1.213e-06	6.907e-09	1.468e-07	0.004115	["upstream_gene_variant"]	MODIFIER	transcript	protein_coding	SLAMF6	SLAMF6	c.-2766T>C
chr38	22201235	22201236	A	["G"]	5469.46	[0.4295]	1.735e-07	1.953e-06	6.907e-09	2.803e-07	0.00324	["upstream_gene_variant"]	MODIFIER	transcript	protein_coding	KLHDC9	KLHDC9	c.-2364T>C
chr38	22507911	22507912	G	["A"]	4754.34	[0.4295]	4.568e-07	3.036e-06	6.907e-09	5.139e-07	0.002535	["intron_variant"]	MODIFIER	transcript	protein_coding	SLAMF1	SLAMF1	c.873+3487G>A
chr38	22579171	22579172	G	["A"]	1584.41	[0.1667]	6.306e-10	1.043e-09	7.133e-09	1.194e-05	1.359e-05	["intron_variant"]	MODIFIER	transcript	protein_coding	SLAMF6	SLAMF6	c.50-8508G>A
chr38	22581311	22581312	G	["GT"]	1090.19	[0.1667]	6.306e-10	1.043e-09	7.133e-09	1.194e-05	1.359e-05	["intron_variant"]	MODIFIER	transcript	protein_coding	SLAMF6	SLAMF6	c.50-6356dupT
chr38	22582458	22582466	TCTCCTTC	["T"]	1673.05	[0.1667]	6.306e-10	1.043e-09	7.133e-09	1.194e-05	1.359e-05	["intron_variant"]	MODIFIER	transcript	protein_coding	SLAMF6	SLAMF6	c.50-5219_50-5213delTCCTTCC
chr38	22421703	22421719	CTTTTTTTTTTTTTTT	["CTTTTT","CTTTT","CTTTTTTTTTTT","CTTTTTTTTTTTTT","CTTTTTTTTTTTT","C"]	2484.15	[0.3851,0.1149,0.027,0.0608,0.0135,0.0068]	8.603e-09	5.222e-07	7.288e-09	1.035e-07	0.004034	["intron_variant"]	MODIFIER	transcript	protein_coding	SLAMF7	SLAMF7	c.55+2386_55+2400delAAAAAAAAAAAAAAA
chr38	22546072	22546073	A	["AAGAG","AAG","AAGAGAG","AAGAGAGAGAG"]	2885.55	[0.391,0.0256,0.0128,0.0064]	4.981e-09	4.501e-07	9.784e-09	3.478e-08	0.008164	["upstream_gene_variant"]	MODIFIER	transcript	pseudogene	LOC119868071	LOC119868071	n.-2505_-2504dupCT
chr38	22536734	22536735	A	["T"]	7541.13	[0.5641]	5.979e-08	1.332e-06	9.784e-09	1.468e-07	0.005198	["intron_variant"]	MODIFIER	transcript	protein_coding	CD84	CD84	c.47-4696A>T
chr38	22543502	22543503	A	["G"]	9631.39	[0.5641]	5.979e-08	1.332e-06	9.784e-09	1.468e-07	0.005198	["intron_variant"]	MODIFIER	transcript	protein_coding	CD84	CD84	c.394+1725A>G
chr38	22576194	22576195	T	["C"]	5476.2	[0.4359]	4.568e-07	3.355e-06	9.784e-09	5.139e-07	0.00324	["intron_variant"]	MODIFIER	transcript	protein_coding	SLAMF6	SLAMF6	c.49+5814T>C
chr38	22577421	22577422	T	["G"]	5049.88	[0.4359]	4.568e-07	3.355e-06	9.784e-09	5.139e-07	0.00324	["intron_variant"]	MODIFIER	transcript	protein_coding	SLAMF6	SLAMF6	c.49+7041T>G
chr38	22577432	22577433	T	["A"]	6904.17	[0.5641]	4.568e-07	3.355e-06	9.784e-09	5.139e-07	0.00324	["intron_variant"]	MODIFIER	transcript	protein_coding	SLAMF6	SLAMF6	c.49+7052T>A
chr38	22577433	22577434	A	["T"]	5268.79	[0.4359]	4.568e-07	3.355e-06	9.784e-09	5.139e-07	0.00324	["intron_variant"]	MODIFIER	transcript	protein_coding	SLAMF6	SLAMF6	c.49+7053A>T
chr38	22657737	22657738	T	["C"]	8707.66	[0.6282]	1.422e-07	7.501e-07	1.128e-08	1.194e-06	0.000891	["upstream_gene_variant"]	MODIFIER	transcript	protein_coding	LOC119868092	LOC119868092	c.-589T>C
chr38	22658201	22658202	T	["C"]	4364.77	[0.3718]	1.422e-07	7.501e-07	1.128e-08	1.194e-06	0.000891	["upstream_gene_variant"]	MODIFIER	transcript	protein_coding	LOC119868092	LOC119868092	c.-125T>C
chr38	21978792	21978793	G	["A"]	4180.01	[0.3718]	4.568e-07	1.237e-06	1.128e-08	2.353e-06	0.0006736	["intron_variant"]	MODIFIER	transcript	pseudogene	LOC119868062	LOC119868062	n.3478+875C>T
chr38	22141550	22141551	G	["C"]	914.67	[0.1143]	3.893e-10	6.247e-11	1.175e-08	0.0006394	1.431e-06	["upstream_gene_variant"]	MODIFIER	transcript	protein_coding	PPOX	PPOX	c.-1648C>G
chr38	22562951	22562952	C	["T"]	3417.77	[0.3205]	6.763e-09	8.676e-08	1.236e-08	8.554e-07	0.0003757	["intergenic_region"]	MODIFIER	intergenic_region	null	CD84-SLAMF6	CD84-SLAMF6	n.22562952C>T
chr38	22543924	22543925	C	["A"]	6992.12	[0.5577]	5.979e-08	1.454e-06	1.378e-08	1.468e-07	0.006531	["upstream_gene_variant"]	MODIFIER	transcript	pseudogene	LOC119868071	LOC119868071	n.-355G>T
chr38	22566632	22566633	G	["A"]	5251.32	[0.4423]	1.735e-07	2.358e-06	1.378e-08	2.803e-07	0.005198	["upstream_gene_variant"]	MODIFIER	transcript	protein_coding	SLAMF6	SLAMF6	c.-3700G>A
chr38	22567978	22567979	T	["G"]	5352.29	[0.4423]	1.735e-07	2.358e-06	1.378e-08	2.803e-07	0.005198	["upstream_gene_variant"]	MODIFIER	transcript	protein_coding	SLAMF6	SLAMF6	c.-2354T>G
chr38	22568067	22568068	C	["T"]	6915.28	[0.4423]	1.735e-07	2.358e-06	1.378e-08	2.803e-07	0.005198	["upstream_gene_variant"]	MODIFIER	transcript	protein_coding	SLAMF6	SLAMF6	c.-2265C>T
chr38	22218155	22218156	T	["G"]	7890.93	[0.5577]	4.568e-07	3.686e-06	1.378e-08	5.139e-07	0.004115	["intron_variant"]	MODIFIER	transcript	protein_coding	NECTIN4	NECTIN4	c.437-43T>G
chr38	22577085	22577087	CG	["C"]	5139.96	[0.4423]	4.568e-07	3.686e-06	1.378e-08	5.139e-07	0.004115	["intron_variant"]	MODIFIER	transcript	protein_coding	SLAMF6	SLAMF6	c.49+6708delG
chr38	22251818	22251821	CCG	["C"]	2699.71	[0.4485]	4.179e-05	3.308e-05	1.407e-08	1.124e-05	0.0008742	["downstream_gene_variant"]	MODIFIER	transcript	protein_coding	USF1	USF1	c.*4462_*4463delCG
chr38	22060071	22060072	G	["A"]	4310.15	[0.3782]	3.831e-08	5.081e-07	1.648e-08	5.7e-07	0.001524	["intron_variant"]	MODIFIER	transcript	protein_coding	PCP4L1	PCP4L1	c.10-7448C>T
chr38	22060143	22060144	G	["T"]	4276.27	[0.3782]	3.831e-08	5.081e-07	1.648e-08	5.7e-07	0.001524	["intron_variant"]	MODIFIER	transcript	protein_coding	PCP4L1	PCP4L1	c.10-7520C>A
chr38	22138931	22138932	G	["A"]	5905.47	[0.4487]	5.979e-08	1.576e-06	1.929e-08	1.468e-07	0.008164	["downstream_gene_variant"]	MODIFIER	transcript	protein_coding	B4GALT3	B4GALT3	c.*3320G>A
chr38	22559879	22559880	C	["T"]	6834.05	[0.5513]	4.568e-07	4.028e-06	1.929e-08	5.139e-07	0.005198	["intergenic_region"]	MODIFIER	intergenic_region	null	CD84-SLAMF6	CD84-SLAMF6	n.22559880C>T
chr38	22560097	22560098	C	["T"]	6780.05	[0.5513]	4.568e-07	4.028e-06	1.929e-08	5.139e-07	0.005198	["intergenic_region"]	MODIFIER	intergenic_region	null	CD84-SLAMF6	CD84-SLAMF6	n.22560098C>T
chr38	22579111	22579113	AT	["A"]	3770.59	[0.4487]	4.568e-07	4.028e-06	1.929e-08	5.139e-07	0.005198	["intron_variant"]	MODIFIER	transcript	protein_coding	SLAMF6	SLAMF6	c.50-8558delT
chr38	22579504	22579505	C	["G"]	5477.75	[0.4487]	4.568e-07	4.028e-06	1.929e-08	5.139e-07	0.005198	["intron_variant"]	MODIFIER	transcript	protein_coding	SLAMF6	SLAMF6	c.50-8175C>G
chr38	22382531	22382534	CGT	["C"]	5922.42	[0.5513]	2.487e-06	9.008e-06	1.929e-08	1.559e-06	0.00324	["upstream_gene_variant"]	MODIFIER	transcript	protein_coding	LY9	LY9	c.-108_-107delAC
chr38	22683407	22683417	ATTTTTTTTT	["TTTTTTTTTT","AT","ATTTTTTTTTTT","A"]	3206.11	[0.3247,0.0195,0.0325,0.0065]	5.819e-07	1.756e-06	2.127e-08	2.655e-06	0.001022	["intergenic_region"]	MODIFIER	intergenic_region	null	VANGL2-NHLH1	VANGL2-NHLH1	n.22683408A>T
chr38	22074024	22074026	TA	["T"]	3612.99	[0.3846]	3.853e-08	5.874e-07	2.389e-08	5.7e-07	0.001972	["upstream_gene_variant"]	MODIFIER	transcript	protein_coding	PCP4L1	PCP4L1	c.-2097delT
chr38	22074993	22074994	C	["G"]	4480.1	[0.3846]	3.853e-08	5.874e-07	2.389e-08	5.7e-07	0.001972	["upstream_gene_variant"]	MODIFIER	transcript	protein_coding	PCP4L1	PCP4L1	c.-3065G>C
chr38	22151025	22151029	TTTA	["T"]	5474.32	[0.4551]	1.735e-07	2.776e-06	2.685e-08	2.803e-07	0.008164	["upstream_gene_variant"]	MODIFIER	transcript	protein_coding	USP21	USP21	c.-3765_-3763delTAA
chr38	22579816	22579818	AT	["A"]	6449.45	[0.5449]	1.735e-07	2.776e-06	2.685e-08	2.803e-07	0.008164	["intron_variant"]	MODIFIER	transcript	protein_coding	SLAMF6	SLAMF6	c.50-7862delT
chr38	22579851	22579852	A	["G"]	5488.25	[0.4551]	1.735e-07	2.776e-06	2.685e-08	2.803e-07	0.008164	["intron_variant"]	MODIFIER	transcript	protein_coding	SLAMF6	SLAMF6	c.50-7828A>G
chr38	22579570	22579571	T	["C"]	5701.77	[0.4551]	4.568e-07	4.375e-06	2.685e-08	5.139e-07	0.006531	["intron_variant"]	MODIFIER	transcript	protein_coding	SLAMF6	SLAMF6	c.50-8109T>C
chr38	22474009	22474010	T	["C"]	5521.37	[0.4551]	1.106e-06	6.663e-06	2.685e-08	9.092e-07	0.005198	["intergenic_region"]	MODIFIER	intergenic_region	null	CD48-SLAMF1	CD48-SLAMF1	n.22474010T>C
chr38	22474029	22474030	G	["A"]	5388.37	[0.4551]	1.106e-06	6.663e-06	2.685e-08	9.092e-07	0.005198	["intergenic_region"]	MODIFIER	intergenic_region	null	CD48-SLAMF1	CD48-SLAMF1	n.22474030G>A
chr38	22474031	22474032	G	["T"]	5389.37	[0.4551]	1.106e-06	6.663e-06	2.685e-08	9.092e-07	0.005198	["intergenic_region"]	MODIFIER	intergenic_region	null	CD48-SLAMF1	CD48-SLAMF1	n.22474032G>T
chr38	22566752	22566753	G	["A"]	5242.61	[0.4551]	1.106e-06	6.663e-06	2.685e-08	9.092e-07	0.005198	["upstream_gene_variant"]	MODIFIER	transcript	protein_coding	SLAMF6	SLAMF6	c.-3580G>A
chr38	22454301	22454302	C	["T"]	5802.29	[0.4551]	2.487e-06	9.844e-06	2.685e-08	1.559e-06	0.004115	["upstream_gene_variant"]	MODIFIER	transcript	snRNA	LOC119868095	LOC119868095	n.-2552G>A
chr38	22506200	22506201	A	["G"]	5405.26	[0.4551]	2.487e-06	9.844e-06	2.685e-08	1.559e-06	0.004115	["intron_variant"]	MODIFIER	transcript	protein_coding	SLAMF1	SLAMF1	c.873+1776A>G
chr38	22507552	22507553	G	["A"]	4957.52	[0.4551]	2.487e-06	9.844e-06	2.685e-08	1.559e-06	0.004115	["intron_variant"]	MODIFIER	transcript	protein_coding	SLAMF1	SLAMF1	c.873+3128G>A
chr38	22678869	22678870	A	["AT"]	3770.34	[0.4551]	2.487e-06	9.844e-06	2.685e-08	1.559e-06	0.004115	["intergenic_region"]	MODIFIER	intergenic_region	null	VANGL2-NHLH1	VANGL2-NHLH1	n.22678870_22678871insT
chr38	22296732	22296739	GACACAC	["GACACACAC","GACACACACACAC","GACACACACAC","G","GACACACACACACACAC"]	2173.86	[0.2051,0.1474,0.0513,0.0449,0.0064]	5.242e-06	1.416e-05	2.685e-08	2.598e-06	0.00324	["downstream_gene_variant"]	MODIFIER	transcript	pseudogene	LOC119868070	LOC119868070	n.*1960_*1965delACACAC
chr38	22252535	22252536	G	["A"]	5467.01	[0.4551]	1.043e-05	1.986e-05	2.685e-08	4.221e-06	0.002535	["downstream_gene_variant"]	MODIFIER	transcript	protein_coding	TSTD1	TSTD1	c.*2377G>A
chr38	22253532	22253536	TCCC	["T"]	5076	[0.4551]	1.973e-05	2.727e-05	2.685e-08	6.704e-06	0.001972	["downstream_gene_variant"]	MODIFIER	transcript	protein_coding	TSTD1	TSTD1	c.*3375_*3377delCCC
chr38	22253536	22253550	TCTGCCTGCTTCTC	["T"]	5090.46	[0.4551]	1.973e-05	2.727e-05	2.685e-08	6.704e-06	0.001972	["downstream_gene_variant"]	MODIFIER	transcript	protein_coding	TSTD1	TSTD1	c.*3379_*3391delCTGCCTGCTTCTC
chr38	22064423	22064424	G	["C"]	4437.69	[0.391]	3.875e-08	6.742e-07	3.436e-08	5.7e-07	0.002535	["intron_variant"]	MODIFIER	transcript	protein_coding	PCP4L1	PCP4L1	c.9+7497C>G
chr38	22078595	22078596	T	["A"]	4712.96	[0.391]	3.875e-08	6.742e-07	3.436e-08	5.7e-07	0.002535	["upstream_gene_variant"]	MODIFIER	transcript	protein_coding	NR1I3	NR1I3	c.-3714T>A
chr38	22078832	22078833	C	["A"]	4748.15	[0.391]	3.875e-08	6.742e-07	3.436e-08	5.7e-07	0.002535	["upstream_gene_variant"]	MODIFIER	transcript	protein_coding	NR1I3	NR1I3	c.-3477C>A
chr38	22079008	22079009	G	["A"]	4797.16	[0.391]	3.875e-08	6.742e-07	3.436e-08	5.7e-07	0.002535	["upstream_gene_variant"]	MODIFIER	transcript	protein_coding	NR1I3	NR1I3	c.-3301G>A
chr38	22079219	22079220	G	["GTCC"]	4333.88	[0.391]	3.875e-08	6.742e-07	3.436e-08	5.7e-07	0.002535	["upstream_gene_variant"]	MODIFIER	transcript	protein_coding	NR1I3	NR1I3	c.-3090_-3089insTCC
chr38	22681611	22681612	G	["A"]	4623.07	[0.391]	1.33e-06	3.027e-06	3.436e-08	4.405e-06	0.001169	["intergenic_region"]	MODIFIER	intergenic_region	null	VANGL2-NHLH1	VANGL2-NHLH1	n.22681612G>A
chr38	22102251	22102252	G	["A"]	4491.24	[0.391]	7.848e-06	6.893e-06	3.436e-08	1.359e-05	0.0006736	["upstream_gene_variant"]	MODIFIER	transcript	protein_coding	FCER1G	FCER1G	c.-2031C>T
chr38	22252674	22252675	T	["TA"]	4984.85	[0.461]	1.273e-05	2.363e-05	3.537e-08	4.842e-06	0.002908	["downstream_gene_variant"]	MODIFIER	transcript	protein_coding	TSTD1	TSTD1	c.*2516_*2517insA
chr38	22157753	22157755	TA	["TAA","T"]	4014.18	[0.4423,0.0192]	1.735e-07	2.983e-06	3.718e-08	2.803e-07	0.01015	["upstream_gene_variant"]	MODIFIER	transcript	protein_coding	UFC1	UFC1	c.-5799delT
chr38	22148360	22148361	C	["T"]	5864.78	[0.4615]	4.568e-07	4.723e-06	3.718e-08	5.139e-07	0.008164	["3_prime_UTR_variant"]	MODIFIER	transcript	protein_coding	UFC1	UFC1	c.*81G>A
chr38	22149688	22149689	T	["C"]	5669.79	[0.4615]	4.568e-07	4.723e-06	3.718e-08	5.139e-07	0.008164	["upstream_gene_variant"]	MODIFIER	transcript	protein_coding	USP21	USP21	c.-2425A>G
chr38	22150247	22150248	A	["G"]	5638.84	[0.4615]	4.568e-07	4.723e-06	3.718e-08	5.139e-07	0.008164	["upstream_gene_variant"]	MODIFIER	transcript	protein_coding	USP21	USP21	c.-2984T>C
chr38	22150367	22150368	C	["T"]	5776.78	[0.4615]	4.568e-07	4.723e-06	3.718e-08	5.139e-07	0.008164	["upstream_gene_variant"]	MODIFIER	transcript	protein_coding	USP21	USP21	c.-3104G>A
chr38	22150452	22150453	T	["C"]	5923.78	[0.4615]	4.568e-07	4.723e-06	3.718e-08	5.139e-07	0.008164	["upstream_gene_variant"]	MODIFIER	transcript	protein_coding	USP21	USP21	c.-3189A>G
chr38	22150937	22150938	C	["G"]	5887.78	[0.4615]	4.568e-07	4.723e-06	3.718e-08	5.139e-07	0.008164	["upstream_gene_variant"]	MODIFIER	transcript	protein_coding	USP21	USP21	c.-3674G>C
chr38	22151151	22151152	C	["CCTTGATCTATTATAATGACTTTGTTCCGAGATATATATATGTTATAATGA"]	5678.67	[0.4615]	4.568e-07	4.723e-06	3.718e-08	5.139e-07	0.008164	["upstream_gene_variant"]	MODIFIER	transcript	protein_coding	USP21	USP21	c.-3889_-3888insTCATTATAACATATATATATCTCGGAACAAAGTCATTATAATAGATCAAG
chr38	22212934	22212935	T	["TCTGTTGCAGC"]	7538.36	[0.5385]	4.568e-07	4.723e-06	3.718e-08	5.139e-07	0.008164	["intron_variant"]	MODIFIER	transcript	protein_coding	NECTIN4	NECTIN4	c.77-2942_77-2941insTGCAGCCTGT
chr38	22214807	22214808	A	["G"]	7415.22	[0.5385]	4.568e-07	4.723e-06	3.718e-08	5.139e-07	0.008164	["intron_variant"]	MODIFIER	transcript	protein_coding	NECTIN4	NECTIN4	c.77-1073A>G
chr38	22215092	22215093	A	["G"]	7036.62	[0.5385]	4.568e-07	4.723e-06	3.718e-08	5.139e-07	0.008164	["intron_variant"]	MODIFIER	transcript	protein_coding	NECTIN4	NECTIN4	c.77-788A>G
chr38	22215303	22215304	A	["C"]	7224.61	[0.5385]	4.568e-07	4.723e-06	3.718e-08	5.139e-07	0.008164	["intron_variant"]	MODIFIER	transcript	protein_coding	NECTIN4	NECTIN4	c.77-577A>C
chr38	22215317	22215318	T	["C"]	7171.61	[0.5385]	4.568e-07	4.723e-06	3.718e-08	5.139e-07	0.008164	["intron_variant"]	MODIFIER	transcript	protein_coding	NECTIN4	NECTIN4	c.77-563T>C
chr38	22215670	22215671	C	["T"]	7146.63	[0.5385]	4.568e-07	4.723e-06	3.718e-08	5.139e-07	0.008164	["intron_variant"]	MODIFIER	transcript	protein_coding	NECTIN4	NECTIN4	c.77-210C>T
chr38	22215679	22215680	G	["A"]	7165.63	[0.5385]	4.568e-07	4.723e-06	3.718e-08	5.139e-07	0.008164	["intron_variant"]	MODIFIER	transcript	protein_coding	NECTIN4	NECTIN4	c.77-201G>A
chr38	22215791	22215792	A	["G"]	7203.63	[0.5385]	4.568e-07	4.723e-06	3.718e-08	5.139e-07	0.008164	["intron_variant"]	MODIFIER	transcript	protein_coding	NECTIN4	NECTIN4	c.77-89A>G
chr38	22215864	22215865	C	["T"]	7095.63	[0.5385]	4.568e-07	4.723e-06	3.718e-08	5.139e-07	0.008164	["intron_variant"]	MODIFIER	transcript	protein_coding	NECTIN4	NECTIN4	c.77-16C>T
chr38	22216471	22216472	G	["C"]	11076.6	[0.5385]	4.568e-07	4.723e-06	3.718e-08	5.139e-07	0.008164	["intron_variant"]	MODIFIER	transcript	protein_coding	NECTIN4	NECTIN4	c.436+232G>C
chr38	22216551	22216552	A	["G"]	7381.61	[0.5385]	4.568e-07	4.723e-06	3.718e-08	5.139e-07	0.008164	["intron_variant"]	MODIFIER	transcript	protein_coding	NECTIN4	NECTIN4	c.436+312A>G
chr38	22557844	22557845	A	["T"]	5514.79	[0.4615]	4.568e-07	4.723e-06	3.718e-08	5.139e-07	0.008164	["downstream_gene_variant"]	MODIFIER	transcript	protein_coding	CD84	CD84	c.*5646A>T
chr38	22558024	22558025	G	["C"]	5360.8	[0.4615]	4.568e-07	4.723e-06	3.718e-08	5.139e-07	0.008164	["downstream_gene_variant"]	MODIFIER	transcript	protein_coding	CD84	CD84	c.*5826G>C
chr38	22497845	22497846	A	["G"]	6526.89	[0.5385]	2.487e-06	1.07e-05	3.718e-08	1.559e-06	0.005198	["intron_variant"]	MODIFIER	transcript	protein_coding	SLAMF1	SLAMF1	c.701-2011A>G
chr38	22679000	22679001	C	["T"]	5142.96	[0.4615]	5.242e-06	1.543e-05	3.718e-08	2.598e-06	0.004115	["intergenic_region"]	MODIFIER	intergenic_region	null	VANGL2-NHLH1	VANGL2-NHLH1	n.22679001C>T
chr38	22250476	22250478	TG	["T"]	4091.35	[0.475]	1.448e-05	2.588e-05	4.108e-08	4.678e-06	0.003371	["downstream_gene_variant"]	MODIFIER	transcript	protein_coding	USF1	USF1	c.*3120delG
chr38	21993971	21993972	A	["T"]	3695.78	[0.4151]	8.224e-06	7.94e-06	4.582e-08	9.908e-06	0.001027	["downstream_gene_variant"]	MODIFIER	transcript	protein_coding	CFAP126	CFAP126	c.*4071A>T
chr38	22476182	22476183	T	["A"]	490.28	[0.1014]	NaN	7.794e-08	4.683e-08	0.000195	0.000195	["intergenic_region"]	MODIFIER	intergenic_region	null	CD48-SLAMF1	CD48-SLAMF1	n.22476183T>A
chr38	21998529	21998533	ATTT	["AT","ATT","ATTTT","ATTTTT","A"]	3761.52	[0.2179,0.1795,0.1474,0.0449,0.0128]	1.46e-07	1.323e-06	4.906e-08	1.194e-06	0.002535	["intron_variant"]	MODIFIER	transcript	protein_coding	SDHC	SDHC	c.242-2495_242-2493delAAA
chr38	22570674	22570676	GC	["G"]	1878.23	[0.1859]	1.272e-09	7.051e-09	5.021e-08	1.194e-05	5.767e-05	["intron_variant"]	MODIFIER	transcript	protein_coding	SLAMF6	SLAMF6	c.49+296delC
chr38	22572256	22572257	G	["A"]	2077.47	[0.1859]	1.272e-09	7.051e-09	5.021e-08	1.194e-05	5.767e-05	["intron_variant"]	MODIFIER	transcript	protein_coding	SLAMF6	SLAMF6	c.49+1876G>A
chr38	22572359	22572360	T	["A"]	1958.96	[0.1859]	1.272e-09	7.051e-09	5.021e-08	1.194e-05	5.767e-05	["intron_variant"]	MODIFIER	transcript	protein_coding	SLAMF6	SLAMF6	c.49+1979T>A
chr38	22572700	22572701	A	["T"]	2009.25	[0.1859]	1.272e-09	7.051e-09	5.021e-08	1.194e-05	5.767e-05	["intron_variant"]	MODIFIER	transcript	protein_coding	SLAMF6	SLAMF6	c.49+2320A>T
chr38	22583245	22583246	T	["C"]	2028.27	[0.1859]	1.272e-09	7.051e-09	5.021e-08	1.194e-05	5.767e-05	["intron_variant"]	MODIFIER	transcript	protein_coding	SLAMF6	SLAMF6	c.50-4434T>C
chr38	22583413	22583414	T	["C"]	2003.47	[0.1859]	1.272e-09	7.051e-09	5.021e-08	1.194e-05	5.767e-05	["intron_variant"]	MODIFIER	transcript	protein_coding	SLAMF6	SLAMF6	c.50-4266T>C
chr38	22138033	22138034	C	["T"]	5733.71	[0.4679]	5.979e-08	1.919e-06	5.121e-08	1.468e-07	0.0155	["downstream_gene_variant"]	MODIFIER	transcript	protein_coding	B4GALT3	B4GALT3	c.*2422C>T
chr38	22137936	22137937	A	["T"]	5737.85	[0.4679]	1.735e-07	3.183e-06	5.121e-08	2.803e-07	0.01257	["downstream_gene_variant"]	MODIFIER	transcript	protein_coding	B4GALT3	B4GALT3	c.*2325A>T
chr38	22327923	22327936	TTTTATTTATTTA	["TTTTA","T","TTTTATTTA","TTTTATTTATTTATTTA"]	3725.62	[0.3397,0.0321,0.1474,0.0128]	4.568e-07	5.068e-06	5.121e-08	5.139e-07	0.01015	["intron_variant"]	MODIFIER	transcript	protein_coding	CD244	CD244	c.61+3427_61+3438delTTATTTATTTAT
chr38	22560495	22560496	C	["T"]	6715.07	[0.5321]	4.568e-07	5.068e-06	5.121e-08	5.139e-07	0.01015	["intergenic_region"]	MODIFIER	intergenic_region	null	CD84-SLAMF6	CD84-SLAMF6	n.22560496C>T
chr38	22560961	22560962	G	["A"]	6729.08	[0.5321]	4.568e-07	5.068e-06	5.121e-08	5.139e-07	0.01015	["intergenic_region"]	MODIFIER	intergenic_region	null	CD84-SLAMF6	CD84-SLAMF6	n.22560962G>A
chr38	22561072	22561073	A	["G"]	6664.08	[0.5321]	4.568e-07	5.068e-06	5.121e-08	5.139e-07	0.01015	["intergenic_region"]	MODIFIER	intergenic_region	null	CD84-SLAMF6	CD84-SLAMF6	n.22561073A>G
chr38	22561633	22561634	G	["A"]	6735.08	[0.5321]	4.568e-07	5.068e-06	5.121e-08	5.139e-07	0.01015	["intergenic_region"]	MODIFIER	intergenic_region	null	CD84-SLAMF6	CD84-SLAMF6	n.22561634G>A
chr38	22149346	22149347	G	["A"]	5689.11	[0.4679]	1.106e-06	7.784e-06	5.121e-08	9.092e-07	0.008164	["upstream_gene_variant"]	MODIFIER	transcript	protein_coding	USP21	USP21	c.-2083C>T
chr38	22216306	22216307	A	["G"]	6403.72	[0.5321]	1.106e-06	7.784e-06	5.121e-08	9.092e-07	0.008164	["intron_variant"]	MODIFIER	transcript	protein_coding	NECTIN4	NECTIN4	c.436+67A>G
chr38	22216601	22216602	C	["T"]	7191.8	[0.5321]	1.106e-06	7.784e-06	5.121e-08	9.092e-07	0.008164	["intron_variant"]	MODIFIER	transcript	protein_coding	NECTIN4	NECTIN4	c.436+362C>T
chr38	22216627	22216628	T	["C"]	7460.97	[0.5321]	1.106e-06	7.784e-06	5.121e-08	9.092e-07	0.008164	["intron_variant"]	MODIFIER	transcript	protein_coding	NECTIN4	NECTIN4	c.436+388T>C
chr38	22216783	22216784	G	["A"]	7310.97	[0.5321]	1.106e-06	7.784e-06	5.121e-08	9.092e-07	0.008164	["intron_variant"]	MODIFIER	transcript	protein_coding	NECTIN4	NECTIN4	c.436+544G>A
chr38	22216827	22216828	T	["TG"]	6392.56	[0.5321]	1.106e-06	7.784e-06	5.121e-08	9.092e-07	0.008164	["intron_variant"]	MODIFIER	transcript	protein_coding	NECTIN4	NECTIN4	c.436+588_436+589insG
chr38	22216834	22216835	A	["T"]	7098.86	[0.5321]	1.106e-06	7.784e-06	5.121e-08	9.092e-07	0.008164	["intron_variant"]	MODIFIER	transcript	protein_coding	NECTIN4	NECTIN4	c.436+595A>T
chr38	22525753	22525756	CTT	["C"]	6092.62	[0.5321]	1.106e-06	7.784e-06	5.121e-08	9.092e-07	0.008164	["intergenic_region"]	MODIFIER	intergenic_region	null	SLAMF1-CD84	SLAMF1-CD84	n.22525755_22525756delTT
chr38	22289130	22289147	CAGAGAGAGAGAGAGAG	["CAGAGAGAGAGAG","CAGAGAGAGAGAGAGAGAG","CAGAGAGAGAGAGAG","C","CAGAGAGAGAG"]	3097.43	[0.3269,0.0769,0.0962,0.0192,0.0128]	1.043e-05	2.36e-05	5.121e-08	4.221e-06	0.004115	["downstream_gene_variant"]	MODIFIER	transcript	protein_coding	F11R	F11R	c.*3688_*3703delAGAGAGAGAGAGAGAG
chr38	22688877	22688878	G	["A"]	5739.66	[0.4679]	1.973e-05	3.252e-05	5.121e-08	6.704e-06	0.00324	["intergenic_region"]	MODIFIER	intergenic_region	null	VANGL2-NHLH1	VANGL2-NHLH1	n.22688878G>A
chr38	22253831	22253832	G	["A"]	4762.54	[0.4679]	3.566e-05	4.388e-05	5.121e-08	1.043e-05	0.002535	["downstream_gene_variant"]	MODIFIER	transcript	protein_coding	TSTD1	TSTD1	c.*3673G>A
chr38	22141551	22141552	T	["C"]	1089.5	[0.1286]	1.713e-09	5.289e-10	6.051e-08	0.0006394	5.368e-06	["upstream_gene_variant"]	MODIFIER	transcript	protein_coding	PPOX	PPOX	c.-1649A>G
chr38	22022818	22022819	G	["A"]	4605.18	[0.4038]	1.351e-06	3.925e-06	6.955e-08	4.405e-06	0.001972	["upstream_gene_variant"]	MODIFIER	transcript	pseudogene	LOC119868063	LOC119868063	n.-2093C>T
chr38	22136940	22136941	C	["T"]	6033.84	[0.4744]	1.735e-07	3.372e-06	7.018e-08	2.803e-07	0.0155	["upstream_gene_variant"]	MODIFIER	transcript	pseudogene	LOC119868067	LOC119868067	n.-4906G>A
chr38	22137107	22137108	G	["A"]	5743.04	[0.4744]	1.735e-07	3.372e-06	7.018e-08	2.803e-07	0.0155	["downstream_gene_variant"]	MODIFIER	transcript	protein_coding	B4GALT3	B4GALT3	c.*1496G>A
chr38	22137316	22137317	T	["A"]	6238.84	[0.4744]	1.735e-07	3.372e-06	7.018e-08	2.803e-07	0.0155	["downstream_gene_variant"]	MODIFIER	transcript	protein_coding	B4GALT3	B4GALT3	c.*1705T>A
chr38	22137326	22137329	TCC	["T"]	5883.54	[0.4744]	1.735e-07	3.372e-06	7.018e-08	2.803e-07	0.0155	["downstream_gene_variant"]	MODIFIER	transcript	protein_coding	B4GALT3	B4GALT3	c.*1716_*1717delCC
chr38	22138245	22138246	G	["A"]	5859.91	[0.4744]	1.735e-07	3.372e-06	7.018e-08	2.803e-07	0.0155	["downstream_gene_variant"]	MODIFIER	transcript	protein_coding	B4GALT3	B4GALT3	c.*2634G>A
chr38	22150347	22150348	T	["C"]	5877.74	[0.4744]	4.568e-07	5.403e-06	7.018e-08	5.139e-07	0.01257	["upstream_gene_variant"]	MODIFIER	transcript	protein_coding	USP21	USP21	c.-3084A>G
chr38	22562941	22562942	G	["A"]	6082.37	[0.5256]	4.568e-07	5.403e-06	7.018e-08	5.139e-07	0.01257	["intergenic_region"]	MODIFIER	intergenic_region	null	CD84-SLAMF6	CD84-SLAMF6	n.22562942G>A
chr38	22561138	22561139	T	["C"]	6534.56	[0.5256]	1.106e-06	8.342e-06	7.018e-08	9.092e-07	0.01015	["intergenic_region"]	MODIFIER	intergenic_region	null	CD84-SLAMF6	CD84-SLAMF6	n.22561139T>C
chr38	22532863	22532864	T	["C"]	6681.56	[0.5256]	2.487e-06	1.246e-05	7.018e-08	1.559e-06	0.008164	["downstream_gene_variant"]	MODIFIER	transcript	pseudogene	LOC119868071	LOC119868071	n.*1241A>G
chr38	22139495	22139496	G	["GC"]	4338.15	[0.4744]	1.043e-05	2.556e-05	7.018e-08	4.221e-06	0.005198	["downstream_gene_variant"]	MODIFIER	transcript	protein_coding	B4GALT3	B4GALT3	c.*3884_*3885insC
chr38	22834291	22834292	T	["G"]	3023.62	[0.3013]	2.326e-05	9.028e-06	7.187e-08	6.39e-05	0.0004059	["downstream_gene_variant"]	MODIFIER	transcript	protein_coding	CASQ1	CASQ1	c.*5105A>C
chr38	22679469	22679470	T	["A"]	5182.79	[0.4792]	1.857e-06	1.085e-05	7.634e-08	1.206e-06	0.009657	["intergenic_region"]	MODIFIER	intergenic_region	null	VANGL2-NHLH1	VANGL2-NHLH1	n.22679470T>A
chr38	22565762	22565763	T	["C"]	2032.54	[0.1923]	1.534e-09	1.248e-08	9.003e-08	1.194e-05	8.865e-05	["upstream_gene_variant"]	MODIFIER	transcript	protein_coding	SLAMF6	SLAMF6	c.-4570T>C
chr38	22566446	22566447	G	["A"]	2030.25	[0.1923]	1.534e-09	1.248e-08	9.003e-08	1.194e-05	8.865e-05	["upstream_gene_variant"]	MODIFIER	transcript	protein_coding	SLAMF6	SLAMF6	c.-3886G>A
chr38	22138039	22138040	T	["C"]	5860.99	[0.4808]	5.979e-08	2.103e-06	9.57e-08	1.468e-07	0.02324	["downstream_gene_variant"]	MODIFIER	transcript	protein_coding	B4GALT3	B4GALT3	c.*2428T>C
chr38	22241184	22241185	C	["T"]	5971.29	[0.4808]	1.106e-06	8.885e-06	9.57e-08	9.092e-07	0.01257	["upstream_gene_variant"]	MODIFIER	transcript	protein_coding	USF1	USF1	c.-1649C>T
chr38	22507134	22507135	T	["C"]	5819.1	[0.4808]	5.242e-06	1.943e-05	9.57e-08	2.598e-06	0.008164	["intron_variant"]	MODIFIER	transcript	protein_coding	SLAMF1	SLAMF1	c.873+2710T>C
chr38	22248733	22248734	G	["C"]	1308	[0.2982]	3.369e-05	2.154e-05	9.928e-08	8.275e-05	0.001068	["downstream_gene_variant"]	MODIFIER	transcript	protein_coding	USF1	USF1	c.*1376G>C
chr38	22711342	22711343	G	["A"]	1803.52	[0.1912]	1.154e-08	8.882e-09	1.09e-07	0.0001547	1.009e-05	["intron_variant"]	MODIFIER	transcript	protein_coding	NCSTN	NCSTN	c.997-203C>T
chr38	22250465	22250466	T	["G"]	5440.33	[0.4863]	2.829e-05	4.735e-05	1.107e-07	8.549e-06	0.005134	["downstream_gene_variant"]	MODIFIER	transcript	protein_coding	USF1	USF1	c.*3108T>G
chr38	22687601	22687610	AATATATAT	["A","AAT","AATATAT","AATATATATATAT","AATAT","AATATATATATATAT"]	2082.24	[0.2095,0.1622,0.0473,0.0338,0.0203,0.0135]	7.502e-05	7.93e-05	1.145e-07	1.827e-05	0.003454	["intergenic_region"]	MODIFIER	intergenic_region	null	VANGL2-NHLH1	VANGL2-NHLH1	n.22687603_22687610delATATATAT
chr38	22136383	22136384	G	["A"]	6055.25	[0.4872]	1.735e-07	3.698e-06	1.299e-07	2.803e-07	0.02324	["synonymous_variant"]	LOW	transcript	protein_coding	PPOX	PPOX	c.1380C>T
chr38	22137685	22137686	T	["G"]	6297.23	[0.4872]	1.735e-07	3.698e-06	1.299e-07	2.803e-07	0.02324	["downstream_gene_variant"]	MODIFIER	transcript	protein_coding	B4GALT3	B4GALT3	c.*2074T>G
chr38	22137922	22137923	A	["G"]	6097.3	[0.4872]	1.735e-07	3.698e-06	1.299e-07	2.803e-07	0.02324	["downstream_gene_variant"]	MODIFIER	transcript	protein_coding	B4GALT3	B4GALT3	c.*2311A>G
chr38	22138111	22138113	CT	["C","CTT"]	3041.99	[0.4808,0.0064]	1.735e-07	3.698e-06	1.299e-07	2.803e-07	0.02324	["downstream_gene_variant"]	MODIFIER	transcript	protein_coding	B4GALT3	B4GALT3	c.*2501delT
chr38	22544074	22544075	T	["TC"]	6172.25	[0.5128]	2.487e-06	1.419e-05	1.299e-07	1.559e-06	0.01257	["upstream_gene_variant"]	MODIFIER	transcript	pseudogene	LOC119868071	LOC119868071	n.-506dupG
chr38	22172054	22172056	CT	["CTTTTTTTTTT","CTTTTTTTTTTTT","CTT","CTTTTTTTTT","CTTT","C"]	2457.82	[0.2885,0.0769,0.0769,0.0128,0.0192,0.0128]	5.242e-06	2.077e-05	1.299e-07	2.598e-06	0.01015	["upstream_gene_variant"]	MODIFIER	transcript	protein_coding	DEDD	DEDD	c.-3489delT
chr38	22353920	22353921	G	["C"]	5909.77	[0.4872]	1.043e-05	2.956e-05	1.299e-07	4.221e-06	0.008164	["downstream_gene_variant"]	MODIFIER	transcript	protein_coding	CD244	CD244	c.*4285G>C
chr38	22505979	22505980	A	["C"]	8008.75	[0.4872]	1.043e-05	2.956e-05	1.299e-07	4.221e-06	0.008164	["intron_variant"]	MODIFIER	transcript	protein_coding	SLAMF1	SLAMF1	c.873+1555A>C
chr38	22443682	22443683	T	["A"]	5670.54	[0.4872]	3.566e-05	5.576e-05	1.299e-07	1.043e-05	0.005198	["intron_variant"]	MODIFIER	transcript	protein_coding	CD48	CD48	c.82+3218T>A
chr38	22141537	22141538	G	["A"]	713.86	[0.0915]	3.505e-09	4.588e-10	1.346e-07	0.01127	1.877e-06	["upstream_gene_variant"]	MODIFIER	transcript	protein_coding	PPOX	PPOX	c.-1635C>T
chr38	22242342	22242343	G	["GCCGAGCC"]	2457.51	[0.4545]	5.88e-05	6.651e-05	1.347e-07	2.208e-05	0.003361	["upstream_gene_variant"]	MODIFIER	transcript	protein_coding	USF1	USF1	c.-491_-490insCCGAGCC
chr38	22017506	22017513	CTTTTTT	["CTTTTTTTT","C","CTTTT","CT","CTTTTTTT","CTTTTT"]	2019.94	[0.1282,0.0897,0.0577,0.0833,0.1346,0.0897]	3.948e-08	1.088e-06	1.37e-07	5.7e-07	0.006531	["intron_variant"]	MODIFIER	transcript	protein_coding	SDHC	SDHC	c.179+3220_179+3225delAAAAAA
chr38	21996175	21996177	CG	["C"]	4596.92	[0.4167]	3.505e-06	7.641e-06	1.37e-07	7.889e-06	0.002535	["intron_variant"]	MODIFIER	transcript	protein_coding	SDHC	SDHC	c.242-139delC
chr38	22707432	22707433	C	["A"]	1823.44	[0.1667]	9.692e-09	9.206e-09	1.38e-07	0.0001472	2.265e-05	["intron_variant"]	MODIFIER	transcript	protein_coding	NCSTN	NCSTN	c.1795-58G>T
chr38	22368735	22368743	ATTCTTTC	["A","ATGCTTTCTTTC"]	4837.16	[0.2465,0.1761]	3.207e-05	2.293e-05	1.532e-07	3.259e-05	0.001377	["intron_variant"]	MODIFIER	transcript	protein_coding	LY9	LY9	c.455-2875_455-2869delGAAAGAA
chr38	22186320	22186324	TAAA	["TA","T","TAA","TAAAAA"]	3058.28	[0.3654,0.0513,0.0641,0.0256]	1.106e-06	9.888e-06	1.755e-07	9.092e-07	0.01902	["upstream_gene_variant"]	MODIFIER	transcript	protein_coding	NIT1	NIT1	c.-1845_-1843delTTT
chr38	22219952	22219953	T	["C"]	7114.79	[0.5064]	2.487e-06	1.502e-05	1.755e-07	1.559e-06	0.0155	["upstream_gene_variant"]	MODIFIER	transcript	protein_coding	ARHGAP30	ARHGAP30	c.-4547T>C
chr38	22220407	22220408	T	["C"]	6799.84	[0.5064]	2.487e-06	1.502e-05	1.755e-07	1.559e-06	0.0155	["upstream_gene_variant"]	MODIFIER	transcript	protein_coding	ARHGAP30	ARHGAP30	c.-4092T>C
chr38	22482995	22482996	G	["A"]	6308.73	[0.4936]	5.242e-06	2.208e-05	1.755e-07	2.598e-06	0.01257	["intron_variant"]	MODIFIER	transcript	protein_coding	SLAMF1	SLAMF1	c.76+1011G>A
chr38	22332100	22332101	G	["A"]	6441.61	[0.5064]	1.043e-05	3.157e-05	1.755e-07	4.221e-06	0.01015	["intron_variant"]	MODIFIER	transcript	protein_coding	CD244	CD244	c.61+7566G>A
chr38	22475768	22475769	G	["A"]	6102.63	[0.4936]	1.043e-05	3.157e-05	1.755e-07	4.221e-06	0.01015	["intergenic_region"]	MODIFIER	intergenic_region	null	CD48-SLAMF1	CD48-SLAMF1	n.22475769G>A
chr38	22436505	22436506	A	["G"]	6098.42	[0.4936]	0.0001034	0.0001048	1.755e-07	2.388e-05	0.004115	["upstream_gene_variant"]	MODIFIER	transcript	protein_coding	CD48	CD48	c.-3878A>G
chr38	22251245	22251246	T	["G"]	5427.31	[0.4936]	0.0001673	0.000135	1.755e-07	3.525e-05	0.00324	["downstream_gene_variant"]	MODIFIER	transcript	protein_coding	USF1	USF1	c.*3888T>G
chr38	22251668	22251669	C	["T"]	5500.69	[0.4936]	0.0001673	0.000135	1.755e-07	3.525e-05	0.00324	["downstream_gene_variant"]	MODIFIER	transcript	protein_coding	USF1	USF1	c.*4311C>T
chr38	22251670	22251672	GC	["G"]	5295.4	[0.4936]	0.0001673	0.000135	1.755e-07	3.525e-05	0.00324	["downstream_gene_variant"]	MODIFIER	transcript	protein_coding	USF1	USF1	c.*4314delC
chr38	22107990	22107991	A	["G"]	7300.35	[0.5769]	8.243e-06	1.272e-05	1.904e-07	1.359e-05	0.002535	["upstream_gene_variant"]	MODIFIER	transcript	protein_coding	ADAMTS4	ADAMTS4	c.-5613A>G
chr38	22544069	22544070	T	["G"]	6245.66	[0.5]	6.445e-06	2.588e-05	2.311e-07	0.01442	2.98e-06	["upstream_gene_variant"]	MODIFIER	transcript	pseudogene	LOC119868071	LOC119868071	n.-500A>C
chr38	22133206	22133207	A	["G"]	6397.98	[0.5]	4.568e-07	6.503e-06	2.36e-07	5.139e-07	0.0283	["upstream_gene_variant"]	MODIFIER	transcript	pseudogene	LOC119868067	LOC119868067	n.-1172T>C
chr38	22133483	22133484	T	["C"]	6363.98	[0.5]	4.568e-07	6.503e-06	2.36e-07	5.139e-07	0.0283	["upstream_gene_variant"]	MODIFIER	transcript	pseudogene	LOC119868067	LOC119868067	n.-1449A>G
chr38	22133817	22133818	C	["G"]	6207.98	[0.5]	4.568e-07	6.503e-06	2.36e-07	5.139e-07	0.0283	["upstream_gene_variant"]	MODIFIER	transcript	pseudogene	LOC119868067	LOC119868067	n.-1783G>C
chr38	22133995	22133996	T	["C"]	6355.98	[0.5]	4.568e-07	6.503e-06	2.36e-07	5.139e-07	0.0283	["upstream_gene_variant"]	MODIFIER	transcript	pseudogene	LOC119868067	LOC119868067	n.-1961A>G
chr38	22134110	22134111	G	["A"]	6410.98	[0.5]	4.568e-07	6.503e-06	2.36e-07	5.139e-07	0.0283	["upstream_gene_variant"]	MODIFIER	transcript	pseudogene	LOC119868067	LOC119868067	n.-2076C>T
chr38	22241422	22241423	A	["AG"]	5921.5	[0.5]	2.487e-06	1.579e-05	2.36e-07	1.559e-06	0.01902	["upstream_gene_variant"]	MODIFIER	transcript	protein_coding	USF1	USF1	c.-1411_-1410insG
chr38	22483929	22483930	G	["A"]	6278.6	[0.5]	1.043e-05	3.354e-05	2.36e-07	4.221e-06	0.01257	["intron_variant"]	MODIFIER	transcript	protein_coding	SLAMF1	SLAMF1	c.76+1945G>A
chr38	22434057	22434059	TA	["T"]	4762.97	[0.5]	0.0001673	0.0001454	2.36e-07	3.525e-05	0.004115	["intergenic_region"]	MODIFIER	intergenic_region	null	SLAMF7-CD48	SLAMF7-CD48	n.22434059delA
chr38	22497248	22497249	G	["A"]	6156.5	[0.5]	1.973e-05	4.692e-05	2.36e-07	0.01015	6.704e-06	["intron_variant"]	MODIFIER	transcript	protein_coding	SLAMF1	SLAMF1	c.701-2608G>A
chr38	22497351	22497352	T	["G"]	6241.52	[0.5]	1.973e-05	4.692e-05	2.36e-07	0.01015	6.704e-06	["intron_variant"]	MODIFIER	transcript	protein_coding	SLAMF1	SLAMF1	c.701-2505T>G
chr38	22497389	22497390	G	["A"]	6150.56	[0.5]	1.973e-05	4.692e-05	2.36e-07	0.01015	6.704e-06	["intron_variant"]	MODIFIER	transcript	protein_coding	SLAMF1	SLAMF1	c.701-2467G>A
chr38	22497547	22497548	T	["C"]	6129.5	[0.5]	1.973e-05	4.692e-05	2.36e-07	0.01015	6.704e-06	["intron_variant"]	MODIFIER	transcript	protein_coding	SLAMF1	SLAMF1	c.701-2309T>C
chr38	22497678	22497679	T	["C"]	5984.52	[0.5]	1.973e-05	4.692e-05	2.36e-07	0.01015	6.704e-06	["intron_variant"]	MODIFIER	transcript	protein_coding	SLAMF1	SLAMF1	c.701-2178T>C
chr38	22221641	22221642	C	["T"]	6086.03	[0.5]	5.242e-06	2.335e-05	2.36e-07	0.0155	2.598e-06	["upstream_gene_variant"]	MODIFIER	transcript	protein_coding	ARHGAP30	ARHGAP30	c.-2858C>T
chr38	22659061	22659062	G	["A"]	6841.85	[0.5]	5.242e-06	2.335e-05	2.36e-07	0.0155	2.598e-06	["synonymous_variant"]	LOW	transcript	protein_coding	LOC119868092	LOC119868092	c.372G>A
chr38	22221064	22221066	CG	["C"]	6462.45	[0.5]	2.487e-06	1.579e-05	2.36e-07	0.01902	1.559e-06	["upstream_gene_variant"]	MODIFIER	transcript	protein_coding	ARHGAP30	ARHGAP30	c.-3434delG
chr38	22224603	22224604	T	["G"]	6331.9	[0.5]	2.487e-06	1.579e-05	2.36e-07	0.01902	1.559e-06	["splice_region_variant","intron_variant"]	LOW	transcript	protein_coding	ARHGAP30	ARHGAP30	c.97+8T>G
chr38	22224622	22224623	A	["G"]	6445.72	[0.5]	2.487e-06	1.579e-05	2.36e-07	0.01902	1.559e-06	["downstream_gene_variant"]	MODIFIER	transcript	protein_coding	NECTIN4	NECTIN4	c.*2597A>G
chr38	22700775	22700776	C	["T"]	1975.09	[0.1731]	1.342e-08	1.771e-08	2.531e-07	0.0001472	3.663e-05	["upstream_gene_variant"]	MODIFIER	transcript	protein_coding	NHLH1	NHLH1	c.-4864G>A
chr38	22702059	22702060	C	["T"]	1876.66	[0.1731]	1.342e-08	1.771e-08	2.531e-07	0.0001472	3.663e-05	["downstream_gene_variant"]	MODIFIER	transcript	protein_coding	NCSTN	NCSTN	c.*4421G>A
chr38	22702445	22702446	G	["T"]	1880.07	[0.1731]	1.342e-08	1.771e-08	2.531e-07	0.0001472	3.663e-05	["downstream_gene_variant"]	MODIFIER	transcript	protein_coding	NCSTN	NCSTN	c.*4035C>A
chr38	22702750	22702751	G	["C"]	1856.72	[0.1731]	1.342e-08	1.771e-08	2.531e-07	0.0001472	3.663e-05	["downstream_gene_variant"]	MODIFIER	transcript	protein_coding	NCSTN	NCSTN	c.*3730C>G
chr38	22703207	22703208	C	["G"]	1897.64	[0.1731]	1.342e-08	1.771e-08	2.531e-07	0.0001472	3.663e-05	["downstream_gene_variant"]	MODIFIER	transcript	protein_coding	NCSTN	NCSTN	c.*3273G>C
chr38	22703236	22703237	C	["T"]	1890.66	[0.1731]	1.342e-08	1.771e-08	2.531e-07	0.0001472	3.663e-05	["downstream_gene_variant"]	MODIFIER	transcript	protein_coding	NCSTN	NCSTN	c.*3244G>A
chr38	22703294	22703295	A	["G"]	1954.64	[0.1731]	1.342e-08	1.771e-08	2.531e-07	0.0001472	3.663e-05	["downstream_gene_variant"]	MODIFIER	transcript	protein_coding	NCSTN	NCSTN	c.*3186T>C
chr38	22039558	22039563	CAGAG	["C"]	4523.03	[0.4295]	1.384e-06	6.169e-06	2.63e-07	4.405e-06	0.005198	["3_prime_UTR_variant"]	MODIFIER	transcript	protein_coding	MPZ	MPZ	c.*893_*896delGAGA
chr38	22057487	22057488	G	["C"]	5241.67	[0.4295]	1.384e-06	6.169e-06	2.63e-07	4.405e-06	0.005198	["intron_variant"]	MODIFIER	transcript	protein_coding	PCP4L1	PCP4L1	c.10-4864C>G
chr38	22701016	22701017	C	["T"]	1911.16	[0.1753]	1.759e-08	2.284e-08	2.982e-07	0.0001552	4.127e-05	["upstream_gene_variant"]	MODIFIER	transcript	protein_coding	NHLH1	NHLH1	c.-5105G>A
chr38	22216218	22216219	C	["A"]	5516.66	[0.4935]	2.391e-05	5.493e-05	3.107e-07	0.01165	7.69e-06	["synonymous_variant"]	LOW	transcript	protein_coding	NECTIN4	NECTIN4	c.415C>A
chr38	22216844	22216845	T	["TGAGAGA","TGAGAGAGAGA","TGAGAGAGAGAGAGA","TGAGAGAGA","TGAGAGAGAGAGA"]	4212.86	[0.3766,0.0779,0.0195,0.0065,0.013]	6.445e-06	2.728e-05	3.107e-07	0.01778	2.98e-06	["intron_variant"]	MODIFIER	transcript	protein_coding	NECTIN4	NECTIN4	c.436+617_436+622dupAGAGAG
chr38	22217998	22218001	TAA	["T","TAAAAA","TA","TAAA","TAAAA"]	4291.49	[0.4167,0.0577,0.0064,0.0064,0.0064]	1.043e-05	3.545e-05	3.159e-07	0.0155	4.221e-06	["intron_variant"]	MODIFIER	transcript	protein_coding	NECTIN4	NECTIN4	c.437-187_437-186delAA
chr38	22543525	22543526	A	["G"]	5999.32	[0.4936]	1.043e-05	3.545e-05	3.159e-07	0.0155	4.221e-06	["intron_variant"]	MODIFIER	transcript	protein_coding	CD84	CD84	c.394+1748A>G
chr38	22543554	22543555	G	["T"]	5872.73	[0.4936]	1.043e-05	3.545e-05	3.159e-07	0.0155	4.221e-06	["intron_variant"]	MODIFIER	transcript	protein_coding	CD84	CD84	c.394+1777G>T
chr38	22543555	22543556	G	["T"]	5835.26	[0.4936]	1.043e-05	3.545e-05	3.159e-07	0.0155	4.221e-06	["intron_variant"]	MODIFIER	transcript	protein_coding	CD84	CD84	c.394+1778G>T
chr38	22543738	22543739	C	["T"]	6019.99	[0.4936]	1.043e-05	3.545e-05	3.159e-07	0.0155	4.221e-06	["upstream_gene_variant"]	MODIFIER	transcript	pseudogene	LOC119868071	LOC119868071	n.-169G>A
chr38	22218194	22218195	C	["G"]	6721.82	[0.4936]	5.242e-06	2.455e-05	3.159e-07	0.01902	2.598e-06	["splice_region_variant","intron_variant"]	LOW	transcript	protein_coding	NECTIN4	NECTIN4	c.437-4C>G
chr38	22218235	22218236	T	["C"]	6711.83	[0.4936]	5.242e-06	2.455e-05	3.159e-07	0.01902	2.598e-06	["synonymous_variant"]	LOW	transcript	protein_coding	NECTIN4	NECTIN4	c.474T>C
chr38	22218727	22218728	T	["C"]	6529.82	[0.4936]	5.242e-06	2.455e-05	3.159e-07	0.01902	2.598e-06	["intron_variant"]	MODIFIER	transcript	protein_coding	NECTIN4	NECTIN4	c.727+239T>C
chr38	22225532	22225533	C	["A"]	6106.39	[0.4936]	5.242e-06	2.455e-05	3.159e-07	0.01902	2.598e-06	["downstream_gene_variant"]	MODIFIER	transcript	protein_coding	NECTIN4	NECTIN4	c.*3507C>A
chr38	22226817	22226818	T	["A","TTTTG"]	6452.14	[0.4872,0.0064]	5.242e-06	2.455e-05	3.159e-07	0.01902	2.598e-06	["downstream_gene_variant"]	MODIFIER	transcript	protein_coding	NECTIN4	NECTIN4	c.*4792T>A
chr38	22240828	22240829	G	["A"]	6373.52	[0.5064]	5.242e-06	2.455e-05	3.159e-07	0.01902	2.598e-06	["3_prime_UTR_variant"]	MODIFIER	transcript	protein_coding	ARHGAP30	ARHGAP30	c.*499G>A
chr38	22136456	22136457	G	["A"]	6351.91	[0.5064]	2.487e-06	1.65e-05	3.159e-07	0.02324	1.559e-06	["missense_variant"]	MODERATE	transcript	protein_coding	PPOX	PPOX	c.1307C>T
chr38	22132147	22132148	C	["T"]	6320.89	[0.5064]	2.487e-06	1.65e-05	3.159e-07	0.02324	1.559e-06	["upstream_gene_variant"]	MODIFIER	transcript	pseudogene	LOC119868067	LOC119868067	n.-113G>A
chr38	22136516	22136520	GCCC	["GC","GCC","G","GCCCC"]	4463.08	[0.4744,0.0128,0.0128,0.0064]	1.106e-06	1.07e-05	3.159e-07	0.0283	9.092e-07	["upstream_gene_variant"]	MODIFIER	transcript	pseudogene	LOC119868067	LOC119868067	n.-4485_-4483delGGG
chr38	22137873	22137874	G	["A"]	6353.98	[0.5064]	1.106e-06	1.07e-05	3.159e-07	0.0283	9.092e-07	["downstream_gene_variant"]	MODIFIER	transcript	protein_coding	B4GALT3	B4GALT3	c.*2262G>A
chr38	22595956	22595957	C	["T"]	6395.01	[0.4936]	1.106e-06	1.07e-05	3.159e-07	0.0283	9.092e-07	["downstream_gene_variant"]	MODIFIER	transcript	protein_coding	SLAMF6	SLAMF6	c.*1852C>T
chr38	22141556	22141557	C	["G"]	1009.72	[0.1127]	5.118e-09	7.784e-10	3.586e-07	0.008451	2.581e-06	["upstream_gene_variant"]	MODIFIER	transcript	protein_coding	PPOX	PPOX	c.-1654G>C
chr38	22057297	22057316	TGTCGTCTTTGGAGAAATG	["T"]	4810.29	[0.4359]	1.391e-06	6.807e-06	3.612e-07	4.405e-06	0.006531	["intron_variant"]	MODIFIER	transcript	protein_coding	PCP4L1	PCP4L1	c.10-4692_10-4675delCATTTCTCCAAAGACGAC
chr38	22218933	22218934	C	["A"]	6374.07	[0.4872]	5.242e-06	2.566e-05	4.212e-07	0.02324	2.598e-06	["intron_variant"]	MODIFIER	transcript	protein_coding	NECTIN4	NECTIN4	c.727+445C>A
chr38	22558182	22558183	G	["A"]	5950.19	[0.4872]	2.487e-06	1.711e-05	4.212e-07	0.0283	1.559e-06	["downstream_gene_variant"]	MODIFIER	transcript	protein_coding	CD84	CD84	c.*5984G>A
chr38	22700676	22700677	C	["T"]	2035.03	[0.1795]	1.799e-08	3.283e-08	4.489e-07	0.0001472	5.767e-05	["upstream_gene_variant"]	MODIFIER	transcript	protein_coding	NHLH1	NHLH1	c.-4765G>A
chr38	22248735	22248736	C	["T"]	1424.04	[0.3083]	0.0002305	4.715e-05	4.508e-07	0.0005998	0.0004416	["downstream_gene_variant"]	MODIFIER	transcript	protein_coding	USF1	USF1	c.*1378C>T
chr38	21977559	21977560	A	["C"]	5458.2	[0.4423]	1.819e-05	2.516e-05	4.933e-07	2.265e-05	0.004115	["intron_variant"]	MODIFIER	transcript	pseudogene	LOC119868062	LOC119868062	n.3478+2108T>G
chr38	22033260	22033261	T	["C"]	5405.35	[0.4423]	1.819e-05	2.516e-05	4.933e-07	2.265e-05	0.004115	["upstream_gene_variant"]	MODIFIER	transcript	protein_coding	SDHC	SDHC	c.-3597A>G
chr38	22070736	22070737	C	["T"]	5363.06	[0.4423]	3.666e-05	3.556e-05	4.933e-07	3.663e-05	0.00324	["intron_variant"]	MODIFIER	transcript	protein_coding	PCP4L1	PCP4L1	c.9+1184G>A
chr38	22290676	22290683	CAAAAAA	["CAAAA","CAA","CAAAAAAA","CA","C","CAAAAA"]	2241.77	[0.2692,0.0577,0.0897,0.0192,0.0128,0.0321]	0.0001673	0.0001782	5.594e-07	0.008164	3.525e-05	["intron_variant"]	MODIFIER	transcript	pseudogene	LOC119868070	LOC119868070	n.1109-1356_1109-1351delAAAAAA
chr38	22629340	22629341	T	["C"]	5432.78	[0.5192]	6.186e-05	0.0001035	5.594e-07	0.01257	1.592e-05	["downstream_gene_variant"]	MODIFIER	transcript	pseudogene	LOC119868073	LOC119868073	n.*1375A>G
chr38	22629598	22629599	T	["TTTTAATTTAATTTAATTTAA","TTTTAATTTAATTTAATTTAATTTAA","TTTTAATTTAATTTAA","TTTAATTTAATTTAATTTAA","TTTTAATTTAATTTAATTTAATTTAATTTAA"]	4196.21	[0.4231,0.0385,0.0128,0.0385,0.0064]	6.186e-05	0.0001035	5.594e-07	0.01257	1.592e-05	["downstream_gene_variant"]	MODIFIER	transcript	pseudogene	LOC119868073	LOC119868073	n.*1116_*1117insTTAAATTAAATTAAATTAA
chr38	22252692	22252693	A	["AAAC"]	6298.89	[0.5192]	1.973e-05	5.532e-05	5.594e-07	0.01902	6.704e-06	["downstream_gene_variant"]	MODIFIER	transcript	protein_coding	TSTD1	TSTD1	c.*2534_*2535insAAC
chr38	22222759	22222766	TAAGAAA	["TAAA","TAAAGAAA","T","TA"]	4852.96	[0.3269,0.1154,0.0256,0.0128]	1.043e-05	3.896e-05	5.594e-07	0.02324	4.221e-06	["upstream_gene_variant"]	MODIFIER	transcript	protein_coding	ARHGAP30	ARHGAP30	c.-1739_-1734delAAGAAA
chr38	22229470	22229471	T	["C"]	5531.58	[0.4808]	1.043e-05	3.896e-05	5.594e-07	0.02324	4.221e-06	["intron_variant"]	MODIFIER	transcript	protein_coding	ARHGAP30	ARHGAP30	c.98-1120T>C
chr38	22241242	22241243	G	["A"]	6355.26	[0.5192]	5.242e-06	2.664e-05	5.594e-07	0.0283	2.598e-06	["upstream_gene_variant"]	MODIFIER	transcript	protein_coding	USF1	USF1	c.-1591G>A
chr38	22141557	22141558	A	["G","ACTACTCCCTCCTCCCCACGG","ACTACTCCCTCCTCCCCACGGCTACTCCCTCCTCCCCACGG"]	1520.76	[0.1338,0.0352,0.0282]	4.423e-08	1.019e-07	6.69e-07	0.0001737	0.0001843	["upstream_gene_variant"]	MODIFIER	transcript	protein_coding	PPOX	PPOX	c.-1655T>C
chr38	22055388	22055389	G	["A"]	5286.58	[0.4487]	3.611e-06	1.266e-05	6.698e-07	7.889e-06	0.008164	["intron_variant"]	MODIFIER	transcript	protein_coding	PCP4L1	PCP4L1	c.10-2765C>T
chr38	22055633	22055634	G	["A"]	5537.48	[0.4487]	3.611e-06	1.266e-05	6.698e-07	7.889e-06	0.008164	["intron_variant"]	MODIFIER	transcript	protein_coding	PCP4L1	PCP4L1	c.10-3010C>T
chr38	22033435	22033436	A	["G"]	5535.27	[0.4487]	1.832e-05	2.767e-05	6.698e-07	2.265e-05	0.005198	["upstream_gene_variant"]	MODIFIER	transcript	protein_coding	SDHC	SDHC	c.-3772T>C
chr38	22033805	22033806	G	["A"]	5406.27	[0.4487]	1.832e-05	2.767e-05	6.698e-07	2.265e-05	0.005198	["upstream_gene_variant"]	MODIFIER	transcript	protein_coding	SDHC	SDHC	c.-4142C>T
chr38	22033836	22033837	G	["A"]	5391.27	[0.4487]	1.832e-05	2.767e-05	6.698e-07	2.265e-05	0.005198	["upstream_gene_variant"]	MODIFIER	transcript	protein_coding	SDHC	SDHC	c.-4173C>T
chr38	22030025	22030026	C	["T"]	5058.81	[0.4487]	3.696e-05	3.918e-05	6.698e-07	3.663e-05	0.004115	["upstream_gene_variant"]	MODIFIER	transcript	protein_coding	SDHC	SDHC	c.-362G>A
chr38	22030097	22030098	G	["A"]	5149.23	[0.4487]	7.006e-05	5.413e-05	6.698e-07	5.767e-05	0.00324	["upstream_gene_variant"]	MODIFIER	transcript	protein_coding	SDHC	SDHC	c.-434C>T
chr38	21929878	21929879	G	["A"]	263.74	[0.2143]	0.0001195	3.204e-05	6.816e-07	0.0006684	0.001337	["upstream_gene_variant"]	MODIFIER	transcript	protein_coding	TRNAG-UCC_23	TRNAG-UCC_23	c.-4334G>A
chr38	21973369	21973375	TACACA	["TA","T","CACACA"]	2831.03	[0.2714,0.0714,0.1857]	0.0006499	0.0003927	7.121e-07	0.004833	0.0001118	["intron_variant"]	MODIFIER	transcript	pseudogene	LOC119868062	LOC119868062	n.3478+6298A>G
chr38	22250899	22250900	G	["T"]	5420.21	[0.5274]	0.00039	0.0002986	7.232e-07	0.006561	7.138e-05	["downstream_gene_variant"]	MODIFIER	transcript	protein_coding	USF1	USF1	c.*3542G>T
chr38	21973358	21973359	T	["G"]	3623.34	[0.527]	0.0005065	0.0003454	7.267e-07	0.005674	8.98e-05	["intron_variant"]	MODIFIER	transcript	pseudogene	LOC119868062	LOC119868062	n.3478+6309A>C
chr38	22528166	22528167	C	["CAG","CAGAG"]	3322.84	[0.4267,0.0467]	9.748e-06	3.862e-05	7.302e-07	0.02887	3.943e-06	["upstream_gene_variant"]	MODIFIER	transcript	protein_coding	CD84	CD84	c.-2806_-2805insAG
chr38	22252675	22252676	T	["A","TA"]	5830.45	[0.461,0.0649]	2.391e-05	6.422e-05	7.367e-07	0.02181	7.69e-06	["downstream_gene_variant"]	MODIFIER	transcript	protein_coding	TSTD1	TSTD1	c.*2517T>A
chr38	22629149	22629150	C	["T"]	6038.35	[0.5256]	6.186e-05	0.0001093	7.398e-07	0.0155	1.592e-05	["downstream_gene_variant"]	MODIFIER	transcript	pseudogene	LOC119868073	LOC119868073	n.*1566G>A
chr38	21977063	21977064	C	["T"]	6273.43	[0.5256]	3.566e-05	8.045e-05	7.398e-07	0.01902	1.043e-05	["intron_variant"]	MODIFIER	transcript	pseudogene	LOC119868062	LOC119868062	n.3478+2604G>A
chr38	22526246	22526247	C	["T"]	5675.8	[0.4744]	1.973e-05	5.784e-05	7.398e-07	0.02324	6.704e-06	["upstream_gene_variant"]	MODIFIER	transcript	protein_coding	CD84	CD84	c.-4726C>T
chr38	22229364	22229365	T	["G","TAGAGAGAG","TAGAG","TAGAGAGAGAG","TAGAGAGAGAGAG","TAGAGAG"]	3984.47	[0.2436,0.141,0.0513,0.0192,0.0064,0.0128]	1.043e-05	4.048e-05	7.398e-07	0.0283	4.221e-06	["intron_variant"]	MODIFIER	transcript	protein_coding	ARHGAP30	ARHGAP30	c.98-1226T>G
chr38	22236369	22236370	C	["T"]	6471.74	[0.4744]	1.043e-05	4.048e-05	7.398e-07	0.0283	4.221e-06	["intron_variant"]	MODIFIER	transcript	protein_coding	ARHGAP30	ARHGAP30	c.1018+159C>T
chr38	22558487	22558488	C	["T"]	5719.76	[0.4744]	1.043e-05	4.048e-05	7.398e-07	0.0283	4.221e-06	["downstream_gene_variant"]	MODIFIER	transcript	protein_coding	CD84	CD84	c.*6289C>T
chr38	22151393	22151394	T	["C"]	6520.72	[0.5256]	5.242e-06	2.748e-05	7.398e-07	0.03432	2.598e-06	["upstream_gene_variant"]	MODIFIER	transcript	protein_coding	USP21	USP21	c.-4130A>G
chr38	22187263	22187272	CAGAGAGAG	["CAGAGAGAGAG","CAGAGAGAGAGAG","CAGAGAGAGAGAGAGAG","C","CAGAG"]	3078.88	[0.3654,0.0769,0.0192,0.0064,0.0064]	4.568e-07	6.845e-06	7.398e-07	0.05992	5.139e-07	["upstream_gene_variant"]	MODIFIER	transcript	protein_coding	NIT1	NIT1	c.-2793_-2786delCTCTCTCT
chr38	22702138	22702140	CG	["C","CGG"]	1735.27	[0.1795,0.0064]	2.344e-08	5.883e-08	7.728e-07	0.0001472	8.865e-05	["downstream_gene_variant"]	MODIFIER	transcript	protein_coding	NCSTN	NCSTN	c.*4341delC
chr38	22692463	22692464	C	["T"]	2020.54	[0.1859]	4.802e-07	1.726e-07	7.728e-07	0.0006884	5.767e-05	["downstream_gene_variant"]	MODIFIER	transcript	protein_coding	NHLH1	NHLH1	c.*3050G>A
chr38	21974949	21974950	C	["CT","CTT"]	2470.03	[0.4467,0.0067]	3.225e-05	3.817e-05	7.794e-07	3.258e-05	0.004918	["intron_variant"]	MODIFIER	transcript	pseudogene	LOC119868062	LOC119868062	n.3478+4717dupA
chr38	21975510	21975511	G	["A"]	4356.87	[0.4545]	4.448e-05	4.63e-05	8.622e-07	4.127e-05	0.00472	["intron_variant"]	MODIFIER	transcript	pseudogene	LOC119868062	LOC119868062	n.3478+4157C>T
chr38	22049096	22049097	C	["G"]	5576.76	[0.4551]	1.41e-06	8.815e-06	9.048e-07	4.405e-06	0.01257	["downstream_gene_variant"]	MODIFIER	transcript	protein_coding	PCP4L1	PCP4L1	c.*2717G>C
chr38	22049366	22049367	C	["T"]	5556.76	[0.4551]	1.41e-06	8.815e-06	9.048e-07	4.405e-06	0.01257	["downstream_gene_variant"]	MODIFIER	transcript	protein_coding	PCP4L1	PCP4L1	c.*2447G>A
chr38	21973569	21973570	C	["T"]	4904.78	[0.4551]	3.628e-06	1.377e-05	9.048e-07	7.889e-06	0.01015	["intron_variant"]	MODIFIER	transcript	pseudogene	LOC119868062	LOC119868062	n.3478+6098G>A
chr38	22044772	22044774	GA	["GAA","G"]	3710.8	[0.391,0.0641]	3.628e-06	1.377e-05	9.048e-07	7.889e-06	0.01015	["downstream_gene_variant"]	MODIFIER	transcript	protein_coding	MPZ	MPZ	c.*6102delA
chr38	22052037	22052038	G	["T"]	5582.82	[0.4551]	3.628e-06	1.377e-05	9.048e-07	7.889e-06	0.01015	["intron_variant"]	MODIFIER	transcript	protein_coding	PCP4L1	PCP4L1	c.65-82C>A
chr38	22069247	22069248	A	["G"]	6976.17	[0.5449]	3.724e-05	4.298e-05	9.048e-07	3.663e-05	0.005198	["intron_variant"]	MODIFIER	transcript	protein_coding	PCP4L1	PCP4L1	c.9+2673T>C
chr38	22030245	22030246	C	["G"]	4421.29	[0.4551]	7.068e-05	5.947e-05	9.048e-07	5.767e-05	0.004115	["upstream_gene_variant"]	MODIFIER	transcript	protein_coding	SDHC	SDHC	c.-582G>C
chr38	22562802	22562806	TAAA	["TA","T"]	3100.67	[0.2159,0.3409]	9.512e-07	7.979e-06	9.199e-07	0.07399	4.034e-07	["intergenic_region"]	MODIFIER	intergenic_region	null	CD84-SLAMF6	CD84-SLAMF6	n.22562804_22562806delAAA
chr38	22670520	22670521	G	["C"]	5100.73	[0.5065]	0.0003412	0.0002794	9.499e-07	8.869e-05	0.006829	["upstream_gene_variant"]	MODIFIER	transcript	protein_coding	VANGL2	VANGL2	c.-1236C>G
chr38	22251673	22251675	TC	["T"]	4794.66	[0.5347]	0.0004622	0.0003503	9.721e-07	0.007602	8.271e-05	["downstream_gene_variant"]	MODIFIER	transcript	protein_coding	USF1	USF1	c.*4317delC
chr38	22220639	22220640	T	["G","A"]	4703.36	[0.3247,0.1429]	2.391e-05	6.693e-05	9.743e-07	0.02666	7.69e-06	["upstream_gene_variant"]	MODIFIER	transcript	protein_coding	ARHGAP30	ARHGAP30	c.-3860T>A
chr38	22188981	22188982	T	["A"]	5580.51	[0.4675]	6.445e-06	3.16e-05	9.743e-07	0.03936	2.98e-06	["upstream_gene_variant"]	MODIFIER	transcript	protein_coding	NIT1	NIT1	c.-4503A>T
chr38	22457172	22457174	AT	["A"]	5990.72	[0.5321]	0.0001034	0.0001532	9.747e-07	0.0155	2.388e-05	["downstream_gene_variant"]	MODIFIER	transcript	protein_coding	CD48	CD48	c.*1233delT
chr38	22547060	22547061	G	["A"]	6123.9	[0.4679]	0.0001034	0.0001532	9.747e-07	0.0155	2.388e-05	["upstream_gene_variant"]	MODIFIER	transcript	pseudogene	LOC119868071	LOC119868071	n.-3491C>T
chr38	21979302	21979303	C	["G"]	6489.18	[0.5321]	1.973e-05	6.013e-05	9.747e-07	0.0283	6.704e-06	["intron_variant"]	MODIFIER	transcript	pseudogene	LOC119868062	LOC119868062	n.3478+365G>C
chr38	22229566	22229567	A	["T"]	5854.52	[0.4679]	1.973e-05	6.013e-05	9.747e-07	0.0283	6.704e-06	["intron_variant"]	MODIFIER	transcript	protein_coding	ARHGAP30	ARHGAP30	c.98-1024A>T
chr38	22220602	22220603	C	["A"]	5611.45	[0.4679]	1.043e-05	4.179e-05	9.747e-07	0.03432	4.221e-06	["splice_region_variant","synonymous_variant"]	LOW	transcript	protein_coding	NECTIN4	NECTIN4	c.996C>A
chr38	22834379	22834380	G	["A"]	4176.43	[0.3462]	0.0001233	6.178e-05	1.026e-06	0.0001734	0.001938	["downstream_gene_variant"]	MODIFIER	transcript	protein_coding	CASQ1	CASQ1	c.*5017C>T
chr38	22050049	22050050	A	["G","ATTTG"]	5233.92	[0.4286,0.0325]	1.759e-06	1.038e-05	1.164e-06	4.968e-06	0.01442	["downstream_gene_variant"]	MODIFIER	transcript	protein_coding	PCP4L1	PCP4L1	c.*1764T>C
chr38	22030436	22030437	C	["A"]	5013.99	[0.461]	4.481e-05	5.069e-05	1.164e-06	4.127e-05	0.005962	["upstream_gene_variant"]	MODIFIER	transcript	protein_coding	SDHC	SDHC	c.-773G>T
chr38	21993707	21993708	G	["A"]	5740.96	[0.4615]	8.556e-06	2.254e-05	1.216e-06	1.359e-05	0.01015	["downstream_gene_variant"]	MODIFIER	transcript	protein_coding	CFAP126	CFAP126	c.*3807G>A
chr38	21998166	21998169	CCT	["C"]	3918.28	[0.4615]	8.556e-06	2.254e-05	1.216e-06	1.359e-05	0.01015	["intron_variant"]	MODIFIER	transcript	protein_coding	SDHC	SDHC	c.242-2131_242-2130delAG
chr38	21973404	21973407	ATT	["A","AT"]	2237.41	[0.3356,0.0685]	0.0009945	0.0002299	1.251e-06	0.002127	0.000211	["intron_variant"]	MODIFIER	transcript	pseudogene	LOC119868062	LOC119868062	n.3478+6261_3478+6262delAA
chr38	22457044	22457045	A	["G"]	6423.31	[0.5385]	0.0001673	0.0002114	1.279e-06	0.0155	3.525e-05	["downstream_gene_variant"]	MODIFIER	transcript	protein_coding	CD48	CD48	c.*1104A>G
chr38	22094692	22094693	A	["AC","ACCC","ACC","ACCCC","ACCCCC"]	3944.2	[0.4167,0.0385,0.0513,0.0192,0.0128]	0.0001034	0.000161	1.279e-06	0.01902	2.388e-05	["upstream_gene_variant"]	MODIFIER	transcript	protein_coding	TOMM40L	TOMM40L	c.-3954dupG
chr38	21993970	21993973	TAA	["T","AAA","TAAAAA","TAAA"]	3783.54	[0.2821,0.1474,0.0256,0.0064]	6.186e-05	0.00012	1.279e-06	0.02324	1.592e-05	["downstream_gene_variant"]	MODIFIER	transcript	protein_coding	CFAP126	CFAP126	c.*4070T>A
chr38	21977877	21977878	C	["T"]	6636.72	[0.5385]	3.566e-05	8.749e-05	1.279e-06	0.0283	1.043e-05	["intron_variant"]	MODIFIER	transcript	pseudogene	LOC119868062	LOC119868062	n.3478+1790G>A
chr38	22222632	22222633	G	["C"]	9537.78	[0.4615]	3.566e-05	8.749e-05	1.279e-06	0.0283	1.043e-05	["upstream_gene_variant"]	MODIFIER	transcript	protein_coding	ARHGAP30	ARHGAP30	c.-1867G>C
chr38	22234574	22234577	GCC	["G","GC"]	4375.62	[0.4551,0.0064]	1.043e-05	4.285e-05	1.279e-06	0.04147	4.221e-06	["intron_variant"]	MODIFIER	transcript	protein_coding	ARHGAP30	ARHGAP30	c.536+58_536+59delCC
chr38	22234687	22234688	T	["C"]	6200.98	[0.4615]	1.043e-05	4.285e-05	1.279e-06	0.04147	4.221e-06	["intron_variant"]	MODIFIER	transcript	protein_coding	ARHGAP30	ARHGAP30	c.536+161T>C
chr38	22220623	22220624	A	["G"]	5548.26	[0.461]	2.391e-05	6.933e-05	1.284e-06	0.03246	7.69e-06	["upstream_gene_variant"]	MODIFIER	transcript	protein_coding	ARHGAP30	ARHGAP30	c.-3876A>G
chr38	22698009	22698010	A	["T"]	2223.37	[0.1923]	2.981e-08	1.022e-07	1.295e-06	0.0001472	0.0001333	["upstream_gene_variant"]	MODIFIER	transcript	protein_coding	NHLH1	NHLH1	c.-2098T>A
chr38	22257419	22257423	GAAA	["G"]	5050.77	[0.5405]	0.0002078	0.0002384	1.297e-06	0.0143	4.182e-05	["upstream_gene_variant"]	MODIFIER	transcript	protein_coding	F11R	F11R	c.-3838_-3836delAAA
chr38	22044656	22044658	TG	["T"]	5189.17	[0.4679]	3.66e-06	1.601e-05	1.626e-06	7.889e-06	0.0155	["downstream_gene_variant"]	MODIFIER	transcript	protein_coding	MPZ	MPZ	c.*5986delG
chr38	22032435	22032436	G	["A"]	5510.75	[0.4679]	1.865e-05	3.577e-05	1.626e-06	2.265e-05	0.01015	["upstream_gene_variant"]	MODIFIER	transcript	protein_coding	SDHC	SDHC	c.-2772C>T
chr38	21988615	21988616	C	["T"]	5811.01	[0.4679]	7.179e-05	7.091e-05	1.626e-06	5.767e-05	0.006531	["downstream_gene_variant"]	MODIFIER	transcript	protein_coding	SDHC	SDHC	c.*3691G>A
chr38	21988776	21988777	G	["A"]	5712.07	[0.4679]	7.179e-05	7.091e-05	1.626e-06	5.767e-05	0.006531	["downstream_gene_variant"]	MODIFIER	transcript	protein_coding	SDHC	SDHC	c.*3530C>T
chr38	21990054	21990055	T	["C"]	5684.04	[0.4679]	7.179e-05	7.091e-05	1.626e-06	5.767e-05	0.006531	["downstream_gene_variant"]	MODIFIER	transcript	protein_coding	CFAP126	CFAP126	c.*154T>C
chr38	22007493	22007495	TA	["T"]	5487.08	[0.4679]	7.179e-05	7.091e-05	1.626e-06	5.767e-05	0.006531	["downstream_gene_variant"]	MODIFIER	transcript	protein_coding	CFAP126	CFAP126	c.*2774delA
chr38	22011196	22011197	C	["G"]	5362.44	[0.4679]	7.179e-05	7.091e-05	1.626e-06	5.767e-05	0.006531	["downstream_gene_variant"]	MODIFIER	transcript	pseudogene	LOC119868063	LOC119868063	n.*2986G>C
chr38	22017930	22017933	TGA	["T"]	5500.86	[0.4679]	7.179e-05	7.091e-05	1.626e-06	5.767e-05	0.006531	["intron_variant"]	MODIFIER	transcript	protein_coding	SDHC	SDHC	c.179+2800_179+2801delTC
chr38	22096934	22096935	C	["A"]	5768.02	[0.4679]	7.179e-05	7.091e-05	1.626e-06	5.767e-05	0.006531	["downstream_gene_variant"]	MODIFIER	transcript	protein_coding	APOA2	APOA2	c.*1874C>A
chr38	22250039	22250040	C	["G"]	6522.07	[0.5449]	0.0002627	0.0002874	1.673e-06	0.0155	5.127e-05	["downstream_gene_variant"]	MODIFIER	transcript	protein_coding	USF1	USF1	c.*2682C>G
chr38	22461726	22461727	G	["A"]	6197.25	[0.5449]	0.0001673	0.0002221	1.673e-06	0.01902	3.525e-05	["intergenic_region"]	MODIFIER	intergenic_region	null	CD48-SLAMF1	CD48-SLAMF1	n.22461727G>A
chr38	22496150	22496151	A	["G"]	5493.28	[0.4551]	0.0001673	0.0002221	1.673e-06	0.01902	3.525e-05	["intron_variant"]	MODIFIER	transcript	protein_coding	SLAMF1	SLAMF1	c.701-3706A>G
chr38	22496247	22496248	C	["T"]	5549.25	[0.4551]	0.0001673	0.0002221	1.673e-06	0.01902	3.525e-05	["intron_variant"]	MODIFIER	transcript	protein_coding	SLAMF1	SLAMF1	c.701-3609C>T
chr38	22496617	22496618	G	["A"]	5509.26	[0.4551]	0.0001673	0.0002221	1.673e-06	0.01902	3.525e-05	["intron_variant"]	MODIFIER	transcript	protein_coding	SLAMF1	SLAMF1	c.701-3239G>A
chr38	22496887	22496888	C	["T"]	5919.09	[0.4551]	0.0001673	0.0002221	1.673e-06	0.01902	3.525e-05	["intron_variant"]	MODIFIER	transcript	protein_coding	SLAMF1	SLAMF1	c.701-2969C>T
chr38	22497052	22497053	C	["T"]	5789.49	[0.4551]	0.0001673	0.0002221	1.673e-06	0.01902	3.525e-05	["intron_variant"]	MODIFIER	transcript	protein_coding	SLAMF1	SLAMF1	c.701-2804C>T
chr38	22334992	22334993	C	["T"]	6502.32	[0.5449]	6.186e-05	0.0001249	1.673e-06	0.0283	1.592e-05	["intron_variant"]	MODIFIER	transcript	protein_coding	CD244	CD244	c.62-5173C>T
chr38	22342533	22342534	G	["A"]	7137.96	[0.5449]	6.186e-05	0.0001249	1.673e-06	0.0283	1.592e-05	["intron_variant"]	MODIFIER	transcript	protein_coding	CD244	CD244	c.772+218G>A
chr38	22343082	22343083	A	["G"]	5782.49	[0.5449]	6.186e-05	0.0001249	1.673e-06	0.0283	1.592e-05	["intron_variant"]	MODIFIER	transcript	protein_coding	CD244	CD244	c.840+262A>G
chr38	22139788	22139789	G	["C"]	6346.73	[0.5449]	3.566e-05	9.049e-05	1.673e-06	0.03432	1.043e-05	["upstream_gene_variant"]	MODIFIER	transcript	protein_coding	PPOX	PPOX	c.-530C>G
chr38	22193012	22193013	A	["C"]	5831.01	[0.4551]	5.242e-06	2.88e-05	1.673e-06	0.05992	2.598e-06	["downstream_gene_variant"]	MODIFIER	transcript	protein_coding	KLHDC9	KLHDC9	c.*4125T>G
chr38	22230105	22230108	TAA	["TA","T"]	3034.69	[0.4351,0.0195]	2.391e-05	7.137e-05	1.685e-06	0.03936	7.69e-06	["intron_variant"]	MODIFIER	transcript	protein_coding	ARHGAP30	ARHGAP30	c.98-470_98-469delAA
chr38	22343812	22343813	G	["GGC"]	3986.7	[0.5473]	0.0002078	0.0002514	1.723e-06	0.01779	4.182e-05	["intron_variant"]	MODIFIER	transcript	protein_coding	CD244	CD244	c.840+993_840+994insCG
chr38	22588668	22588669	C	["T"]	2555.31	[0.2308]	1.148e-07	5.423e-07	1.786e-06	6.753e-05	0.0005696	["intron_variant"]	MODIFIER	transcript	protein_coding	SLAMF6	SLAMF6	c.373+666C>T
chr38	22589305	22589306	A	["G"]	2591.26	[0.2308]	1.148e-07	5.423e-07	1.786e-06	6.753e-05	0.0005696	["intron_variant"]	MODIFIER	transcript	protein_coding	SLAMF6	SLAMF6	c.373+1303A>G
chr38	22589459	22589460	G	["T"]	2584.25	[0.2308]	1.148e-07	5.423e-07	1.786e-06	6.753e-05	0.0005696	["intron_variant"]	MODIFIER	transcript	protein_coding	SLAMF6	SLAMF6	c.373+1457G>T
chr38	22589469	22589470	G	["T"]	2560.25	[0.2308]	1.148e-07	5.423e-07	1.786e-06	6.753e-05	0.0005696	["intron_variant"]	MODIFIER	transcript	protein_coding	SLAMF6	SLAMF6	c.373+1467G>T
chr38	22907375	22907376	C	["G"]	11021.4	[0.7692]	6.58e-05	1.28e-05	1.786e-06	0.00384	8.865e-05	["intron_variant"]	MODIFIER	transcript	protein_coding	ATP1A4	ATP1A4	c.12+173G>C
chr38	21976901	21976905	TTTC	["T"]	4685.05	[0.4726]	4.786e-05	5.887e-05	1.806e-06	4.187e-05	0.008334	["intron_variant"]	MODIFIER	transcript	pseudogene	LOC119868062	LOC119868062	n.3478+2763_3478+2765delGAA
chr38	22579807	22579809	CA	["C"]	4425.89	[0.5547]	5.373e-06	2.762e-05	1.883e-06	0.06782	2.329e-06	["intron_variant"]	MODIFIER	transcript	protein_coding	SLAMF6	SLAMF6	c.50-7863delA
chr38	22190490	22190503	CTTCTTTCTTTCT	["C","CTTCT","CTTCTTTCTTTCTTTCTTTCT","CTTCTTTCT","CTTCTTTCTTTCTTTCT","CTTCTTTCTTTCTTTCTTTCTTTCTTTCT"]	2647.57	[0.1486,0.1216,0.0878,0.0878,0.0338,0.0068]	7.806e-05	0.0001501	2.029e-06	0.02267	2.827e-05	["intron_variant"]	MODIFIER	transcript	protein_coding	PFDN2	PFDN2	c.76-4954_76-4943delTCTTTCTTTCTT
chr38	21987638	21987645	CTCTCTG	["C"]	3913.88	[0.474]	8.577e-05	8.323e-05	2.091e-06	6.496e-05	0.007491	["upstream_gene_variant"]	MODIFIER	transcript	pseudogene	LOC119868062	LOC119868062	n.-4500_-4495delCAGAGA
chr38	22010300	22010301	C	["T"]	5408.84	[0.474]	8.577e-05	8.323e-05	2.091e-06	6.496e-05	0.007491	["downstream_gene_variant"]	MODIFIER	transcript	pseudogene	LOC119868063	LOC119868063	n.*3882G>A
chr38	21973200	21973201	C	["T"]	4168.25	[0.4744]	3.796e-05	5.522e-05	2.163e-06	3.663e-05	0.01015	["intron_variant"]	MODIFIER	transcript	pseudogene	LOC119868062	LOC119868062	n.3478+6467G>A
chr38	22679480	22679481	T	["TTA","TA"]	4901.89	[0.1218,0.3269]	0.0005979	0.000484	2.18e-06	0.01257	0.0001042	["intergenic_region"]	MODIFIER	intergenic_region	null	VANGL2-NHLH1	VANGL2-NHLH1	n.22679481_22679482insA
chr38	22495733	22495734	A	["G"]	5493.32	[0.4487]	0.0002627	0.0003018	2.18e-06	0.01902	5.127e-05	["intron_variant"]	MODIFIER	transcript	protein_coding	SLAMF1	SLAMF1	c.700+3552A>G
chr38	22495818	22495819	C	["A"]	5501.08	[0.4487]	0.0002627	0.0003018	2.18e-06	0.01902	5.127e-05	["intron_variant"]	MODIFIER	transcript	protein_coding	SLAMF1	SLAMF1	c.700+3637C>A
chr38	22459979	22459980	C	["T"]	6634.59	[0.5513]	0.0001673	0.0002323	2.18e-06	0.02324	3.525e-05	["downstream_gene_variant"]	MODIFIER	transcript	protein_coding	CD48	CD48	c.*4039C>T
chr38	22460130	22460131	G	["A"]	6878.95	[0.5513]	0.0001673	0.0002323	2.18e-06	0.02324	3.525e-05	["downstream_gene_variant"]	MODIFIER	transcript	protein_coding	CD48	CD48	c.*4190G>A
chr38	22461877	22461878	C	["G"]	6625.94	[0.5513]	0.0001673	0.0002323	2.18e-06	0.02324	3.525e-05	["intergenic_region"]	MODIFIER	intergenic_region	null	CD48-SLAMF1	CD48-SLAMF1	n.22461878C>G
chr38	22462099	22462100	G	["A"]	6933.58	[0.5513]	0.0001673	0.0002323	2.18e-06	0.02324	3.525e-05	["intergenic_region"]	MODIFIER	intergenic_region	null	CD48-SLAMF1	CD48-SLAMF1	n.22462100G>A
chr38	22462325	22462326	C	["T"]	6470.95	[0.5513]	0.0001673	0.0002323	2.18e-06	0.02324	3.525e-05	["intergenic_region"]	MODIFIER	intergenic_region	null	CD48-SLAMF1	CD48-SLAMF1	n.22462326C>T
chr38	22463129	22463130	A	["G"]	6538.05	[0.5513]	0.0001673	0.0002323	2.18e-06	0.02324	3.525e-05	["intergenic_region"]	MODIFIER	intergenic_region	null	CD48-SLAMF1	CD48-SLAMF1	n.22463130A>G
chr38	22463504	22463505	G	["A"]	6528.94	[0.5513]	0.0001673	0.0002323	2.18e-06	0.02324	3.525e-05	["intergenic_region"]	MODIFIER	intergenic_region	null	CD48-SLAMF1	CD48-SLAMF1	n.22463505G>A
chr38	22464323	22464324	C	["T"]	6315.96	[0.5513]	0.0001673	0.0002323	2.18e-06	0.02324	3.525e-05	["intergenic_region"]	MODIFIER	intergenic_region	null	CD48-SLAMF1	CD48-SLAMF1	n.22464324C>T
chr38	22214364	22214365	C	["G"]	5982.27	[0.4487]	0.0001034	0.0001752	2.18e-06	0.0283	2.388e-05	["intron_variant"]	MODIFIER	transcript	protein_coding	NECTIN4	NECTIN4	c.77-1516C>G
chr38	22214369	22214370	T	["C"]	6025.27	[0.4487]	0.0001034	0.0001752	2.18e-06	0.0283	2.388e-05	["intron_variant"]	MODIFIER	transcript	protein_coding	NECTIN4	NECTIN4	c.77-1511T>C
chr38	22373379	22373380	A	["G"]	5280.32	[0.4487]	0.0001034	0.0001752	2.18e-06	0.0283	2.388e-05	["intron_variant"]	MODIFIER	transcript	protein_coding	LY9	LY9	c.454+4817T>C
chr38	22334736	22334737	G	["C"]	6917.15	[0.5513]	6.186e-05	0.0001293	2.18e-06	0.03432	1.592e-05	["intron_variant"]	MODIFIER	transcript	protein_coding	CD244	CD244	c.62-5429G>C
chr38	22335446	22335447	C	["T"]	6525.18	[0.5513]	6.186e-05	0.0001293	2.18e-06	0.03432	1.592e-05	["intron_variant"]	MODIFIER	transcript	protein_coding	CD244	CD244	c.62-4719C>T
chr38	22525860	22525861	G	["A"]	5359.37	[0.4487]	6.186e-05	0.0001293	2.18e-06	0.03432	1.592e-05	["intergenic_region"]	MODIFIER	intergenic_region	null	SLAMF1-CD84	SLAMF1-CD84	n.22525861G>A
chr38	22543625	22543628	TAA	["TAAA","TAAAA","T"]	2763.74	[0.3205,0.0833,0.0449]	6.186e-05	0.0001293	2.18e-06	0.03432	1.592e-05	["upstream_gene_variant"]	MODIFIER	transcript	pseudogene	LOC119868071	LOC119868071	n.-58_-57delTT
chr38	22544867	22544868	T	["TA","A"]	6052.45	[0.109,0.3397]	3.566e-05	9.302e-05	2.18e-06	0.04147	1.043e-05	["upstream_gene_variant"]	MODIFIER	transcript	pseudogene	LOC119868071	LOC119868071	n.-1298A>T
chr38	22185192	22185193	C	["T","A"]	5405.76	[0.3974,0.0513]	1.973e-05	6.506e-05	2.18e-06	0.04993	6.704e-06	["upstream_gene_variant"]	MODIFIER	transcript	protein_coding	NIT1	NIT1	c.-714G>T
chr38	22253585	22253586	G	["C"]	5921.54	[0.5548]	9.04e-05	0.0001616	2.306e-06	0.03138	2.112e-05	["downstream_gene_variant"]	MODIFIER	transcript	protein_coding	TSTD1	TSTD1	c.*3427G>C
chr38	22141531	22141552	CCCACAGCTACTCCCTCCTGT	["C","TCCACAGCTACTCCCTCCTGT"]	1026.19	[0.0405,0.0878]	1.76e-07	3.27e-08	2.408e-06	0.01333	1.276e-05	["upstream_gene_variant"]	MODIFIER	transcript	protein_coding	PPOX	PPOX	c.-1629G>A
chr38	22028454	22028461	GTGGGGT	["G","GGGGGT"]	615.19	[0.0339,0.1441]	7.643e-08	4.31e-06	2.445e-06	2.439e-05	0.008992	["intron_variant"]	MODIFIER	transcript	protein_coding	SDHC	SDHC	c.20+1189delA
chr38	22704123	22704124	G	["A"]	2164.7	[0.2027]	1.603e-06	7.062e-07	2.504e-06	0.00085	0.0001439	["downstream_gene_variant"]	MODIFIER	transcript	protein_coding	NCSTN	NCSTN	c.*2357C>T
chr38	22611586	22611587	T	["A"]	2750.21	[0.2372]	1.446e-06	1.69e-06	2.742e-06	0.0002227	0.0005696	["intron_variant"]	MODIFIER	transcript	pseudogene	LOC106558353	LOC106558353	n.324-682T>A
chr38	22569164	22569165	C	["T"]	7036.83	[0.5577]	0.0002627	0.0003157	2.83e-06	0.02324	5.127e-05	["upstream_gene_variant"]	MODIFIER	transcript	protein_coding	SLAMF6	SLAMF6	c.-1168C>T
chr38	22214057	22214058	G	["T"]	5865.17	[0.4423]	0.0001673	0.0002418	2.83e-06	0.0283	3.525e-05	["intron_variant"]	MODIFIER	transcript	protein_coding	NECTIN4	NECTIN4	c.77-1823G>T
chr38	22285800	22285801	C	["G"]	5899.17	[0.4423]	0.0001673	0.0002418	2.83e-06	0.0283	3.525e-05	["upstream_gene_variant"]	MODIFIER	transcript	pseudogene	LOC119868070	LOC119868070	n.-653C>G
chr38	22464936	22464937	C	["T"]	6573.15	[0.5577]	0.0001673	0.0002418	2.83e-06	0.0283	3.525e-05	["intergenic_region"]	MODIFIER	intergenic_region	null	CD48-SLAMF1	CD48-SLAMF1	n.22464937C>T
chr38	22464983	22465019	CAGGGCCCATTTCCTTTTTCCTTTTTTTTTTTTTTT	["C"]	5894.64	[0.5577]	0.0001673	0.0002418	2.83e-06	0.0283	3.525e-05	["intergenic_region"]	MODIFIER	intergenic_region	null	CD48-SLAMF1	CD48-SLAMF1	n.22464985_22465019delAGGGCCCATTTCCTTTTTCCTTTTTTTTTTTTTTT
chr38	22465180	22465181	A	["T"]	6208.12	[0.5577]	0.0001673	0.0002418	2.83e-06	0.0283	3.525e-05	["intergenic_region"]	MODIFIER	intergenic_region	null	CD48-SLAMF1	CD48-SLAMF1	n.22465181A>T
chr38	22339899	22339900	A	["G"]	6754.08	[0.5577]	0.0001034	0.0001815	2.83e-06	0.03432	2.388e-05	["intron_variant"]	MODIFIER	transcript	protein_coding	CD244	CD244	c.62-266A>G
chr38	22343244	22343245	A	["G"]	6436.53	[0.5577]	0.0001034	0.0001815	2.83e-06	0.03432	2.388e-05	["intron_variant"]	MODIFIER	transcript	protein_coding	CD244	CD244	c.840+424A>G
chr38	22339300	22339301	C	["CT"]	6284.6	[0.5577]	6.186e-05	0.000133	2.83e-06	0.04147	1.592e-05	["intron_variant"]	MODIFIER	transcript	protein_coding	CD244	CD244	c.62-864dupT
chr38	22339303	22339304	A	["T"]	6565.83	[0.5577]	6.186e-05	0.000133	2.83e-06	0.04147	1.592e-05	["intron_variant"]	MODIFIER	transcript	protein_coding	CD244	CD244	c.62-862A>T
chr38	22190388	22190389	C	["T"]	5787.38	[0.4423]	1.043e-05	4.412e-05	2.83e-06	0.07166	4.221e-06	["intron_variant"]	MODIFIER	transcript	protein_coding	PFDN2	PFDN2	c.76-5106C>T
chr38	22191119	22191120	C	["CT"]	5116.44	[0.4423]	1.043e-05	4.412e-05	2.83e-06	0.07166	4.221e-06	["intron_variant"]	MODIFIER	transcript	protein_coding	PFDN2	PFDN2	c.76-4374dupT
chr38	22194969	22194970	C	["CT"]	4723.81	[0.4423]	1.043e-05	4.412e-05	2.83e-06	0.07166	4.221e-06	["downstream_gene_variant"]	MODIFIER	transcript	protein_coding	KLHDC9	KLHDC9	c.*2167dupA
chr38	22047385	22047386	C	["T"]	6118.4	[0.4808]	3.688e-06	1.815e-05	2.864e-06	7.889e-06	0.02324	["downstream_gene_variant"]	MODIFIER	transcript	protein_coding	PCP4L1	PCP4L1	c.*4428G>A
chr38	22076259	22076260	C	["G"]	5360.65	[0.4808]	3.688e-06	1.815e-05	2.864e-06	7.889e-06	0.02324	["upstream_gene_variant"]	MODIFIER	transcript	protein_coding	PCP4L1	PCP4L1	c.-4331G>C
chr38	22164168	22164170	TA	["TAAA","TAA","TAAAAAAAAAA","T","TAAAAAAAA"]	1664.6	[0.3269,0.0769,0.0256,0.0449,0.0064]	1.884e-05	4.139e-05	2.864e-06	2.265e-05	0.0155	["intergenic_region"]	MODIFIER	intergenic_region	null	UFC1-DEDD	UFC1-DEDD	n.22164170delA
chr38	22030901	22030903	TG	["T"]	5664.96	[0.4808]	7.274e-05	8.314e-05	2.864e-06	5.767e-05	0.01015	["upstream_gene_variant"]	MODIFIER	transcript	protein_coding	SDHC	SDHC	c.-1239delC
chr38	22658740	22658741	T	["C"]	6936.03	[0.5192]	0.0001313	0.0001134	2.864e-06	8.865e-05	0.008164	["intron_variant"]	MODIFIER	transcript	protein_coding	VANGL2	VANGL2	c.-190-1667A>G
chr38	22250896	22250897	T	["A"]	5367.72	[0.5662]	0.0009149	0.0006651	3.322e-06	0.01402	0.0001525	["downstream_gene_variant"]	MODIFIER	transcript	protein_coding	USF1	USF1	c.*3539T>A
chr38	22685781	22685782	G	["T"]	2310.15	[0.2051]	6.983e-06	1.669e-06	3.382e-06	0.00193	0.0001333	["intergenic_region"]	MODIFIER	intergenic_region	null	VANGL2-NHLH1	VANGL2-NHLH1	n.22685782G>T
chr38	22917275	22917276	G	["A"]	2454.51	[0.2051]	3.406e-05	1.171e-05	3.382e-06	0.01319	3.663e-05	["upstream_gene_variant"]	MODIFIER	transcript	protein_coding	IGSF8	IGSF8	c.-6278G>A
chr38	22220629	22220630	A	["G"]	5295.84	[0.473]	4.357e-05	0.0001183	3.443e-06	0.0401	1.848e-05	["upstream_gene_variant"]	MODIFIER	transcript	protein_coding	ARHGAP30	ARHGAP30	c.-3870A>G
chr38	22284273	22284274	C	["G"]	5507.32	[0.4359]	0.0001673	0.0002506	3.663e-06	0.03432	3.525e-05	["missense_variant"]	MODERATE	transcript	protein_coding	F11R	F11R	c.1897C>G
chr38	22284784	22284785	T	["C"]	5506.32	[0.4359]	0.0001673	0.0002506	3.663e-06	0.03432	3.525e-05	["missense_variant"]	MODERATE	transcript	protein_coding	F11R	F11R	c.2408T>C
chr38	22280586	22280587	C	["T"]	5646.3	[0.4359]	0.0001673	0.0002506	3.663e-06	0.03432	3.525e-05	["intron_variant"]	MODIFIER	transcript	protein_coding	F11R	F11R	c.149-115C>T
chr38	22280867	22280868	A	["G"]	5542.35	[0.4359]	0.0001673	0.0002506	3.663e-06	0.03432	3.525e-05	["intron_variant"]	MODIFIER	transcript	protein_coding	F11R	F11R	c.218-61A>G
chr38	22282122	22282123	C	["G"]	5829.3	[0.4359]	0.0001673	0.0002506	3.663e-06	0.03432	3.525e-05	["upstream_gene_variant"]	MODIFIER	transcript	pseudogene	LOC119868070	LOC119868070	n.-4331C>G
chr38	22283957	22283958	T	["C"]	5786.3	[0.4359]	0.0001673	0.0002506	3.663e-06	0.03432	3.525e-05	["synonymous_variant"]	LOW	transcript	protein_coding	F11R	F11R	c.1581T>C
chr38	22343714	22343715	A	["C"]	6036.56	[0.5641]	0.0001673	0.0002506	3.663e-06	0.03432	3.525e-05	["intron_variant"]	MODIFIER	transcript	protein_coding	CD244	CD244	c.840+894A>C
chr38	22343734	22343735	T	["C"]	6014.73	[0.5641]	0.0001673	0.0002506	3.663e-06	0.03432	3.525e-05	["intron_variant"]	MODIFIER	transcript	protein_coding	CD244	CD244	c.840+914T>C
chr38	22432078	22432079	C	["A"]	6635.06	[0.5641]	0.0001673	0.0002506	3.663e-06	0.03432	3.525e-05	["intergenic_region"]	MODIFIER	intergenic_region	null	SLAMF7-CD48	SLAMF7-CD48	n.22432079C>A
chr38	22200451	22200452	G	["A"]	5352.4	[0.4359]	0.0001034	0.000187	3.663e-06	0.04147	2.388e-05	["upstream_gene_variant"]	MODIFIER	transcript	protein_coding	KLHDC9	KLHDC9	c.-1580C>T
chr38	22199528	22199529	C	["T"]	5477.6	[0.4359]	3.566e-05	9.638e-05	3.663e-06	0.05992	1.043e-05	["upstream_gene_variant"]	MODIFIER	transcript	protein_coding	KLHDC9	KLHDC9	c.-657G>A
chr38	22191700	22191702	CT	["C","CTT"]	3093.57	[0.359,0.0769]	1.973e-05	6.613e-05	3.663e-06	0.07166	6.704e-06	["intron_variant"]	MODIFIER	transcript	protein_coding	PFDN2	PFDN2	c.76-3780delT
chr38	22194644	22194648	TAAA	["AAAA","TAA","T"]	4484.33	[0.3782,0.0321,0.0256]	1.973e-05	6.613e-05	3.663e-06	0.07166	6.704e-06	["downstream_gene_variant"]	MODIFIER	transcript	protein_coding	KLHDC9	KLHDC9	c.*2493A>T
chr38	22445498	22445499	C	["CTT","CT","CTTT"]	2967.31	[0.2792,0.2338,0.0519]	0.000698	0.0005871	3.728e-06	0.01778	0.0001195	["intron_variant"]	MODIFIER	transcript	protein_coding	CD48	CD48	c.83-4732dupT
chr38	22653328	22653329	T	["C"]	6357.96	[0.4872]	7.318e-05	8.943e-05	3.776e-06	5.767e-05	0.01257	["upstream_gene_variant"]	MODIFIER	transcript	protein_coding	LOC119868092	LOC119868092	c.-4998T>C
chr38	22658084	22658086	TG	["T"]	4758.72	[0.4872]	0.0002276	0.0001635	3.776e-06	0.0001333	0.008164	["upstream_gene_variant"]	MODIFIER	transcript	protein_coding	LOC119868092	LOC119868092	c.-241delG
chr38	22343816	22343817	A	["G"]	4675.14	[0.5704]	0.0003514	0.0003954	4.184e-06	0.02767	6.507e-05	["intron_variant"]	MODIFIER	transcript	protein_coding	CD244	CD244	c.840+996A>G
chr38	21968479	21968480	G	["T"]	2668.49	[0.3269]	2.629e-07	2.807e-05	4.435e-06	4.914e-06	0.02949	["intron_variant"]	MODIFIER	transcript	pseudogene	LOC119868062	LOC119868062	n.3479-4305C>A
chr38	22220630	22220631	T	["TG"]	4597.93	[0.4667]	6.525e-05	0.0001544	4.451e-06	0.04234	2.488e-05	["upstream_gene_variant"]	MODIFIER	transcript	protein_coding	ARHGAP30	ARHGAP30	c.-3869_-3868insG
chr38	22260577	22260578	A	["C"]	5465.21	[0.4295]	0.0005979	0.0005597	4.725e-06	0.02324	0.0001042	["upstream_gene_variant"]	MODIFIER	transcript	protein_coding	F11R	F11R	c.-681A>C
chr38	22494216	22494217	A	["C"]	5526.2	[0.4295]	0.0005979	0.0005597	4.725e-06	0.02324	0.0001042	["intron_variant"]	MODIFIER	transcript	protein_coding	SLAMF1	SLAMF1	c.700+2035A>C
chr38	22679630	22679631	G	["C"]	7119.72	[0.5705]	0.0005979	0.0005597	4.725e-06	0.02324	0.0001042	["intergenic_region"]	MODIFIER	intergenic_region	null	VANGL2-NHLH1	VANGL2-NHLH1	n.22679631G>C
chr38	22679787	22679788	G	["A"]	7380.92	[0.5705]	0.0005979	0.0005597	4.725e-06	0.02324	0.0001042	["intergenic_region"]	MODIFIER	intergenic_region	null	VANGL2-NHLH1	VANGL2-NHLH1	n.22679788G>A
chr38	22679959	22679960	A	["T"]	7332.01	[0.5705]	0.0005979	0.0005597	4.725e-06	0.02324	0.0001042	["intergenic_region"]	MODIFIER	intergenic_region	null	VANGL2-NHLH1	VANGL2-NHLH1	n.22679960A>T
chr38	22284948	22284949	C	["T"]	5561.55	[0.4295]	0.0002627	0.0003409	4.725e-06	0.03432	5.127e-05	["missense_variant"]	MODERATE	transcript	protein_coding	F11R	F11R	c.2572C>T
chr38	22338688	22338689	C	["T"]	6846.43	[0.5705]	0.0001673	0.0002584	4.725e-06	0.04147	3.525e-05	["intron_variant"]	MODIFIER	transcript	protein_coding	CD244	CD244	c.62-1477C>T
chr38	22340540	22340541	C	["T"]	6977.34	[0.5705]	0.0001034	0.0001915	4.725e-06	0.04993	2.388e-05	["intron_variant"]	MODIFIER	transcript	protein_coding	CD244	CD244	c.392-42C>T
chr38	22085359	22085360	A	["G"]	5706.95	[0.4295]	6.186e-05	0.0001383	4.725e-06	0.05992	1.592e-05	["downstream_gene_variant"]	MODIFIER	transcript	protein_coding	TOMM40L	TOMM40L	c.*2479T>C
chr38	22171562	22171563	T	["C"]	5006.79	[0.4295]	6.186e-05	0.0001383	4.725e-06	0.05992	1.592e-05	["upstream_gene_variant"]	MODIFIER	transcript	protein_coding	DEDD	DEDD	c.-3982T>C
chr38	22188098	22188099	G	["A"]	4935.33	[0.4295]	3.566e-05	9.703e-05	4.725e-06	0.07166	1.043e-05	["upstream_gene_variant"]	MODIFIER	transcript	protein_coding	NIT1	NIT1	c.-3620C>T
chr38	22250854	22250885	TTCATTCATTCATTCATTCATTCATTCATTC	["TATTCATTCATTC","TATTCATTCATTCATTC","TATTCATTCATTCATTCATTC","T","TATTCATTC","TATTC"]	3762.56	[0.3247,0.0909,0.0584,0.0455,0.039,0.013]	0.001012	0.0007664	4.824e-06	0.01778	0.0001673	["downstream_gene_variant"]	MODIFIER	transcript	protein_coding	USF1	USF1	c.*3498_*3507delTCATTCATTC
chr38	21930371	21930372	G	["A"]	1809.27	[0.4348]	0.0003737	0.000404	4.846e-06	0.0001788	0.009884	["upstream_gene_variant"]	MODIFIER	transcript	protein_coding	TRNAG-UCC_23	TRNAG-UCC_23	c.-3841G>A
chr38	22031311	22031312	G	["A"]	5851.73	[0.4936]	0.0001331	0.0001314	4.955e-06	8.865e-05	0.01257	["upstream_gene_variant"]	MODIFIER	transcript	protein_coding	SDHC	SDHC	c.-1648C>T
chr38	22031483	22031484	A	["G"]	5799.8	[0.4936]	0.0001331	0.0001314	4.955e-06	8.865e-05	0.01257	["upstream_gene_variant"]	MODIFIER	transcript	protein_coding	SDHC	SDHC	c.-1820T>C
chr38	22096796	22096797	G	["A"]	6103.64	[0.4936]	0.0002293	0.0001762	4.955e-06	0.0001333	0.01015	["downstream_gene_variant"]	MODIFIER	transcript	protein_coding	APOA2	APOA2	c.*1736G>A
chr38	22023180	22023182	AT	["ATT","A"]	3230.52	[0.4615,0.1154]	0.0005979	0.0005831	6.075e-06	0.0283	0.0001042	["upstream_gene_variant"]	MODIFIER	transcript	pseudogene	LOC119868063	LOC119868063	n.-2456delA
chr38	22120716	22120717	T	["C"]	6013.56	[0.4231]	0.0005979	0.0005831	6.075e-06	0.0283	0.0001042	["synonymous_variant"]	LOW	transcript	protein_coding	ADAMTS4	ADAMTS4	c.2766T>C
chr38	22294952	22294953	A	["ATTT","ATT","AT","T"]	2611.05	[0.2628,0.0897,0.0577,0.0128]	0.0005979	0.0005831	6.075e-06	0.0283	0.0001042	["downstream_gene_variant"]	MODIFIER	transcript	pseudogene	LOC119868070	LOC119868070	n.*179A>T
chr38	22444648	22444649	T	["C"]	7000.24	[0.5769]	0.0005979	0.0005831	6.075e-06	0.0283	0.0001042	["intron_variant"]	MODIFIER	transcript	protein_coding	CD48	CD48	c.82+4184T>C
chr38	22216429	22216430	C	["G"]	5041.79	[0.4231]	0.0002627	0.0003518	6.075e-06	0.04147	5.127e-05	["intron_variant"]	MODIFIER	transcript	protein_coding	NECTIN4	NECTIN4	c.436+190C>G
chr38	22216474	22216475	A	["G"]	5096.78	[0.4231]	0.0002627	0.0003518	6.075e-06	0.04147	5.127e-05	["intron_variant"]	MODIFIER	transcript	protein_coding	NECTIN4	NECTIN4	c.436+235A>G
chr38	22216871	22216872	C	["T"]	5421.92	[0.4231]	0.0002627	0.0003518	6.075e-06	0.04147	5.127e-05	["intron_variant"]	MODIFIER	transcript	protein_coding	NECTIN4	NECTIN4	c.436+632C>T
chr38	22569066	22569067	A	["C"]	7379.45	[0.5769]	0.0002627	0.0003518	6.075e-06	0.04147	5.127e-05	["upstream_gene_variant"]	MODIFIER	transcript	protein_coding	SLAMF6	SLAMF6	c.-1266A>C
chr38	22218102	22218103	G	["A"]	5612.94	[0.4231]	0.0001673	0.000265	6.075e-06	0.04993	3.525e-05	["intron_variant"]	MODIFIER	transcript	protein_coding	NECTIN4	NECTIN4	c.437-96G>A
chr38	22338955	22338956	A	["G"]	7177.55	[0.5769]	0.0001673	0.000265	6.075e-06	0.04993	3.525e-05	["intron_variant"]	MODIFIER	transcript	protein_coding	CD244	CD244	c.62-1210A>G
chr38	22340897	22340900	CCA	["C"]	6830.65	[0.5769]	0.0001673	0.000265	6.075e-06	0.04993	3.525e-05	["intron_variant"]	MODIFIER	transcript	protein_coding	CD244	CD244	c.664+44_664+45delCA
chr38	22340900	22340909	TAATCAGGC	["T"]	6970.33	[0.5769]	0.0001673	0.000265	6.075e-06	0.04993	3.525e-05	["intron_variant"]	MODIFIER	transcript	protein_coding	CD244	CD244	c.664+47_664+54delAATCAGGC
chr38	22340937	22340938	T	["C"]	7369.55	[0.5769]	0.0001673	0.000265	6.075e-06	0.04993	3.525e-05	["intron_variant"]	MODIFIER	transcript	protein_coding	CD244	CD244	c.664+83T>C
chr38	22341069	22341070	G	["A"]	7290.56	[0.5769]	0.0001673	0.000265	6.075e-06	0.04993	3.525e-05	["intron_variant"]	MODIFIER	transcript	protein_coding	CD244	CD244	c.664+215G>A
chr38	22341341	22341342	A	["C"]	7492.57	[0.5769]	0.0001673	0.000265	6.075e-06	0.04993	3.525e-05	["intron_variant"]	MODIFIER	transcript	protein_coding	CD244	CD244	c.664+487A>C
chr38	22341705	22341706	C	["T"]	7104.56	[0.5769]	0.0001673	0.000265	6.075e-06	0.04993	3.525e-05	["intron_variant"]	MODIFIER	transcript	protein_coding	CD244	CD244	c.665-503C>T
chr38	22195322	22195323	A	["G"]	5136.26	[0.4231]	1.973e-05	6.492e-05	6.075e-06	0.1016	6.704e-06	["downstream_gene_variant"]	MODIFIER	transcript	protein_coding	KLHDC9	KLHDC9	c.*1815T>C
chr38	22194467	22194468	A	["G"]	4577.45	[0.4221]	4.293e-05	0.0001094	6.222e-06	0.0822	1.196e-05	["downstream_gene_variant"]	MODIFIER	transcript	protein_coding	KLHDC9	KLHDC9	c.*2670T>C
chr38	22011100	22011103	TAA	["TA","T"]	4867.18	[0.487,0.013]	0.0001579	0.0001529	6.366e-06	9.982e-05	0.01442	["downstream_gene_variant"]	MODIFIER	transcript	pseudogene	LOC119868063	LOC119868063	n.*3080_*3081delTT
chr38	22109599	22109600	T	["C"]	6476.8	[0.5]	7.396e-05	0.0001021	6.475e-06	5.767e-05	0.01902	["upstream_gene_variant"]	MODIFIER	transcript	protein_coding	ADAMTS4	ADAMTS4	c.-4004T>C
chr38	22041936	22041937	T	["TTTTG","TTTTGTTTG","TTTTGTTTGTTTG"]	3430.63	[0.3013,0.1795,0.0192]	0.0001339	0.0001406	6.475e-06	0.0155	8.865e-05	["downstream_gene_variant"]	MODIFIER	transcript	protein_coding	MPZ	MPZ	c.*3265_*3266insTTTG
chr38	22108982	22108983	A	["G"]	6230.8	[0.5]	7.396e-05	0.0001021	6.475e-06	0.01902	5.767e-05	["upstream_gene_variant"]	MODIFIER	transcript	protein_coding	ADAMTS4	ADAMTS4	c.-4621A>G
chr38	22483279	22483284	CCTCT	["C"]	5385.96	[0.58]	0.0009519	0.0007789	6.541e-06	0.02352	0.0001582	["intron_variant"]	MODIFIER	transcript	protein_coding	SLAMF1	SLAMF1	c.76+1306_76+1309delCTCT
chr38	22417058	22417073	CTATATATATATATA	["CTATATA","CTATA","CTATATATATA","CTATATATATATA","C","CTATATATATATATATATA"]	1709.07	[0.2071,0.1643,0.1143,0.0571,0.0143,0.0286]	0.002078	0.001264	7.506e-06	0.01649	0.0003305	["intron_variant"]	MODIFIER	transcript	protein_coding	SLAMF7	SLAMF7	c.56-2240_56-2227delTATATATATATATA
chr38	22243367	22243368	C	["T"]	7042.43	[0.5833]	0.001737	0.001155	7.786e-06	0.01902	0.0002768	["upstream_gene_variant"]	MODIFIER	transcript	protein_coding	TSTD1	TSTD1	c.-4924C>T
chr38	22243373	22243374	G	["A"]	7116.41	[0.5833]	0.001737	0.001155	7.786e-06	0.01902	0.0002768	["upstream_gene_variant"]	MODIFIER	transcript	protein_coding	TSTD1	TSTD1	c.-4918G>A
chr38	22243419	22243420	G	["C"]	7283.34	[0.5833]	0.001737	0.001155	7.786e-06	0.01902	0.0002768	["upstream_gene_variant"]	MODIFIER	transcript	protein_coding	TSTD1	TSTD1	c.-4872G>C
chr38	22306090	22306092	AC	["A"]	6541.11	[0.5833]	0.001242	0.000945	7.786e-06	0.02324	0.000202	["downstream_gene_variant"]	MODIFIER	transcript	pseudogene	LOC119868020	LOC119868020	n.*1280delG
chr38	22359437	22359438	T	["C"]	7315.17	[0.5833]	0.001242	0.000945	7.786e-06	0.02324	0.000202	["intron_variant"]	MODIFIER	transcript	protein_coding	LY9	LY9	c.1543+786A>G
chr38	22679360	22679361	G	["A"]	7374.58	[0.5833]	0.0008707	0.0007622	7.786e-06	0.0283	0.0001459	["intergenic_region"]	MODIFIER	intergenic_region	null	VANGL2-NHLH1	VANGL2-NHLH1	n.22679361G>A
chr38	22679947	22679948	T	["G"]	7514.6	[0.5833]	0.0008707	0.0007622	7.786e-06	0.0283	0.0001459	["intergenic_region"]	MODIFIER	intergenic_region	null	VANGL2-NHLH1	VANGL2-NHLH1	n.22679948T>G
chr38	22680100	22680101	T	["C"]	7417.58	[0.5833]	0.0008707	0.0007622	7.786e-06	0.0283	0.0001459	["intergenic_region"]	MODIFIER	intergenic_region	null	VANGL2-NHLH1	VANGL2-NHLH1	n.22680101T>C
chr38	22680235	22680236	T	["C"]	6808.45	[0.5833]	0.0008707	0.0007622	7.786e-06	0.0283	0.0001459	["intergenic_region"]	MODIFIER	intergenic_region	null	VANGL2-NHLH1	VANGL2-NHLH1	n.22680236T>C
chr38	22680280	22680281	G	["C"]	6637.01	[0.5833]	0.0008707	0.0007622	7.786e-06	0.0283	0.0001459	["intergenic_region"]	MODIFIER	intergenic_region	null	VANGL2-NHLH1	VANGL2-NHLH1	n.22680281G>C
chr38	22680313	22680314	T	["C"]	6614.61	[0.5833]	0.0008707	0.0007622	7.786e-06	0.0283	0.0001459	["intergenic_region"]	MODIFIER	intergenic_region	null	VANGL2-NHLH1	VANGL2-NHLH1	n.22680314T>C
chr38	22260541	22260543	CG	["C"]	4845.78	[0.4167]	0.0005979	0.0006052	7.786e-06	0.03432	0.0001042	["upstream_gene_variant"]	MODIFIER	transcript	protein_coding	F11R	F11R	c.-716delG
chr38	22454539	22454540	G	["A"]	5603.03	[0.4167]	0.0005979	0.0006052	7.786e-06	0.03432	0.0001042	["upstream_gene_variant"]	MODIFIER	transcript	snRNA	LOC119868095	LOC119868095	n.-2790C>T
chr38	22184288	22184289	G	["C"]	6522.78	[0.5833]	0.0004013	0.0004721	7.786e-06	0.04147	7.356e-05	["5_prime_UTR_premature_start_codon_gain_variant"]	LOW	transcript	protein_coding	NIT1	NIT1	c.-113C>G
chr38	22216362	22216367	ATGGG	["A"]	4195.22	[0.4167]	0.0004013	0.0004721	7.786e-06	0.04147	7.356e-05	["intron_variant"]	MODIFIER	transcript	protein_coding	NECTIN4	NECTIN4	c.436+130_436+133delGGTG
chr38	22216375	22216376	C	["T"]	4434.62	[0.4167]	0.0004013	0.0004721	7.786e-06	0.04147	7.356e-05	["intron_variant"]	MODIFIER	transcript	protein_coding	NECTIN4	NECTIN4	c.436+136C>T
chr38	22216405	22216406	A	["G"]	4803.76	[0.4167]	0.0004013	0.0004721	7.786e-06	0.04147	7.356e-05	["intron_variant"]	MODIFIER	transcript	protein_coding	NECTIN4	NECTIN4	c.436+166A>G
chr38	22279937	22279938	A	["G"]	5413.15	[0.4167]	0.0004013	0.0004721	7.786e-06	0.04147	7.356e-05	["intron_variant"]	MODIFIER	transcript	protein_coding	F11R	F11R	c.149-764A>G
chr38	22280175	22280176	C	["T"]	5409.14	[0.4167]	0.0004013	0.0004721	7.786e-06	0.04147	7.356e-05	["intron_variant"]	MODIFIER	transcript	protein_coding	F11R	F11R	c.149-526C>T
chr38	22281169	22281170	C	["CTCCAGCTCA"]	4851.91	[0.4167]	0.0004013	0.0004721	7.786e-06	0.04147	7.356e-05	["intron_variant"]	MODIFIER	transcript	protein_coding	F11R	F11R	c.326-30_326-22dupTCATCCAGC
chr38	22567265	22567266	A	["G"]	5219.36	[0.4167]	0.0001673	0.0002702	7.786e-06	0.05992	3.525e-05	["upstream_gene_variant"]	MODIFIER	transcript	protein_coding	SLAMF6	SLAMF6	c.-3067A>G
chr38	22136754	22136755	T	["C"]	7493.08	[0.5833]	0.0001034	0.0001971	7.786e-06	0.07166	2.388e-05	["synonymous_variant"]	LOW	transcript	protein_coding	PPOX	PPOX	c.1221A>G
chr38	22136967	22136968	G	["A"]	7694.28	[0.5833]	0.0001034	0.0001971	7.786e-06	0.07166	2.388e-05	["splice_region_variant","synonymous_variant"]	LOW	transcript	protein_coding	PPOX	PPOX	c.1107C>T
chr38	22151486	22151487	A	["G"]	7518.07	[0.5833]	0.0001034	0.0001971	7.786e-06	0.07166	2.388e-05	["upstream_gene_variant"]	MODIFIER	transcript	protein_coding	USP21	USP21	c.-4223T>C
chr38	22398697	22398698	T	["C"]	6928.14	[0.5833]	0.0001034	0.0001971	7.786e-06	0.07166	2.388e-05	["intergenic_region"]	MODIFIER	intergenic_region	null	LOC111094568-SLAMF7	LOC111094568-SLAMF7	n.22398698T>C
chr38	22186558	22186559	C	["T"]	5170.52	[0.4167]	3.566e-05	9.588e-05	7.786e-06	0.1016	1.043e-05	["upstream_gene_variant"]	MODIFIER	transcript	protein_coding	NIT1	NIT1	c.-2080G>A
chr38	22188320	22188322	TC	["T","TCC"]	3451.64	[0.4038,0.0128]	3.566e-05	9.588e-05	7.786e-06	0.1016	1.043e-05	["upstream_gene_variant"]	MODIFIER	transcript	protein_coding	NIT1	NIT1	c.-3843delG
chr38	22188449	22188450	G	["A"]	5000.64	[0.4167]	3.566e-05	9.588e-05	7.786e-06	0.1016	1.043e-05	["upstream_gene_variant"]	MODIFIER	transcript	protein_coding	NIT1	NIT1	c.-3971C>T
chr38	22190697	22190698	C	["T"]	5049.64	[0.4167]	3.566e-05	9.588e-05	7.786e-06	0.1016	1.043e-05	["intron_variant"]	MODIFIER	transcript	protein_coding	PFDN2	PFDN2	c.76-4797C>T
chr38	22191193	22191194	A	["G"]	5061.68	[0.4167]	3.566e-05	9.588e-05	7.786e-06	0.1016	1.043e-05	["intron_variant"]	MODIFIER	transcript	protein_coding	PFDN2	PFDN2	c.76-4301A>G
chr38	22191601	22191602	G	["A"]	4835.72	[0.4167]	3.566e-05	9.588e-05	7.786e-06	0.1016	1.043e-05	["intron_variant"]	MODIFIER	transcript	protein_coding	PFDN2	PFDN2	c.76-3893G>A
chr38	22192848	22192849	T	["TAGAG"]	4032.47	[0.4167]	3.566e-05	9.588e-05	7.786e-06	0.1016	1.043e-05	["downstream_gene_variant"]	MODIFIER	transcript	protein_coding	KLHDC9	KLHDC9	c.*4285_*4288dupCTCT
chr38	21963933	21963934	T	["C"]	1664.59	[0.4083]	0.001964	0.0008745	8.091e-06	0.0008556	0.005273	["intron_variant"]	MODIFIER	transcript	pseudogene	LOC119868062	LOC119868062	n.3591+129A>G
chr38	22248798	22248799	G	["C","GC"]	1387.3	[0.0431,0.3103]	0.0002162	0.0001624	8.148e-06	0.0003175	0.006903	["downstream_gene_variant"]	MODIFIER	transcript	protein_coding	USF1	USF1	c.*1441G>C
chr38	22834889	22834890	T	["C"]	7489.12	[0.5577]	0.0005582	0.0001935	8.174e-06	0.0006153	0.00324	["downstream_gene_variant"]	MODIFIER	transcript	protein_coding	CASQ1	CASQ1	c.*4507A>G
chr38	21987680	21987686	AACAAC	["A","AAAC"]	5219.49	[0.4868,0.0197]	0.000105	0.0001295	8.206e-06	0.02043	7.328e-05	["upstream_gene_variant"]	MODIFIER	transcript	pseudogene	LOC119868062	LOC119868062	n.-4541_-4537delGTTGT
chr38	22371996	22371997	T	["C"]	4831.86	[0.4145]	0.0002346	0.0003364	8.226e-06	0.05467	4.647e-05	["intron_variant"]	MODIFIER	transcript	protein_coding	LY9	LY9	c.455-6129A>G
chr38	22460354	22460355	G	["GCC","GC","GCCC"]	3167.14	[0.3467,0.1733,0.0667]	0.0006473	0.0006408	8.465e-06	0.03528	0.0001117	["downstream_gene_variant"]	MODIFIER	transcript	protein_coding	CD48	CD48	c.*4414_*4415insC
chr38	21969254	21969255	G	["A"]	3509.09	[0.3397]	1.017e-06	5.899e-05	8.543e-06	1.024e-05	0.03587	["intron_variant"]	MODIFIER	transcript	pseudogene	LOC119868062	LOC119868062	n.3479-5080C>T
chr38	22692592	22692593	C	["A"]	3046.47	[0.2564]	4.363e-05	1.463e-05	9.03e-06	0.001185	0.0007883	["downstream_gene_variant"]	MODIFIER	transcript	protein_coding	NHLH1	NHLH1	c.*2921G>T
chr38	21903961	21903962	A	["ACAG"]	148.42	[0.0347]	3.647e-06	1.527e-06	9.081e-06	0.01095	0.000939	["upstream_gene_variant"]	MODIFIER	transcript	protein_coding	TRNAE-UUC_11	TRNAE-UUC_11	c.-265_-264insCAG
chr38	22085215	22085224	TCACACACA	["ACACACACA","TCACA","TCACACACACA","TCACACA","TCA","T"]	4474.43	[0.3028,0.1197,0.1197,0.0282,0.007,0.0141]	0.000548	0.0005831	9.569e-06	0.04223	9.605e-05	["downstream_gene_variant"]	MODIFIER	transcript	protein_coding	TOMM40L	TOMM40L	c.*2623A>T
chr38	22212943	22212944	A	["G"]	5727.25	[0.4103]	0.0005979	0.0006253	9.948e-06	0.04147	0.0001042	["intron_variant"]	MODIFIER	transcript	protein_coding	NECTIN4	NECTIN4	c.77-2937A>G
chr38	22474281	22474283	TA	["T","TAA"]	3044.74	[0.3974,0.0128]	0.0004013	0.0004851	9.948e-06	0.04993	7.356e-05	["intergenic_region"]	MODIFIER	intergenic_region	null	CD48-SLAMF1	CD48-SLAMF1	n.22474283delA
chr38	22340053	22340056	CAT	["C"]	6932.89	[0.5897]	0.0002627	0.0003687	9.948e-06	0.05992	5.127e-05	["intron_variant"]	MODIFIER	transcript	protein_coding	CD244	CD244	c.62-110_62-109delTA
chr38	22567252	22567253	G	["A"]	4870.94	[0.4103]	0.0001673	0.0002737	9.948e-06	0.07166	3.525e-05	["upstream_gene_variant"]	MODIFIER	transcript	protein_coding	SLAMF6	SLAMF6	c.-3080G>A
chr38	22545031	22545032	A	["G"]	4948.02	[0.4103]	0.0001034	0.0001979	9.948e-06	0.08545	2.388e-05	["upstream_gene_variant"]	MODIFIER	transcript	pseudogene	LOC119868071	LOC119868071	n.-1462T>C
chr38	22141575	22141576	C	["T"]	1379.43	[0.1282]	4.048e-07	6.131e-08	1.006e-05	0.1282	4.405e-06	["upstream_gene_variant"]	MODIFIER	transcript	protein_coding	PPOX	PPOX	c.-1673G>A
chr38	22785276	22785277	A	["T"]	5441.67	[0.5141]	0.001701	0.000644	1.017e-05	0.006909	0.0006716	["upstream_gene_variant"]	MODIFIER	transcript	protein_coding	DCAF8	DCAF8	c.-1549A>T
chr38	22064478	22064486	CAAAAAAA	["CAAAAAAAAA","CAAAAAA","CAAAAAAAAAA","CAAAAAAAA","C"]	2466.66	[0.2639,0.1111,0.0486,0.0694,0.0208]	0.0003659	0.00027	1.029e-05	0.01533	0.0001852	["intron_variant"]	MODIFIER	transcript	protein_coding	PCP4L1	PCP4L1	c.9+7435_9+7441delTTTTTTT
chr38	22037315	22037318	GGC	["G","AGC"]	3267.03	[0.4318,0.0227]	9.585e-05	0.0003098	1.081e-05	6.436e-05	0.03013	["intron_variant"]	MODIFIER	transcript	protein_coding	MPZ	MPZ	c.264+14G>A
chr38	22015625	22015626	C	["CA","CAAAAAAAAATGAATAAAAAAAAAAGAAT","CAAAAAAAAATGAATAAAAAAAAAGAAT"]	4244.18	[0.4679,0.0064,0.0385]	0.0003869	0.0002849	1.092e-05	0.0155	0.0001967	["intron_variant"]	MODIFIER	transcript	protein_coding	SDHC	SDHC	c.180-3731dupT
chr38	22027826	22027828	AT	["A","ATT","TT"]	4099.72	[0.4679,0.0385,0.0064]	0.0003869	0.0002849	1.092e-05	0.0155	0.0001967	["intron_variant"]	MODIFIER	transcript	protein_coding	SDHC	SDHC	c.20+1818T>A
chr38	22055274	22055275	C	["CT"]	5665.79	[0.5128]	3.904e-05	7.977e-05	1.092e-05	0.03432	3.663e-05	["intron_variant"]	MODIFIER	transcript	protein_coding	PCP4L1	PCP4L1	c.10-2652dupA
chr38	21963936	21963937	C	["G"]	1711.64	[0.418]	0.002729	0.00119	1.262e-05	0.001122	0.006313	["intron_variant"]	MODIFIER	transcript	pseudogene	LOC119868062	LOC119868062	n.3591+126G>C
chr38	22689016	22689018	TG	["TGG","T"]	4862.57	[0.5449,0.0513]	0.004303	0.002174	1.267e-05	0.0155	0.0006736	["intergenic_region"]	MODIFIER	intergenic_region	null	VANGL2-NHLH1	VANGL2-NHLH1	n.22689018delG
chr38	22443038	22443039	C	["G"]	7304.7	[0.5962]	0.001242	0.001023	1.267e-05	0.03432	0.000202	["intron_variant"]	MODIFIER	transcript	protein_coding	CD48	CD48	c.82+2574C>G
chr38	22910862	22910864	TC	["T","TCCC"]	4791.79	[0.3269,0.0769]	0.001242	0.001023	1.267e-05	0.03432	0.000202	["upstream_gene_variant"]	MODIFIER	transcript	pseudogene	LOC119868075	LOC119868075	n.-3328delC
chr38	22354842	22354843	G	["T"]	7046.25	[0.5962]	0.0008707	0.0008181	1.267e-05	0.04147	0.0001459	["downstream_gene_variant"]	MODIFIER	transcript	protein_coding	CD244	CD244	c.*5207G>T
chr38	22626819	22626820	A	["G"]	7666.86	[0.5962]	0.0008707	0.0008181	1.267e-05	0.04147	0.0001459	["upstream_gene_variant"]	MODIFIER	transcript	pseudogene	LOC119868072	LOC119868072	n.-3729T>C
chr38	22680647	22680648	A	["G"]	7215.79	[0.5962]	0.0008707	0.0008181	1.267e-05	0.04147	0.0001459	["intergenic_region"]	MODIFIER	intergenic_region	null	VANGL2-NHLH1	VANGL2-NHLH1	n.22680648A>G
chr38	22681051	22681052	G	["A"]	7843.8	[0.5962]	0.0008707	0.0008181	1.267e-05	0.04147	0.0001459	["intergenic_region"]	MODIFIER	intergenic_region	null	VANGL2-NHLH1	VANGL2-NHLH1	n.22681052G>A
chr38	22202936	22202937	C	["A"]	5428.31	[0.4038]	0.0005979	0.0006432	1.267e-05	0.04993	0.0001042	["upstream_gene_variant"]	MODIFIER	transcript	protein_coding	KLHDC9	KLHDC9	c.-4065G>T
chr38	22214480	22214481	C	["T"]	5193.31	[0.4038]	0.0005979	0.0006432	1.267e-05	0.04993	0.0001042	["intron_variant"]	MODIFIER	transcript	protein_coding	NECTIN4	NECTIN4	c.77-1400C>T
chr38	22216529	22216530	G	["A"]	4954.6	[0.4038]	0.0005979	0.0006432	1.267e-05	0.04993	0.0001042	["intron_variant"]	MODIFIER	transcript	protein_coding	NECTIN4	NECTIN4	c.436+290G>A
chr38	22474098	22474099	G	["GTATGGGC"]	5144.11	[0.4038]	0.0005979	0.0006432	1.267e-05	0.04993	0.0001042	["intergenic_region"]	MODIFIER	intergenic_region	null	CD48-SLAMF1	CD48-SLAMF1	n.22474099_22474100insTATGGGC
chr38	22303225	22303230	CTTTT	["CT","CTTT","C"]	2875.91	[0.3077,0.0769,0.0192]	0.0004013	0.000496	1.267e-05	0.05992	7.356e-05	["downstream_gene_variant"]	MODIFIER	transcript	pseudogene	LOC119868020	LOC119868020	n.*4142_*4145delAAAA
chr38	21917958	21917959	A	["AT"]	598.91	[0.2578]	0.002235	0.0005871	1.299e-05	0.002168	0.003235	["intergenic_region"]	MODIFIER	intergenic_region	null	TRNAV-CAC_9-TRNAG-GCC_23	TRNAV-CAC_9-TRNAG-GCC_23	n.21917959_21917960insT
chr38	22028455	22028456	T	["G"]	370.66	[0.0755]	3.755e-06	6.946e-06	1.364e-05	0.0008538	0.007782	["intron_variant"]	MODIFIER	transcript	protein_coding	SDHC	SDHC	c.20+1189A>C
chr38	22250851	22250854	TCA	["T"]	4544.9	[0.6]	0.00193	0.001362	1.404e-05	0.02887	0.0003066	["downstream_gene_variant"]	MODIFIER	transcript	protein_coding	USF1	USF1	c.*3495_*3496delCA
chr38	22785237	22785238	T	["G"]	6172.54	[0.5192]	0.002052	0.0007844	1.409e-05	0.008164	0.0007883	["upstream_gene_variant"]	MODIFIER	transcript	protein_coding	DCAF8	DCAF8	c.-1588T>G
chr38	21986725	21986726	A	["G"]	6320.32	[0.5192]	0.0006205	0.0003946	1.409e-05	0.0155	0.0002849	["upstream_gene_variant"]	MODIFIER	transcript	pseudogene	LOC119868062	LOC119868062	n.-3581T>C
chr38	22090915	22090916	C	["CA"]	5523.48	[0.5192]	0.000235	0.000228	1.409e-05	0.02324	0.0001333	["5_prime_UTR_variant"]	MODIFIER	transcript	protein_coding	TOMM40L	TOMM40L	c.-177dupT
chr38	22099839	22099840	A	["G"]	6421.3	[0.4808]	0.000235	0.000228	1.409e-05	0.02324	0.0001333	["downstream_gene_variant"]	MODIFIER	transcript	protein_coding	APOA2	APOA2	c.*4779A>G
chr38	21952178	21952179	C	["T"]	3208.83	[0.4551]	0.0004029	0.0006143	1.412e-05	0.0001967	0.02113	["upstream_gene_variant"]	MODIFIER	transcript	protein_coding	TRNAE-UUC_14	TRNAE-UUC_14	c.-1582G>A
chr38	22701450	22701451	C	["T"]	1684.59	[0.1622]	1.611e-06	4.505e-07	1.416e-05	0.01666	3.69e-05	["downstream_gene_variant"]	MODIFIER	transcript	protein_coding	NCSTN	NCSTN	c.*5030G>A
chr38	22194647	22194648	A	["T"]	4123.49	[0.3986]	0.0001271	0.0002248	1.455e-05	0.1049	2.788e-05	["downstream_gene_variant"]	MODIFIER	transcript	protein_coding	KLHDC9	KLHDC9	c.*2490T>A
chr38	22703821	22703830	ACGCAGCCG	["A"]	2044.98	[0.2344]	1.175e-06	2.879e-06	1.522e-05	0.0003305	0.0008189	["downstream_gene_variant"]	MODIFIER	transcript	protein_coding	NCSTN	NCSTN	c.*2651_*2658delCGGCTGCG
chr38	22688088	22688089	T	["TAAG"]	6683.64	[0.6026]	0.005652	0.00268	1.61e-05	0.0155	0.000891	["intergenic_region"]	MODIFIER	intergenic_region	null	VANGL2-NHLH1	VANGL2-NHLH1	n.22688089_22688090insAAG
chr38	22688307	22688308	A	["AAAAAGAT","AAAAGAT","AAAGAT"]	4953.85	[0.4744,0.0897,0.0385]	0.005652	0.00268	1.61e-05	0.0155	0.000891	["intergenic_region"]	MODIFIER	intergenic_region	null	VANGL2-NHLH1	VANGL2-NHLH1	n.22688308_22688309insAAAAGAT
chr38	22273989	22273994	GCTCT	["G","GCTCTCTCT","GCT"]	2941.74	[0.2308,0.0962,0.0705]	0.001737	0.001308	1.61e-05	0.03432	0.0002768	["intron_variant"]	MODIFIER	transcript	protein_coding	F11R	F11R	c.149-6690_149-6687delTCTC
chr38	22495014	22495015	C	["T"]	4948.77	[0.3974]	0.001737	0.001308	1.61e-05	0.03432	0.0002768	["intron_variant"]	MODIFIER	transcript	protein_coding	SLAMF1	SLAMF1	c.700+2833C>T
chr38	22216657	22216658	G	["T"]	5128.12	[0.3974]	0.0005979	0.0006583	1.61e-05	0.05992	0.0001042	["intron_variant"]	MODIFIER	transcript	protein_coding	NECTIN4	NECTIN4	c.436+418G>T
chr38	22279460	22279461	C	["CCTGTGTCTCTGCCTCT"]	4970.64	[0.3974]	0.0005979	0.0006583	1.61e-05	0.05992	0.0001042	["intron_variant"]	MODIFIER	transcript	protein_coding	F11R	F11R	c.149-1231_149-1230insGCCTCTCTGTGTCTCT
chr38	22199615	22199616	T	["C"]	4980.32	[0.3974]	0.0002627	0.0003773	1.61e-05	0.08545	5.127e-05	["upstream_gene_variant"]	MODIFIER	transcript	protein_coding	KLHDC9	KLHDC9	c.-744A>G
chr38	22185105	22185106	G	["A"]	4740.43	[0.3974]	0.0001673	0.000275	1.61e-05	0.1016	3.525e-05	["upstream_gene_variant"]	MODIFIER	transcript	protein_coding	NIT1	NIT1	c.-627C>T
chr38	22201932	22201935	AGG	["A","AGGG","AG"]	3851.61	[0.3701,0.0195,0.0065]	0.0004705	0.0005617	1.669e-05	0.06873	8.438e-05	["upstream_gene_variant"]	MODIFIER	transcript	protein_coding	KLHDC9	KLHDC9	c.-3063_-3062delCC
chr38	22851596	22851597	C	["T"]	5042.2	[0.4038]	0.0001361	0.000218	1.705e-05	0.0001734	0.01721	["upstream_gene_variant"]	MODIFIER	transcript	protein_coding	CASQ1	CASQ1	c.-4101G>A
chr38	22050068	22050073	TGAGA	["T"]	4992.21	[0.5282]	6.741e-06	3.004e-05	1.785e-05	0.07712	1.06e-05	["downstream_gene_variant"]	MODIFIER	transcript	protein_coding	PCP4L1	PCP4L1	c.*1741_*1744delTCTC
chr38	22288758	22288759	A	["G"]	4284.15	[0.3933]	0.0006473	0.0006976	1.799e-05	0.06295	0.0001117	["downstream_gene_variant"]	MODIFIER	transcript	protein_coding	F11R	F11R	c.*3315A>G
chr38	22034133	22034135	CT	["CTTTTTTTTT","CTTTTTTTT","C","CTTTTTTTTTT","CTTTTTTTTTTT"]	2235.05	[0.3571,0.0519,0.0584,0.039,0.0195]	0.0002772	0.0002631	1.808e-05	0.02666	0.0001501	["upstream_gene_variant"]	MODIFIER	transcript	protein_coding	SDHC	SDHC	c.-4471delA
chr38	22097687	22097689	TG	["T"]	5138.87	[0.4744]	0.0009623	0.0005377	1.812e-05	0.0155	0.0004059	["downstream_gene_variant"]	MODIFIER	transcript	protein_coding	APOA2	APOA2	c.*2628delG
chr38	22067588	22067589	C	["CT","CTT","CTTT"]	3524.88	[0.4551,0.0128,0.0064]	0.0002363	0.0002406	1.812e-05	0.0283	0.0001333	["intron_variant"]	MODIFIER	transcript	protein_coding	PCP4L1	PCP4L1	c.9+4331dupA
chr38	22675877	22675878	G	["A"]	2724.04	[0.2308]	6.348e-05	1.421e-05	1.817e-05	0.004206	0.0004059	["intergenic_region"]	MODIFIER	intergenic_region	null	VANGL2-NHLH1	VANGL2-NHLH1	n.22675878G>A
chr38	21830190	21830191	C	["T"]	838.38	[0.3721]	0.001461	0.0008077	1.822e-05	0.001337	0.01208	["missense_variant"]	MODERATE	transcript	protein_coding	LOC119877946	LOC119877946	c.793G>A
chr38	22874167	22874168	T	["C"]	5647.54	[0.4615]	0.0001359	0.000432	1.843e-05	8.865e-05	0.03769	["intron_variant"]	MODIFIER	transcript	protein_coding	ATP1A4	ATP1A4	c.532-410A>G
chr38	22288862	22288863	A	["AAAG"]	3197.74	[0.3919]	0.0007596	0.0007776	1.871e-05	0.06011	0.0001288	["downstream_gene_variant"]	MODIFIER	transcript	protein_coding	F11R	F11R	c.*3419_*3420insAAG
chr38	22250876	22250877	C	["T"]	5354.77	[0.6148]	0.0008689	0.0008326	1.902e-05	0.05742	0.0001455	["downstream_gene_variant"]	MODIFIER	transcript	protein_coding	USF1	USF1	c.*3519C>T
chr38	22245201	22245202	C	["T"]	6958.24	[0.609]	0.002388	0.001656	2.039e-05	0.03432	0.0003757	["upstream_gene_variant"]	MODIFIER	transcript	protein_coding	TSTD1	TSTD1	c.-3090C>T
chr38	22245424	22245425	T	["C"]	7562.6	[0.609]	0.002388	0.001656	2.039e-05	0.03432	0.0003757	["upstream_gene_variant"]	MODIFIER	transcript	protein_coding	TSTD1	TSTD1	c.-2867T>C
chr38	22439548	22439549	C	["G"]	7493.14	[0.609]	0.002388	0.001656	2.039e-05	0.03432	0.0003757	["upstream_gene_variant"]	MODIFIER	transcript	protein_coding	CD48	CD48	c.-835C>G
chr38	22100977	22100994	TACACACACACACACAC	["TACACACACACACACACACAC","TACACACACACACACACAC","T","TACACACACACACACACACACACAC","TACACAC","TACACACACACACACACACACAC"]	2177.43	[0.1282,0.1154,0.0256,0.0641,0.0321,0.0256]	0.001242	0.00109	2.039e-05	0.04993	0.000202	["3_prime_UTR_variant"]	MODIFIER	transcript	protein_coding	NDUFS2	NDUFS2	c.*92_*107delGTGTGTGTGTGTGTGT
chr38	22213188	22213189	T	["C"]	5210.82	[0.391]	0.001242	0.00109	2.039e-05	0.04993	0.000202	["intron_variant"]	MODIFIER	transcript	protein_coding	NECTIN4	NECTIN4	c.77-2692T>C
chr38	22203284	22203285	A	["G"]	5195.56	[0.391]	0.0008707	0.000863	2.039e-05	0.05992	0.0001459	["upstream_gene_variant"]	MODIFIER	transcript	protein_coding	KLHDC9	KLHDC9	c.-4413T>C
chr38	22203423	22203424	A	["G"]	4940.56	[0.391]	0.0008707	0.000863	2.039e-05	0.05992	0.0001459	["upstream_gene_variant"]	MODIFIER	transcript	protein_coding	KLHDC9	KLHDC9	c.-4552T>C
chr38	22526037	22526038	G	["A"]	4705.04	[0.391]	0.0005979	0.0006702	2.039e-05	0.07166	0.0001042	["upstream_gene_variant"]	MODIFIER	transcript	protein_coding	CD84	CD84	c.-4935G>A
chr38	22526410	22526411	G	["A"]	4539.05	[0.391]	0.0005979	0.0006702	2.039e-05	0.07166	0.0001042	["upstream_gene_variant"]	MODIFIER	transcript	protein_coding	CD84	CD84	c.-4562G>A
chr38	22558555	22558556	T	["G"]	4691.79	[0.391]	0.0005979	0.0006702	2.039e-05	0.07166	0.0001042	["downstream_gene_variant"]	MODIFIER	transcript	protein_coding	CD84	CD84	c.*6357T>G
chr38	22286047	22286050	GTT	["G","GTTT"]	2847.23	[0.3654,0.0256]	0.0004013	0.0005094	2.039e-05	0.08545	7.356e-05	["upstream_gene_variant"]	MODIFIER	transcript	pseudogene	LOC119868070	LOC119868070	n.-405_-404delTT
chr38	21951245	21951246	G	["A"]	2208.35	[0.4662]	0.002762	0.0016	2.087e-05	0.0009181	0.01121	["upstream_gene_variant"]	MODIFIER	transcript	protein_coding	TRNAE-UUC_14	TRNAE-UUC_14	c.-649C>T
chr38	22562800	22562804	TTTA	["T"]	5284.21	[0.5685]	2.108e-05	0.0001423	2.168e-05	7.27e-05	0.05502	["intergenic_region"]	MODIFIER	intergenic_region	null	CD84-SLAMF6	CD84-SLAMF6	n.22562802_22562804delTTA
chr38	22679474	22679475	A	["ATT","T","AAATT","AT"]	5665.33	[0.4786,0.0929,0.0357,0.0071]	0.002078	0.001521	2.212e-05	0.03988	0.0003305	["intergenic_region"]	MODIFIER	intergenic_region	null	VANGL2-NHLH1	VANGL2-NHLH1	n.22679475A>T
chr38	22791059	22791060	C	["T"]	1773.75	[0.1667]	6.51e-05	4.189e-05	2.228e-05	0.0412	0.0001072	["intron_variant"]	MODIFIER	transcript	protein_coding	DCAF8	DCAF8	c.-27+3729C>T
chr38	22793188	22793189	C	["T"]	1811.92	[0.1667]	6.51e-05	4.189e-05	2.228e-05	0.0412	0.0001072	["intron_variant"]	MODIFIER	transcript	protein_coding	DCAF8	DCAF8	c.-27+5858C>T
chr38	22794797	22794799	AT	["A"]	1479.52	[0.1667]	6.51e-05	4.189e-05	2.228e-05	0.0412	0.0001072	["intron_variant"]	MODIFIER	transcript	protein_coding	DCAF8	DCAF8	c.-26-6152delT
chr38	22794808	22794810	AG	["A"]	1575.75	[0.1667]	6.51e-05	4.189e-05	2.228e-05	0.0412	0.0001072	["intron_variant"]	MODIFIER	transcript	protein_coding	DCAF8	DCAF8	c.-26-6146delG
chr38	22806375	22806376	C	["T"]	1840.92	[0.1667]	6.51e-05	4.189e-05	2.228e-05	0.0412	0.0001072	["intron_variant"]	MODIFIER	transcript	protein_coding	DCAF8	DCAF8	c.861+325C>T
chr38	22806457	22806458	C	["T"]	1808.92	[0.1667]	6.51e-05	4.189e-05	2.228e-05	0.0412	0.0001072	["intron_variant"]	MODIFIER	transcript	protein_coding	DCAF8	DCAF8	c.861+407C>T
chr38	22819611	22819612	G	["A"]	1800.07	[0.1667]	6.51e-05	4.189e-05	2.228e-05	0.0412	0.0001072	["intron_variant"]	MODIFIER	transcript	protein_coding	DCAF8	DCAF8	c.1141-161G>A
chr38	22827763	22827764	G	["A"]	1920.9	[0.1667]	6.51e-05	4.189e-05	2.228e-05	0.0412	0.0001072	["3_prime_UTR_variant"]	MODIFIER	transcript	protein_coding	DCAF8	DCAF8	c.*922G>A
chr38	22827781	22827782	C	["T"]	1949.91	[0.1667]	6.51e-05	4.189e-05	2.228e-05	0.0412	0.0001072	["3_prime_UTR_variant"]	MODIFIER	transcript	protein_coding	DCAF8	DCAF8	c.*940C>T
chr38	22828245	22828246	T	["C"]	1740.9	[0.1667]	6.51e-05	4.189e-05	2.228e-05	0.0412	0.0001072	["3_prime_UTR_variant"]	MODIFIER	transcript	protein_coding	DCAF8	DCAF8	c.*1404T>C
chr38	22828647	22828648	G	["C"]	1854.9	[0.1667]	6.51e-05	4.189e-05	2.228e-05	0.0412	0.0001072	["downstream_gene_variant"]	MODIFIER	transcript	protein_coding	DCAF8	DCAF8	c.*1806G>C
chr38	22830753	22830754	T	["TG"]	1649.78	[0.1667]	6.51e-05	4.189e-05	2.228e-05	0.0412	0.0001072	["3_prime_UTR_variant"]	MODIFIER	transcript	protein_coding	PEA15	PEA15	c.*88dupC
chr38	22833210	22833211	G	["A"]	1930.92	[0.1667]	6.51e-05	4.189e-05	2.228e-05	0.0412	0.0001072	["downstream_gene_variant"]	MODIFIER	transcript	protein_coding	DCAF8	DCAF8	c.*6369G>A
chr38	22833976	22833977	C	["T"]	1658.99	[0.1667]	6.51e-05	4.189e-05	2.228e-05	0.0412	0.0001072	["downstream_gene_variant"]	MODIFIER	transcript	protein_coding	CASQ1	CASQ1	c.*5420G>A
chr38	22834802	22834803	G	["A"]	1768.96	[0.1667]	6.51e-05	4.189e-05	2.228e-05	0.0412	0.0001072	["downstream_gene_variant"]	MODIFIER	transcript	protein_coding	CASQ1	CASQ1	c.*4594C>T
chr38	22834807	22834808	G	["A"]	1767.96	[0.1667]	6.51e-05	4.189e-05	2.228e-05	0.0412	0.0001072	["downstream_gene_variant"]	MODIFIER	transcript	protein_coding	CASQ1	CASQ1	c.*4589C>T
chr38	22835481	22835482	G	["C"]	1639.7	[0.1667]	6.51e-05	4.189e-05	2.228e-05	0.0412	0.0001072	["downstream_gene_variant"]	MODIFIER	transcript	protein_coding	CASQ1	CASQ1	c.*3915C>G
chr38	22337928	22337929	T	["A"]	5898.21	[0.6159]	0.0003142	0.0004216	2.313e-05	0.1047	5.891e-05	["intron_variant"]	MODIFIER	transcript	protein_coding	CD244	CD244	c.62-2237T>A
chr38	22651062	22651063	C	["T"]	7096.76	[0.5321]	0.001448	0.0007215	2.321e-05	0.0155	0.0005696	["intron_variant"]	MODIFIER	transcript	protein_coding	VANGL2	VANGL2	c.1073+872G>A
chr38	22025538	22025540	TA	["T","TAA"]	3810.12	[0.5192,0.0128]	0.0009696	0.0005713	2.321e-05	0.01902	0.0004059	["upstream_gene_variant"]	MODIFIER	transcript	pseudogene	LOC119868063	LOC119868063	n.-4814delT
chr38	22092498	22092499	A	["G"]	6140.71	[0.4679]	0.0009696	0.0005713	2.321e-05	0.01902	0.0004059	["upstream_gene_variant"]	MODIFIER	transcript	protein_coding	TOMM40L	TOMM40L	c.-1759T>C
chr38	22093420	22093421	G	["A"]	8873.92	[0.4679]	0.0009696	0.0005713	2.321e-05	0.01902	0.0004059	["upstream_gene_variant"]	MODIFIER	transcript	protein_coding	TOMM40L	TOMM40L	c.-2681C>T
chr38	22093735	22093736	A	["T"]	5915.57	[0.4679]	0.0009696	0.0005713	2.321e-05	0.01902	0.0004059	["upstream_gene_variant"]	MODIFIER	transcript	protein_coding	TOMM40L	TOMM40L	c.-2996T>A
chr38	22094518	22094519	G	["C","A"]	5416.62	[0.3333,0.1346]	0.0009696	0.0005713	2.321e-05	0.01902	0.0004059	["upstream_gene_variant"]	MODIFIER	transcript	protein_coding	TOMM40L	TOMM40L	c.-3779C>T
chr38	22095297	22095298	T	["C"]	6117.01	[0.4679]	0.0009696	0.0005713	2.321e-05	0.01902	0.0004059	["upstream_gene_variant"]	MODIFIER	transcript	protein_coding	TOMM40L	TOMM40L	c.-4558A>G
chr38	22095450	22095451	T	["C"]	9965.02	[0.4679]	0.0009696	0.0005713	2.321e-05	0.01902	0.0004059	["upstream_gene_variant"]	MODIFIER	transcript	protein_coding	TOMM40L	TOMM40L	c.-4711A>G
chr38	22095763	22095764	C	["G"]	5911.24	[0.4679]	0.0009696	0.0005713	2.321e-05	0.01902	0.0004059	["upstream_gene_variant"]	MODIFIER	transcript	protein_coding	TOMM40L	TOMM40L	c.-5024G>C
chr38	22096094	22096095	A	["C"]	6055.16	[0.4679]	0.0009696	0.0005713	2.321e-05	0.01902	0.0004059	["upstream_gene_variant"]	MODIFIER	transcript	protein_coding	TOMM40L	TOMM40L	c.-5355T>G
chr38	22098321	22098322	T	["G"]	6820.31	[0.5321]	0.0006288	0.0004444	2.321e-05	0.02324	0.0002849	["downstream_gene_variant"]	MODIFIER	transcript	protein_coding	APOA2	APOA2	c.*3261T>G
chr38	22016520	22016523	CAG	["C"]	5641.08	[0.5321]	0.0003938	0.0003389	2.321e-05	0.0283	0.0001967	["intron_variant"]	MODIFIER	transcript	protein_coding	SDHC	SDHC	c.179+4210_179+4211delCT
chr38	22041160	22041161	A	["T","ATT"]	5400.35	[0.4551,0.0128]	7.358e-05	0.0003693	2.392e-05	5.767e-05	0.05388	["downstream_gene_variant"]	MODIFIER	transcript	protein_coding	MPZ	MPZ	c.*2489A>T
chr38	21951991	21951992	G	["A"]	3343.96	[0.4679]	0.000648	0.0009064	2.392e-05	0.0002849	0.02578	["upstream_gene_variant"]	MODIFIER	transcript	protein_coding	TRNAE-UUC_14	TRNAE-UUC_14	c.-1395C>T
chr38	22248829	22248830	G	["C"]	265.8	[0.0932]	4.697e-06	9.873e-06	2.515e-05	0.001197	0.009638	["downstream_gene_variant"]	MODIFIER	transcript	protein_coding	USF1	USF1	c.*1472G>C
chr38	21959881	21959882	C	["T"]	538.83	[0.2791]	0.0008518	0.000521	2.529e-05	0.001399	0.01002	["downstream_gene_variant"]	MODIFIER	transcript	protein_coding	TRNAV-CAC_10	TRNAV-CAC_10	c.*4053C>T
chr38	22130283	22130284	T	["G"]	4746.07	[0.3846]	0.002388	0.001715	2.576e-05	0.04147	0.0003757	["upstream_gene_variant"]	MODIFIER	transcript	protein_coding	B4GALT3	B4GALT3	c.-371T>G
chr38	22464572	22464573	C	["T"]	7244.18	[0.6154]	0.002388	0.001715	2.576e-05	0.04147	0.0003757	["intergenic_region"]	MODIFIER	intergenic_region	null	CD48-SLAMF1	CD48-SLAMF1	n.22464573C>T
chr38	22259541	22259545	TAAA	["TA","TAA","T"]	4269.95	[0.5577,0.0513,0.0064]	0.001737	0.001396	2.576e-05	0.04993	0.0002768	["upstream_gene_variant"]	MODIFIER	transcript	protein_coding	F11R	F11R	c.-1716_-1714delAAA
chr38	22274915	22274916	G	["A"]	7408.32	[0.6154]	0.001737	0.001396	2.576e-05	0.04993	0.0002768	["intron_variant"]	MODIFIER	transcript	protein_coding	F11R	F11R	c.149-5786G>A
chr38	22274925	22274926	T	["A"]	7232.22	[0.6154]	0.001737	0.001396	2.576e-05	0.04993	0.0002768	["intron_variant"]	MODIFIER	transcript	protein_coding	F11R	F11R	c.149-5776T>A
chr38	22297991	22297998	CCTCTCT	["CCT","CCTCTCTCT","CCTCT","C","CCTCTCTCTCT"]	2223.92	[0.2564,0.0449,0.0705,0.0064,0.0064]	0.0005979	0.0006784	2.576e-05	0.08545	0.0001042	["downstream_gene_variant"]	MODIFIER	transcript	pseudogene	LOC119868070	LOC119868070	n.*3219_*3224delCTCTCT
chr38	22337228	22337229	G	["A"]	7788.88	[0.6154]	0.0005979	0.0006784	2.576e-05	0.08545	0.0001042	["intron_variant"]	MODIFIER	transcript	protein_coding	CD244	CD244	c.62-2937G>A
chr38	22337265	22337270	AACTG	["A"]	7405.52	[0.6154]	0.0005979	0.0006784	2.576e-05	0.08545	0.0001042	["intron_variant"]	MODIFIER	transcript	protein_coding	CD244	CD244	c.62-2894_62-2891delCTGA
chr38	22526284	22526285	C	["T"]	4531.26	[0.3846]	0.0005979	0.0006784	2.576e-05	0.08545	0.0001042	["upstream_gene_variant"]	MODIFIER	transcript	protein_coding	CD84	CD84	c.-4688C>T
chr38	22194624	22194627	TAA	["T","TAAA"]	3810.04	[0.3782,0.0064]	0.0002627	0.0003753	2.576e-05	0.1204	5.127e-05	["downstream_gene_variant"]	MODIFIER	transcript	protein_coding	KLHDC9	KLHDC9	c.*2511_*2512delTT
chr38	22224983	22224984	C	["T"]	5049.33	[0.3846]	0.0002627	0.0003753	2.576e-05	0.1204	5.127e-05	["downstream_gene_variant"]	MODIFIER	transcript	protein_coding	NECTIN4	NECTIN4	c.*2958C>T
chr38	22225103	22225104	C	["T"]	5116.32	[0.3846]	0.0002627	0.0003753	2.576e-05	0.1204	5.127e-05	["downstream_gene_variant"]	MODIFIER	transcript	protein_coding	NECTIN4	NECTIN4	c.*3078C>T
chr38	22225148	22225149	G	["A"]	5041.37	[0.3846]	0.0002627	0.0003753	2.576e-05	0.1204	5.127e-05	["downstream_gene_variant"]	MODIFIER	transcript	protein_coding	NECTIN4	NECTIN4	c.*3123G>A
chr38	22907242	22907243	A	["G"]	10251.2	[0.7244]	0.0003571	7.798e-05	2.635e-05	0.00384	0.001077	["intron_variant"]	MODIFIER	transcript	protein_coding	ATP1A4	ATP1A4	c.12+306T>C
chr38	22403340	22403350	CTTTTTTTTT	["CTTTTTTTTTTT","CTTTTTTTTTT","CTTTTTTTTTTTT","C","CTTTTTTTT","CTTTTTTT"]	2126.3	[0.4038,0.109,0.0705,0.0449,0.0833,0.0128]	4.348e-05	1.084e-05	2.635e-05	0.004206	0.000202	["intergenic_region"]	MODIFIER	intergenic_region	null	LOC111094568-SLAMF7	LOC111094568-SLAMF7	n.22403342_22403350delTTTTTTTTT
chr38	22673606	22673608	TA	["T"]	1494.7	[0.2372]	7.903e-05	1.954e-05	2.652e-05	0.004206	0.0005696	["upstream_gene_variant"]	MODIFIER	transcript	protein_coding	VANGL2	VANGL2	c.-4323delT
chr38	22674657	22674658	A	["G"]	2679.07	[0.2372]	7.903e-05	1.954e-05	2.652e-05	0.004206	0.0005696	["intergenic_region"]	MODIFIER	intergenic_region	null	VANGL2-NHLH1	VANGL2-NHLH1	n.22674658A>G
chr38	22244161	22244162	G	["A"]	7568.5	[0.6169]	0.002746	0.001885	2.686e-05	0.03936	0.0004309	["upstream_gene_variant"]	MODIFIER	transcript	protein_coding	TSTD1	TSTD1	c.-4130G>A
chr38	22194633	22194636	AAT	["A"]	3903.07	[0.3831]	0.0003095	0.0004221	2.686e-05	0.1165	5.881e-05	["downstream_gene_variant"]	MODIFIER	transcript	protein_coding	KLHDC9	KLHDC9	c.*2502_*2503delAT
chr38	22786204	22786205	C	["A"]	4520.61	[0.4615]	0.002991	0.001172	2.962e-05	0.01257	0.001077	["upstream_gene_variant"]	MODIFIER	transcript	protein_coding	DCAF8	DCAF8	c.-621C>A
chr38	22051714	22051715	C	["T"]	6792.98	[0.5385]	7.582e-05	0.0001335	2.962e-05	0.05992	5.767e-05	["3_prime_UTR_variant"]	MODIFIER	transcript	protein_coding	PCP4L1	PCP4L1	c.*99G>A
chr38	22093923	22093924	A	["G"]	5588.5	[0.461]	0.001126	0.0006577	2.976e-05	0.02181	0.0004565	["upstream_gene_variant"]	MODIFIER	transcript	protein_coding	TOMM40L	TOMM40L	c.-3184T>C
chr38	22523309	22523310	C	["CT","CTTT"]	2162.22	[0.4286,0.0325]	0.0004619	0.0003895	2.976e-05	0.03246	0.0002213	["intergenic_region"]	MODIFIER	intergenic_region	null	SLAMF1-CD84	SLAMF1-CD84	n.22523310_22523311insT
chr38	22421733	22421740	TTTTTTA	["T"]	57.32	[0.0342]	5.248e-05	1.997e-05	3.006e-05	0.01712	0.001929	["intron_variant"]	MODIFIER	transcript	protein_coding	SLAMF7	SLAMF7	c.55+2365_55+2370delTAAAAA
chr38	22619915	22619916	C	["T"]	601.75	[0.0818]	1.185e-06	1.839e-07	3.109e-05	0.1091	9.176e-05	["downstream_gene_variant"]	MODIFIER	transcript	pseudogene	LOC119868072	LOC119868072	n.*459G>A
chr38	22669941	22669942	C	["T"]	1394.38	[0.4184]	0.007447	0.001784	3.186e-05	0.00707	0.002854	["upstream_gene_variant"]	MODIFIER	transcript	protein_coding	VANGL2	VANGL2	c.-657G>A
chr38	22255283	22255284	G	["A"]	7520.14	[0.6218]	0.004303	0.002583	3.245e-05	0.03432	0.0006736	["downstream_gene_variant"]	MODIFIER	transcript	protein_coding	TSTD1	TSTD1	c.*5125G>A
chr38	22255694	22255695	A	["C"]	7644.09	[0.6218]	0.004303	0.002583	3.245e-05	0.03432	0.0006736	["intergenic_region"]	MODIFIER	intergenic_region	null	TSTD1-F11R	TSTD1-F11R	n.22255695A>C
chr38	22255756	22255769	CCACTTACTCTTT	["C"]	7176.94	[0.6218]	0.004303	0.002583	3.245e-05	0.03432	0.0006736	["intergenic_region"]	MODIFIER	intergenic_region	null	TSTD1-F11R	TSTD1-F11R	n.22255758_22255769delCACTTACTCTTT
chr38	22256372	22256373	T	["G"]	7783.06	[0.6218]	0.004303	0.002583	3.245e-05	0.03432	0.0006736	["upstream_gene_variant"]	MODIFIER	transcript	protein_coding	F11R	F11R	c.-4886T>G
chr38	22256391	22256392	T	["A"]	7951.26	[0.6218]	0.004303	0.002583	3.245e-05	0.03432	0.0006736	["upstream_gene_variant"]	MODIFIER	transcript	protein_coding	F11R	F11R	c.-4867T>A
chr38	22256508	22256509	A	["G"]	7740.06	[0.6218]	0.004303	0.002583	3.245e-05	0.03432	0.0006736	["upstream_gene_variant"]	MODIFIER	transcript	protein_coding	F11R	F11R	c.-4750A>G
chr38	22256561	22256562	C	["T"]	7577.06	[0.6218]	0.004303	0.002583	3.245e-05	0.03432	0.0006736	["upstream_gene_variant"]	MODIFIER	transcript	protein_coding	F11R	F11R	c.-4697C>T
chr38	22256664	22256665	T	["C"]	7278.23	[0.6218]	0.004303	0.002583	3.245e-05	0.03432	0.0006736	["upstream_gene_variant"]	MODIFIER	transcript	protein_coding	F11R	F11R	c.-4594T>C
chr38	22256747	22256764	CTTTTTTTCTGTGATTA	["C"]	6462.58	[0.6218]	0.004303	0.002583	3.245e-05	0.03432	0.0006736	["upstream_gene_variant"]	MODIFIER	transcript	protein_coding	F11R	F11R	c.-4510_-4495delTTTTTTTCTGTGATTA
chr38	22256801	22256802	A	["G"]	7334.09	[0.6218]	0.004303	0.002583	3.245e-05	0.03432	0.0006736	["upstream_gene_variant"]	MODIFIER	transcript	protein_coding	F11R	F11R	c.-4457A>G
chr38	22256891	22256892	C	["A"]	7176.09	[0.6218]	0.004303	0.002583	3.245e-05	0.03432	0.0006736	["upstream_gene_variant"]	MODIFIER	transcript	protein_coding	F11R	F11R	c.-4367C>A
chr38	22256981	22256982	C	["A"]	7359.09	[0.6218]	0.004303	0.002583	3.245e-05	0.03432	0.0006736	["upstream_gene_variant"]	MODIFIER	transcript	protein_coding	F11R	F11R	c.-4277C>A
chr38	22256994	22256995	C	["A"]	7155.1	[0.6218]	0.004303	0.002583	3.245e-05	0.03432	0.0006736	["upstream_gene_variant"]	MODIFIER	transcript	protein_coding	F11R	F11R	c.-4264C>A
chr38	22257019	22257020	G	["T"]	6870.25	[0.6218]	0.004303	0.002583	3.245e-05	0.03432	0.0006736	["upstream_gene_variant"]	MODIFIER	transcript	protein_coding	F11R	F11R	c.-4239G>T
chr38	22257020	22257021	C	["A"]	6866.14	[0.6218]	0.004303	0.002583	3.245e-05	0.03432	0.0006736	["upstream_gene_variant"]	MODIFIER	transcript	protein_coding	F11R	F11R	c.-4238C>A
chr38	22257589	22257590	C	["G"]	7326.13	[0.6218]	0.004303	0.002583	3.245e-05	0.03432	0.0006736	["upstream_gene_variant"]	MODIFIER	transcript	protein_coding	F11R	F11R	c.-3669C>G
chr38	22257687	22257688	A	["G"]	6949.59	[0.6218]	0.004303	0.002583	3.245e-05	0.03432	0.0006736	["upstream_gene_variant"]	MODIFIER	transcript	protein_coding	F11R	F11R	c.-3571A>G
chr38	22257692	22257693	C	["A"]	7170.21	[0.6218]	0.004303	0.002583	3.245e-05	0.03432	0.0006736	["upstream_gene_variant"]	MODIFIER	transcript	protein_coding	F11R	F11R	c.-3566C>A
chr38	22257731	22257736	CCACT	["C"]	7000.85	[0.6218]	0.004303	0.002583	3.245e-05	0.03432	0.0006736	["upstream_gene_variant"]	MODIFIER	transcript	protein_coding	F11R	F11R	c.-3526_-3523delCACT
chr38	22257743	22257744	C	["A"]	7215.56	[0.6218]	0.004303	0.002583	3.245e-05	0.03432	0.0006736	["upstream_gene_variant"]	MODIFIER	transcript	protein_coding	F11R	F11R	c.-3515C>A
chr38	22257810	22257811	C	["T"]	7596.11	[0.6218]	0.004303	0.002583	3.245e-05	0.03432	0.0006736	["upstream_gene_variant"]	MODIFIER	transcript	protein_coding	F11R	F11R	c.-3448C>T
chr38	22257932	22257933	A	["G"]	7348.1	[0.6218]	0.004303	0.002583	3.245e-05	0.03432	0.0006736	["upstream_gene_variant"]	MODIFIER	transcript	protein_coding	F11R	F11R	c.-3326A>G
chr38	22258034	22258035	T	["C"]	8492.24	[0.6218]	0.004303	0.002583	3.245e-05	0.03432	0.0006736	["upstream_gene_variant"]	MODIFIER	transcript	protein_coding	F11R	F11R	c.-3224T>C
chr38	22258064	22258065	G	["A"]	7510.23	[0.6218]	0.004303	0.002583	3.245e-05	0.03432	0.0006736	["upstream_gene_variant"]	MODIFIER	transcript	protein_coding	F11R	F11R	c.-3194G>A
chr38	22258075	22258076	A	["G"]	7378.24	[0.6218]	0.004303	0.002583	3.245e-05	0.03432	0.0006736	["upstream_gene_variant"]	MODIFIER	transcript	protein_coding	F11R	F11R	c.-3183A>G
chr38	22258140	22258141	C	["T"]	6875.02	[0.6218]	0.004303	0.002583	3.245e-05	0.03432	0.0006736	["upstream_gene_variant"]	MODIFIER	transcript	protein_coding	F11R	F11R	c.-3118C>T
chr38	22258172	22258173	C	["CTCTT"]	5082.33	[0.6218]	0.004303	0.002583	3.245e-05	0.03432	0.0006736	["upstream_gene_variant"]	MODIFIER	transcript	protein_coding	F11R	F11R	c.-3086_-3085insTCTT
chr38	22467352	22467353	C	["G"]	7320.2	[0.6218]	0.00323	0.002152	3.245e-05	0.04147	0.0005052	["intergenic_region"]	MODIFIER	intergenic_region	null	CD48-SLAMF1	CD48-SLAMF1	n.22467353C>G
chr38	22488021	22488022	C	["T"]	4271.11	[0.3782]	0.00323	0.002152	3.245e-05	0.04147	0.0005052	["intron_variant"]	MODIFIER	transcript	protein_coding	SLAMF1	SLAMF1	c.77-1518C>T
chr38	22488152	22488154	AT	["A"]	4208.48	[0.3782]	0.00323	0.002152	3.245e-05	0.04147	0.0005052	["intron_variant"]	MODIFIER	transcript	protein_coding	SLAMF1	SLAMF1	c.77-1386delT
chr38	22343005	22343006	G	["A"]	6517.51	[0.6218]	0.002388	0.001769	3.245e-05	0.04993	0.0003757	["intron_variant"]	MODIFIER	transcript	protein_coding	CD244	CD244	c.840+185G>A
chr38	22343165	22343166	G	["A"]	7228.57	[0.6218]	0.002388	0.001769	3.245e-05	0.04993	0.0003757	["intron_variant"]	MODIFIER	transcript	protein_coding	CD244	CD244	c.840+345G>A
chr38	22624888	22624891	GAA	["G","GA"]	5017.46	[0.6026,0.0192]	0.002388	0.001769	3.245e-05	0.04993	0.0003757	["upstream_gene_variant"]	MODIFIER	transcript	pseudogene	LOC119868072	LOC119868072	n.-1800_-1799delTT
chr38	22064905	22064908	CTT	["CTTT","CT","C"]	2369.99	[0.1474,0.2051,0.0256]	0.001242	0.001141	3.245e-05	0.07166	0.000202	["intron_variant"]	MODIFIER	transcript	protein_coding	PCP4L1	PCP4L1	c.9+7013_9+7014delAA
chr38	22219987	22219988	G	["T"]	5036.03	[0.3782]	0.001242	0.001141	3.245e-05	0.07166	0.000202	["upstream_gene_variant"]	MODIFIER	transcript	protein_coding	ARHGAP30	ARHGAP30	c.-4512G>T
chr38	22220155	22220156	C	["T"]	5048.04	[0.3782]	0.001242	0.001141	3.245e-05	0.07166	0.000202	["upstream_gene_variant"]	MODIFIER	transcript	protein_coding	ARHGAP30	ARHGAP30	c.-4344C>T
chr38	22279603	22279604	A	["T"]	4843.06	[0.3782]	0.001242	0.001141	3.245e-05	0.07166	0.000202	["intron_variant"]	MODIFIER	transcript	protein_coding	F11R	F11R	c.149-1098A>T
chr38	22279849	22279850	A	["G"]	4864.36	[0.3782]	0.001242	0.001141	3.245e-05	0.07166	0.000202	["intron_variant"]	MODIFIER	transcript	protein_coding	F11R	F11R	c.149-852A>G
chr38	22599529	22599530	T	["A"]	7655	[0.6218]	0.0008707	0.000892	3.245e-05	0.08545	0.0001459	["upstream_gene_variant"]	MODIFIER	transcript	pseudogene	LOC106558353	LOC106558353	n.-3976T>A
chr38	22544323	22544324	C	["T"]	4593.24	[0.3782]	0.0005979	0.0006823	3.245e-05	0.1016	0.0001042	["upstream_gene_variant"]	MODIFIER	transcript	pseudogene	LOC119868071	LOC119868071	n.-754G>A
chr38	22544843	22544845	AT	["A"]	3870.57	[0.3782]	0.0005979	0.0006823	3.245e-05	0.1016	0.0001042	["upstream_gene_variant"]	MODIFIER	transcript	pseudogene	LOC119868071	LOC119868071	n.-1275delA
chr38	22575260	22575261	A	["G"]	8041.74	[0.6218]	0.0005979	0.0006823	3.245e-05	0.1016	0.0001042	["intron_variant"]	MODIFIER	transcript	protein_coding	SLAMF6	SLAMF6	c.49+4880A>G
chr38	22226627	22226628	T	["TAGAC"]	4475.3	[0.3782]	0.0004013	0.0005093	3.245e-05	0.1204	7.356e-05	["downstream_gene_variant"]	MODIFIER	transcript	protein_coding	NECTIN4	NECTIN4	c.*4602_*4603insAGAC
chr38	22223765	22223766	G	["GC"]	4576.22	[0.3782]	0.0002627	0.0003696	3.245e-05	0.1423	5.127e-05	["upstream_gene_variant"]	MODIFIER	transcript	protein_coding	ARHGAP30	ARHGAP30	c.-734_-733insC
chr38	22647121	22647122	G	["A"]	8197.08	[0.6218]	0.0002627	0.0003696	3.245e-05	0.1423	5.127e-05	["3_prime_UTR_variant"]	MODIFIER	transcript	protein_coding	VANGL2	VANGL2	c.*1770C>T
chr38	22141470	22141471	G	["C"]	1150.24	[0.1429]	NaN	8.315e-08	3.467e-05	1	5.895e-07	["upstream_gene_variant"]	MODIFIER	transcript	protein_coding	PPOX	PPOX	c.-1568C>G
chr38	22808654	22808656	CT	["C"]	1086.99	[0.1731]	0.0001326	6.128e-05	3.525e-05	0.0412	0.0001734	["intron_variant"]	MODIFIER	transcript	protein_coding	DCAF8	DCAF8	c.956+1296delT
chr38	22908619	22908620	G	["A"]	1906.94	[0.1731]	0.0001326	6.128e-05	3.525e-05	0.0412	0.0001734	["upstream_gene_variant"]	MODIFIER	transcript	protein_coding	ATP1A4	ATP1A4	c.-1060C>T
chr38	22915773	22915774	C	["T"]	1936.14	[0.1731]	0.0001326	6.128e-05	3.525e-05	0.0412	0.0001734	["upstream_gene_variant"]	MODIFIER	transcript	protein_coding	IGSF8	IGSF8	c.-4895C>T
chr38	22916045	22916046	G	["A"]	1931.14	[0.1731]	0.0001326	6.128e-05	3.525e-05	0.0412	0.0001734	["upstream_gene_variant"]	MODIFIER	transcript	protein_coding	IGSF8	IGSF8	c.-4623G>A
chr38	22588399	22588400	C	["T"]	3308.49	[0.2821]	1.832e-05	2.492e-05	3.677e-05	0.0005594	0.003344	["intron_variant"]	MODIFIER	transcript	protein_coding	SLAMF6	SLAMF6	c.373+397C>T
chr38	22288816	22288817	C	["G"]	4022.72	[0.3733]	0.0009519	0.000952	3.721e-05	0.09095	0.0001582	["downstream_gene_variant"]	MODIFIER	transcript	protein_coding	F11R	F11R	c.*3373C>G
chr38	22715336	22715337	T	["C"]	6370.29	[0.5449]	0.002138	0.001013	3.766e-05	0.01902	0.0007883	["intron_variant"]	MODIFIER	transcript	protein_coding	NCSTN	NCSTN	c.191-589A>G
chr38	22715783	22715784	G	["A"]	6526.12	[0.5449]	0.002138	0.001013	3.766e-05	0.01902	0.0007883	["upstream_gene_variant"]	MODIFIER	transcript	protein_coding	COPA	COPA	c.-4996G>A
chr38	22715863	22715864	T	["TA"]	5530.95	[0.4551]	0.002138	0.001013	3.766e-05	0.01902	0.0007883	["upstream_gene_variant"]	MODIFIER	transcript	protein_coding	COPA	COPA	c.-4916_-4915insA
chr38	22716026	22716029	CAT	["C"]	6149.88	[0.5449]	0.002138	0.001013	3.766e-05	0.01902	0.0007883	["upstream_gene_variant"]	MODIFIER	transcript	protein_coding	COPA	COPA	c.-4752_-4751delAT
chr38	22716428	22716429	T	["C"]	6428.07	[0.5449]	0.002138	0.001013	3.766e-05	0.01902	0.0007883	["upstream_gene_variant"]	MODIFIER	transcript	protein_coding	COPA	COPA	c.-4351T>C
chr38	22716606	22716607	T	["C"]	6118.26	[0.4551]	0.002138	0.001013	3.766e-05	0.01902	0.0007883	["upstream_gene_variant"]	MODIFIER	transcript	protein_coding	COPA	COPA	c.-4173T>C
chr38	22716699	22716700	A	["G"]	6115.28	[0.4551]	0.002138	0.001013	3.766e-05	0.01902	0.0007883	["upstream_gene_variant"]	MODIFIER	transcript	protein_coding	COPA	COPA	c.-4080A>G
chr38	22672269	22672270	C	["G"]	2906.12	[0.2436]	9.659e-05	2.653e-05	3.816e-05	0.004206	0.0007883	["upstream_gene_variant"]	MODIFIER	transcript	protein_coding	VANGL2	VANGL2	c.-2985G>C
chr38	22258535	22258539	TAAA	["T"]	5069.66	[0.6282]	0.004303	0.002677	4.077e-05	0.04147	0.0006736	["upstream_gene_variant"]	MODIFIER	transcript	protein_coding	F11R	F11R	c.-2722_-2720delAAA
chr38	22258538	22258539	A	["ATT"]	5223.75	[0.6282]	0.004303	0.002677	4.077e-05	0.04147	0.0006736	["upstream_gene_variant"]	MODIFIER	transcript	protein_coding	F11R	F11R	c.-2720_-2719insTT
chr38	22262128	22262129	T	["C"]	4895.03	[0.3718]	0.00323	0.002222	4.077e-05	0.04993	0.0005052	["intron_variant"]	MODIFIER	transcript	protein_coding	F11R	F11R	c.148+723T>C
chr38	22262251	22262252	T	["G"]	4849	[0.3718]	0.00323	0.002222	4.077e-05	0.04993	0.0005052	["intron_variant"]	MODIFIER	transcript	protein_coding	F11R	F11R	c.148+846T>G
chr38	22262253	22262254	T	["C"]	4856.95	[0.3718]	0.00323	0.002222	4.077e-05	0.04993	0.0005052	["intron_variant"]	MODIFIER	transcript	protein_coding	F11R	F11R	c.148+848T>C
chr38	22443737	22443738	A	["ATGTGTGTGTG","ATG","ATGTGTGTG","ATGTG","ATGTGTG"]	1914.89	[0.109,0.0513,0.0641,0.0641,0.0833]	0.00323	0.002222	4.077e-05	0.04993	0.0005052	["intron_variant"]	MODIFIER	transcript	protein_coding	CD48	CD48	c.82+3305_82+3306dupGT
chr38	22263708	22263709	T	["C"]	4885.08	[0.3718]	0.002388	0.001818	4.077e-05	0.05992	0.0003757	["intron_variant"]	MODIFIER	transcript	protein_coding	F11R	F11R	c.148+2303T>C
chr38	22557404	22557405	G	["A"]	7495.62	[0.6282]	0.002388	0.001818	4.077e-05	0.05992	0.0003757	["downstream_gene_variant"]	MODIFIER	transcript	protein_coding	CD84	CD84	c.*5206G>A
chr38	22557414	22557415	C	["T"]	7429.54	[0.6282]	0.002388	0.001818	4.077e-05	0.05992	0.0003757	["downstream_gene_variant"]	MODIFIER	transcript	protein_coding	CD84	CD84	c.*5216C>T
chr38	22083940	22083941	G	["A"]	7958.64	[0.6282]	0.001737	0.001465	4.077e-05	0.07166	0.0002768	["downstream_gene_variant"]	MODIFIER	transcript	protein_coding	TOMM40L	TOMM40L	c.*3898C>T
chr38	22205013	22205014	C	["T"]	4788.02	[0.3718]	0.001737	0.001465	4.077e-05	0.07166	0.0002768	["upstream_gene_variant"]	MODIFIER	transcript	protein_coding	NECTIN4	NECTIN4	c.-2273C>T
chr38	22596054	22596055	C	["T"]	4727.36	[0.3718]	0.001242	0.001159	4.077e-05	0.08545	0.000202	["downstream_gene_variant"]	MODIFIER	transcript	protein_coding	SLAMF6	SLAMF6	c.*1950C>T
chr38	22226098	22226099	T	["C"]	3947.8	[0.3718]	0.0005979	0.0006814	4.077e-05	0.1204	0.0001042	["downstream_gene_variant"]	MODIFIER	transcript	protein_coding	NECTIN4	NECTIN4	c.*4073T>C
chr38	22225868	22225869	G	["C"]	4741.62	[0.3718]	0.0004013	0.0005032	4.077e-05	0.1423	7.356e-05	["downstream_gene_variant"]	MODIFIER	transcript	protein_coding	NECTIN4	NECTIN4	c.*3843G>C
chr38	22457175	22457176	T	["A"]	4731.84	[0.442]	0.0008777	0.001	4.083e-05	0.06421	0.0002655	["downstream_gene_variant"]	MODIFIER	transcript	protein_coding	CD48	CD48	c.*1235T>A
chr38	22191650	22191651	T	["C"]	4209.99	[0.3701]	0.0003095	0.0004077	4.274e-05	0.1632	5.881e-05	["intron_variant"]	MODIFIER	transcript	protein_coding	PFDN2	PFDN2	c.76-3844T>C
chr38	22226852	22226857	CAGAG	["CAGAGAG","CAGAGAGAG","CAG","C"]	2730.33	[0.4038,0.0192,0.0192,0.0064]	0.0006393	0.0005154	4.773e-05	0.04147	0.0002849	["downstream_gene_variant"]	MODIFIER	transcript	protein_coding	NECTIN4	NECTIN4	c.*4828_*4831delAGAG
chr38	22843217	22843218	G	["C"]	4931.5	[0.4295]	0.0004961	0.0005796	5.025e-05	0.000414	0.02578	["intron_variant"]	MODIFIER	transcript	protein_coding	CASQ1	CASQ1	c.1063-133C>G
chr38	22579897	22579898	T	["C"]	510.88	[0.0513]	4.82e-06	9.062e-07	5.056e-05	0.1282	0.0002227	["intron_variant"]	MODIFIER	transcript	protein_coding	SLAMF6	SLAMF6	c.50-7782T>C
chr38	22589837	22589838	A	["G"]	527.4	[0.0513]	4.82e-06	9.062e-07	5.056e-05	0.1282	0.0002227	["intron_variant"]	MODIFIER	transcript	protein_coding	SLAMF6	SLAMF6	c.373+1835A>G
chr38	22595637	22595638	G	["A"]	518.37	[0.0513]	4.82e-06	9.062e-07	5.056e-05	0.1282	0.0002227	["downstream_gene_variant"]	MODIFIER	transcript	protein_coding	SLAMF6	SLAMF6	c.*1533G>A
chr38	22596634	22596635	C	["A"]	502.37	[0.0513]	4.82e-06	9.062e-07	5.056e-05	0.1282	0.0002227	["3_prime_UTR_variant"]	MODIFIER	transcript	protein_coding	SLAMF6	SLAMF6	c.*432C>A
chr38	22596939	22596940	C	["G"]	521.5	[0.0513]	4.82e-06	9.062e-07	5.056e-05	0.1282	0.0002227	["3_prime_UTR_variant"]	MODIFIER	transcript	protein_coding	SLAMF6	SLAMF6	c.*737C>G
chr38	22597150	22597151	T	["C"]	533.39	[0.0513]	4.82e-06	9.062e-07	5.056e-05	0.1282	0.0002227	["3_prime_UTR_variant"]	MODIFIER	transcript	protein_coding	SLAMF6	SLAMF6	c.*948T>C
chr38	22597184	22597185	G	["A"]	536.37	[0.0513]	4.82e-06	9.062e-07	5.056e-05	0.1282	0.0002227	["3_prime_UTR_variant"]	MODIFIER	transcript	protein_coding	SLAMF6	SLAMF6	c.*982G>A
chr38	22597525	22597526	T	["C"]	553.4	[0.0513]	4.82e-06	9.062e-07	5.056e-05	0.1282	0.0002227	["downstream_gene_variant"]	MODIFIER	transcript	protein_coding	SLAMF6	SLAMF6	c.*1323T>C
chr38	22597712	22597713	C	["T"]	519.4	[0.0513]	4.82e-06	9.062e-07	5.056e-05	0.1282	0.0002227	["downstream_gene_variant"]	MODIFIER	transcript	protein_coding	SLAMF6	SLAMF6	c.*1510C>T
chr38	22599400	22599401	T	["C"]	505.37	[0.0513]	4.82e-06	9.062e-07	5.056e-05	0.1282	0.0002227	["upstream_gene_variant"]	MODIFIER	transcript	pseudogene	LOC106558353	LOC106558353	n.-4105T>C
chr38	22603149	22603151	CT	["C"]	509.16	[0.0513]	4.82e-06	9.062e-07	5.056e-05	0.1282	0.0002227	["upstream_gene_variant"]	MODIFIER	transcript	pseudogene	LOC106558353	LOC106558353	n.-355delT
chr38	22623715	22623716	A	["T"]	511.37	[0.0513]	4.82e-06	9.062e-07	5.056e-05	0.1282	0.0002227	["upstream_gene_variant"]	MODIFIER	transcript	pseudogene	LOC119868072	LOC119868072	n.-625T>A
chr38	22263967	22263968	C	["T"]	4805.35	[0.3654]	0.00323	0.002285	5.109e-05	0.05992	0.0005052	["intron_variant"]	MODIFIER	transcript	protein_coding	F11R	F11R	c.148+2562C>T
chr38	22293383	22293385	TA	["T"]	3707.49	[0.3654]	0.00323	0.002285	5.109e-05	0.05992	0.0005052	["intron_variant"]	MODIFIER	transcript	pseudogene	LOC119868070	LOC119868070	n.1163-853delA
chr38	22296766	22296767	C	["G","CACACAGAG","CAGAG"]	4511.22	[0.3462,0.0128,0.0064]	0.00323	0.002285	5.109e-05	0.05992	0.0005052	["downstream_gene_variant"]	MODIFIER	transcript	pseudogene	LOC119868070	LOC119868070	n.*1993C>G
chr38	22296886	22296887	A	["G"]	4790.69	[0.3654]	0.00323	0.002285	5.109e-05	0.05992	0.0005052	["downstream_gene_variant"]	MODIFIER	transcript	pseudogene	LOC119868070	LOC119868070	n.*2113A>G
chr38	22297067	22297069	GA	["G","GAA"]	3158.27	[0.3333,0.0321]	0.00323	0.002285	5.109e-05	0.05992	0.0005052	["downstream_gene_variant"]	MODIFIER	transcript	pseudogene	LOC119868070	LOC119868070	n.*2295delA
chr38	22335488	22335489	C	["T"]	7405.58	[0.6346]	0.00323	0.002285	5.109e-05	0.05992	0.0005052	["intron_variant"]	MODIFIER	transcript	protein_coding	CD244	CD244	c.62-4677C>T
chr38	22463210	22463211	C	["G"]	7586.84	[0.6346]	0.00323	0.002285	5.109e-05	0.05992	0.0005052	["intergenic_region"]	MODIFIER	intergenic_region	null	CD48-SLAMF1	CD48-SLAMF1	n.22463211C>G
chr38	22474685	22474686	A	["AT"]	4251.29	[0.3654]	0.002388	0.00186	5.109e-05	0.07166	0.0003757	["intergenic_region"]	MODIFIER	intergenic_region	null	CD48-SLAMF1	CD48-SLAMF1	n.22474686_22474687insT
chr38	22607388	22607389	C	["T"]	4241.49	[0.3654]	0.002388	0.00186	5.109e-05	0.07166	0.0003757	["intron_variant"]	MODIFIER	transcript	pseudogene	LOC106558353	LOC106558353	n.323+3561C>T
chr38	22618637	22618638	C	["T"]	4408.18	[0.3654]	0.002388	0.00186	5.109e-05	0.07166	0.0003757	["downstream_gene_variant"]	MODIFIER	transcript	pseudogene	LOC119868072	LOC119868072	n.*1737G>A
chr38	22201887	22201891	TGTC	["T"]	4290.72	[0.3654]	0.001737	0.00149	5.109e-05	0.08545	0.0002768	["upstream_gene_variant"]	MODIFIER	transcript	protein_coding	KLHDC9	KLHDC9	c.-3019_-3017delGAC
chr38	22202724	22202725	G	["A"]	4202.59	[0.3654]	0.001737	0.00149	5.109e-05	0.08545	0.0002768	["upstream_gene_variant"]	MODIFIER	transcript	protein_coding	KLHDC9	KLHDC9	c.-3853C>T
chr38	22219073	22219074	T	["A"]	4353.6	[0.3654]	0.001737	0.00149	5.109e-05	0.08545	0.0002768	["intron_variant"]	MODIFIER	transcript	protein_coding	NECTIN4	NECTIN4	c.728-368T>A
chr38	22447277	22447278	A	["C"]	6493.61	[0.3654]	0.001737	0.00149	5.109e-05	0.08545	0.0002768	["downstream_gene_variant"]	MODIFIER	transcript	snRNA	LOC119868095	LOC119868095	n.*4367T>G
chr38	22447286	22447287	T	["A"]	6683.61	[0.3654]	0.001737	0.00149	5.109e-05	0.08545	0.0002768	["downstream_gene_variant"]	MODIFIER	transcript	snRNA	LOC119868095	LOC119868095	n.*4358A>T
chr38	22173145	22173146	C	["T"]	4346.71	[0.3654]	0.001242	0.00117	5.109e-05	0.1016	0.000202	["upstream_gene_variant"]	MODIFIER	transcript	protein_coding	DEDD	DEDD	c.-2399C>T
chr38	22174947	22174948	C	["T"]	4238.7	[0.3654]	0.001242	0.00117	5.109e-05	0.1016	0.000202	["upstream_gene_variant"]	MODIFIER	transcript	protein_coding	DEDD	DEDD	c.-597C>T
chr38	22176326	22176327	G	["A"]	4146.83	[0.3654]	0.001242	0.00117	5.109e-05	0.1016	0.000202	["downstream_gene_variant"]	MODIFIER	transcript	protein_coding	NIT1	NIT1	c.*5125C>T
chr38	22178269	22178270	C	["T"]	4251.71	[0.3654]	0.001242	0.00117	5.109e-05	0.1016	0.000202	["downstream_gene_variant"]	MODIFIER	transcript	protein_coding	NIT1	NIT1	c.*3182G>A
chr38	22179242	22179243	C	["T"]	4246.45	[0.3654]	0.001242	0.00117	5.109e-05	0.1016	0.000202	["downstream_gene_variant"]	MODIFIER	transcript	protein_coding	NIT1	NIT1	c.*2209G>A
chr38	22181998	22182003	TTTTA	["T"]	4064.8	[0.3654]	0.001242	0.00117	5.109e-05	0.1016	0.000202	["upstream_gene_variant"]	MODIFIER	transcript	protein_coding	PFDN2	PFDN2	c.-2627_-2624delTTTA
chr38	22602548	22602557	ACACACACG	["ACACACACACACACACACACACACACACGCACACACG","A"]	7111.6	[0.0577,0.5769]	0.001242	0.00117	5.109e-05	0.1016	0.000202	["upstream_gene_variant"]	MODIFIER	transcript	pseudogene	LOC106558353	LOC106558353	n.-956_-949delCACACACG
chr38	22285788	22285789	G	["C"]	4532.81	[0.3654]	0.0008707	0.0009	5.109e-05	0.1204	0.0001459	["upstream_gene_variant"]	MODIFIER	transcript	pseudogene	LOC119868070	LOC119868070	n.-665G>C
chr38	22285853	22285854	T	["C"]	4537.84	[0.3654]	0.0008707	0.0009	5.109e-05	0.1204	0.0001459	["upstream_gene_variant"]	MODIFIER	transcript	pseudogene	LOC119868070	LOC119868070	n.-600T>C
chr38	22285931	22285936	CAAAG	["C"]	4288.58	[0.3654]	0.0008707	0.0009	5.109e-05	0.1204	0.0001459	["upstream_gene_variant"]	MODIFIER	transcript	pseudogene	LOC119868070	LOC119868070	n.-521_-518delAAAG
chr38	22285993	22285994	T	["TCCAGGGTCA"]	4344.59	[0.3654]	0.0008707	0.0009	5.109e-05	0.1204	0.0001459	["upstream_gene_variant"]	MODIFIER	transcript	pseudogene	LOC119868070	LOC119868070	n.-460_-459insCCAGGGTCA
chr38	22286137	22286138	G	["A"]	4479.73	[0.3654]	0.0008707	0.0009	5.109e-05	0.1204	0.0001459	["upstream_gene_variant"]	MODIFIER	transcript	pseudogene	LOC119868070	LOC119868070	n.-316G>A
chr38	22286208	22286209	A	["ACTTAAAAT"]	4353.61	[0.3654]	0.0008707	0.0009	5.109e-05	0.1204	0.0001459	["upstream_gene_variant"]	MODIFIER	transcript	pseudogene	LOC119868070	LOC119868070	n.-245_-244insCTTAAAAT
chr38	22286235	22286236	A	["G"]	4503.82	[0.3654]	0.0008707	0.0009	5.109e-05	0.1204	0.0001459	["upstream_gene_variant"]	MODIFIER	transcript	pseudogene	LOC119868070	LOC119868070	n.-218A>G
chr38	22286357	22286358	C	["CCT"]	4220.49	[0.3654]	0.0008707	0.0009	5.109e-05	0.1204	0.0001459	["upstream_gene_variant"]	MODIFIER	transcript	pseudogene	LOC119868070	LOC119868070	n.-96_-95insCT
chr38	22286376	22286377	A	["T"]	4295.1	[0.3654]	0.0008707	0.0009	5.109e-05	0.1204	0.0001459	["upstream_gene_variant"]	MODIFIER	transcript	pseudogene	LOC119868070	LOC119868070	n.-77A>T
chr38	22286464	22286465	C	["T"]	4356.81	[0.3654]	0.0008707	0.0009	5.109e-05	0.1204	0.0001459	["downstream_gene_variant"]	MODIFIER	transcript	protein_coding	F11R	F11R	c.*1021C>T
chr38	22286465	22286466	A	["G"]	4367.18	[0.3654]	0.0008707	0.0009	5.109e-05	0.1204	0.0001459	["downstream_gene_variant"]	MODIFIER	transcript	protein_coding	F11R	F11R	c.*1022A>G
chr38	22286693	22286696	ACT	["A"]	4249.57	[0.3654]	0.0008707	0.0009	5.109e-05	0.1204	0.0001459	["downstream_gene_variant"]	MODIFIER	transcript	protein_coding	F11R	F11R	c.*1251_*1252delCT
chr38	22451687	22451688	A	["G"]	4494.88	[0.3654]	0.0008707	0.0009	5.109e-05	0.1204	0.0001459	["intron_variant"]	MODIFIER	transcript	protein_coding	CD48	CD48	c.379+1145A>G
chr38	22222178	22222179	C	["T"]	4800.22	[0.3654]	0.0005979	0.0006753	5.109e-05	0.1423	0.0001042	["upstream_gene_variant"]	MODIFIER	transcript	protein_coding	ARHGAP30	ARHGAP30	c.-2321C>T
chr38	22222585	22222586	A	["G"]	4904.91	[0.3654]	0.0005979	0.0006753	5.109e-05	0.1423	0.0001042	["upstream_gene_variant"]	MODIFIER	transcript	protein_coding	ARHGAP30	ARHGAP30	c.-1914A>G
chr38	22222867	22222868	C	["T"]	4722.94	[0.3654]	0.0005979	0.0006753	5.109e-05	0.1423	0.0001042	["upstream_gene_variant"]	MODIFIER	transcript	protein_coding	ARHGAP30	ARHGAP30	c.-1632C>T
chr38	22223014	22223015	A	["G"]	4682.91	[0.3654]	0.0005979	0.0006753	5.109e-05	0.1423	0.0001042	["upstream_gene_variant"]	MODIFIER	transcript	protein_coding	ARHGAP30	ARHGAP30	c.-1485A>G
chr38	22223036	22223037	T	["C"]	4609.91	[0.3654]	0.0005979	0.0006753	5.109e-05	0.1423	0.0001042	["upstream_gene_variant"]	MODIFIER	transcript	protein_coding	ARHGAP30	ARHGAP30	c.-1463T>C
chr38	22187029	22187030	C	["T"]	4335	[0.3654]	0.0004013	0.0004926	5.109e-05	0.1677	7.356e-05	["upstream_gene_variant"]	MODIFIER	transcript	protein_coding	NIT1	NIT1	c.-2551G>A
chr38	22187233	22187236	ATT	["A"]	3594.6	[0.3654]	0.0004013	0.0004926	5.109e-05	0.1677	7.356e-05	["upstream_gene_variant"]	MODIFIER	transcript	protein_coding	NIT1	NIT1	c.-2757_-2756delAA
chr38	22190170	22190171	C	["T"]	4362	[0.3654]	0.0004013	0.0004926	5.109e-05	0.1677	7.356e-05	["intron_variant"]	MODIFIER	transcript	protein_coding	PFDN2	PFDN2	c.76-5324C>T
chr38	22191108	22191109	T	["G"]	4384.33	[0.3654]	0.0004013	0.0004926	5.109e-05	0.1677	7.356e-05	["intron_variant"]	MODIFIER	transcript	protein_coding	PFDN2	PFDN2	c.76-4386T>G
chr38	22192034	22192035	G	["A"]	4317	[0.3654]	0.0004013	0.0004926	5.109e-05	0.1677	7.356e-05	["downstream_gene_variant"]	MODIFIER	transcript	protein_coding	KLHDC9	KLHDC9	c.*5103C>T
chr38	22192375	22192376	A	["G"]	4490	[0.3654]	0.0004013	0.0004926	5.109e-05	0.1677	7.356e-05	["downstream_gene_variant"]	MODIFIER	transcript	protein_coding	KLHDC9	KLHDC9	c.*4762T>C
chr38	22192811	22192812	T	["A"]	4425.05	[0.3654]	0.0004013	0.0004926	5.109e-05	0.1677	7.356e-05	["downstream_gene_variant"]	MODIFIER	transcript	protein_coding	KLHDC9	KLHDC9	c.*4326A>T
chr38	22193544	22193545	G	["A"]	4341.01	[0.3654]	0.0004013	0.0004926	5.109e-05	0.1677	7.356e-05	["downstream_gene_variant"]	MODIFIER	transcript	protein_coding	KLHDC9	KLHDC9	c.*3593C>T
chr38	22648692	22648694	CG	["C"]	7289.19	[0.6364]	0.0004705	0.0005559	5.369e-05	0.1632	8.438e-05	["3_prime_UTR_variant"]	MODIFIER	transcript	protein_coding	VANGL2	VANGL2	c.*198delC
chr38	22649416	22649417	G	["A"]	2900.73	[0.25]	2.937e-05	2.012e-05	5.416e-05	0.00193	0.001453	["intron_variant"]	MODIFIER	transcript	protein_coding	VANGL2	VANGL2	c.1306-265C>T
chr38	22917102	22917103	G	["A"]	2090.55	[0.1795]	0.0002439	8.802e-05	5.441e-05	0.0412	0.0002717	["upstream_gene_variant"]	MODIFIER	transcript	protein_coding	IGSF8	IGSF8	c.-3566G>A
chr38	22917552	22917553	T	["C"]	2024.55	[0.1795]	0.0002439	8.802e-05	5.441e-05	0.0412	0.0002717	["upstream_gene_variant"]	MODIFIER	transcript	protein_coding	IGSF8	IGSF8	c.-6001T>C
chr38	22917775	22917776	G	["A"]	1992.55	[0.1795]	0.0002439	8.802e-05	5.441e-05	0.0412	0.0002717	["upstream_gene_variant"]	MODIFIER	transcript	protein_coding	IGSF8	IGSF8	c.-5778G>A
chr38	22917918	22917919	A	["G"]	1980.53	[0.1795]	0.0002439	8.802e-05	5.441e-05	0.0412	0.0002717	["upstream_gene_variant"]	MODIFIER	transcript	protein_coding	IGSF8	IGSF8	c.-5635A>G
chr38	21981318	21981319	A	["T","AT"]	4924.85	[0.3017,0.3103]	0.0003018	0.0004381	5.527e-05	0.1575	7.674e-05	["non_coding_transcript_exon_variant"]	MODIFIER	transcript	pseudogene	LOC119868062	LOC119868062	n.1827T>A
chr38	22094343	22094345	CA	["C"]	4309.44	[0.4423]	0.004261	0.001705	6.027e-05	0.01902	0.001453	["upstream_gene_variant"]	MODIFIER	transcript	protein_coding	TOMM40L	TOMM40L	c.-3605delT
chr38	22023994	22023995	T	["C"]	5237.51	[0.4423]	0.0009938	0.0007019	6.027e-05	0.04147	0.0004059	["upstream_gene_variant"]	MODIFIER	transcript	pseudogene	LOC119868063	LOC119868063	n.-3269A>G
chr38	22024227	22024228	T	["TG"]	4919.57	[0.4423]	0.0009938	0.0007019	6.027e-05	0.04147	0.0004059	["upstream_gene_variant"]	MODIFIER	transcript	pseudogene	LOC119868063	LOC119868063	n.-3503dupC
chr38	21979853	21979854	A	["C"]	7781.68	[0.641]	0.01189	0.005484	6.386e-05	0.0283	0.001972	["non_coding_transcript_exon_variant"]	MODIFIER	transcript	pseudogene	LOC119868062	LOC119868062	n.3292T>G
chr38	22293492	22293493	C	["CGGGGGGGGGG","G","CGGGGGGGGG","CGGGGGGGG"]	3354.37	[0.0385,0.3013,0.0128,0.0064]	0.004303	0.002846	6.386e-05	0.05992	0.0006736	["intron_variant"]	MODIFIER	transcript	pseudogene	LOC119868070	LOC119868070	n.1163-752C>G
chr38	22365530	22365531	C	["A"]	8064.17	[0.641]	0.004303	0.002846	6.386e-05	0.05992	0.0006736	["intron_variant"]	MODIFIER	transcript	protein_coding	LY9	LY9	c.775+17G>T
chr38	22117266	22117267	C	["G"]	4945.88	[0.359]	0.00323	0.00234	6.386e-05	0.07166	0.0005052	["splice_donor_variant","intron_variant"]	HIGH	transcript	pseudogene	LOC119868067	LOC119868067	n.1384+1G>C
chr38	22617882	22617884	CG	["C"]	3927.69	[0.359]	0.00323	0.00234	6.386e-05	0.07166	0.0005052	["downstream_gene_variant"]	MODIFIER	transcript	pseudogene	LOC119868072	LOC119868072	n.*2491delC
chr38	22619550	22619551	C	["CG"]	3946.74	[0.359]	0.00323	0.00234	6.386e-05	0.07166	0.0005052	["downstream_gene_variant"]	MODIFIER	transcript	pseudogene	LOC119868072	LOC119868072	n.*823_*824insC
chr38	22619803	22619804	C	["G"]	4064.88	[0.359]	0.00323	0.00234	6.386e-05	0.07166	0.0005052	["downstream_gene_variant"]	MODIFIER	transcript	pseudogene	LOC119868072	LOC119868072	n.*571G>C
chr38	22040936	22040938	GT	["G","GTT"]	1994.45	[0.0385,0.3205]	0.002388	0.001894	6.386e-05	0.08545	0.0003757	["downstream_gene_variant"]	MODIFIER	transcript	protein_coding	MPZ	MPZ	c.*2266delT
chr38	22299457	22299458	T	["C"]	4577	[0.359]	0.002388	0.001894	6.386e-05	0.08545	0.0003757	["downstream_gene_variant"]	MODIFIER	transcript	pseudogene	LOC119868070	LOC119868070	n.*4684T>C
chr38	22299683	22299684	G	["A"]	4843.01	[0.359]	0.002388	0.001894	6.386e-05	0.08545	0.0003757	["downstream_gene_variant"]	MODIFIER	transcript	pseudogene	LOC119868070	LOC119868070	n.*4910G>A
chr38	22300038	22300040	TA	["T"]	5293.7	[0.359]	0.002388	0.001894	6.386e-05	0.08545	0.0003757	["intergenic_region"]	MODIFIER	intergenic_region	null	LOC119868070-LOC119868020	LOC119868070-LOC119868020	n.22300040delA
chr38	22348219	22348220	T	["TC"]	7055.55	[0.641]	0.002388	0.001894	6.386e-05	0.08545	0.0003757	["downstream_gene_variant"]	MODIFIER	transcript	protein_coding	LY9	LY9	c.*3754dupG
chr38	22348282	22348283	C	["T"]	8110.65	[0.641]	0.002388	0.001894	6.386e-05	0.08545	0.0003757	["downstream_gene_variant"]	MODIFIER	transcript	protein_coding	LY9	LY9	c.*3692G>A
chr38	22614469	22614470	G	["C"]	4178	[0.359]	0.002388	0.001894	6.386e-05	0.08545	0.0003757	["downstream_gene_variant"]	MODIFIER	transcript	pseudogene	LOC106558353	LOC106558353	n.*1985G>C
chr38	22614757	22614758	C	["T"]	4289.05	[0.359]	0.002388	0.001894	6.386e-05	0.08545	0.0003757	["downstream_gene_variant"]	MODIFIER	transcript	pseudogene	LOC106558353	LOC106558353	n.*2273C>T
chr38	22614952	22614953	A	["G"]	4155.07	[0.359]	0.002388	0.001894	6.386e-05	0.08545	0.0003757	["downstream_gene_variant"]	MODIFIER	transcript	pseudogene	LOC106558353	LOC106558353	n.*2468A>G
chr38	22614979	22614980	T	["C"]	4241.07	[0.359]	0.002388	0.001894	6.386e-05	0.08545	0.0003757	["downstream_gene_variant"]	MODIFIER	transcript	pseudogene	LOC106558353	LOC106558353	n.*2495T>C
chr38	22563430	22563431	A	["AC"]	4234.54	[0.359]	0.001737	0.001507	6.386e-05	0.1016	0.0002768	["intergenic_region"]	MODIFIER	intergenic_region	null	CD84-SLAMF6	CD84-SLAMF6	n.22563431_22563432insC
chr38	22563458	22563459	G	["T"]	4502.18	[0.359]	0.001737	0.001507	6.386e-05	0.1016	0.0002768	["intergenic_region"]	MODIFIER	intergenic_region	null	CD84-SLAMF6	CD84-SLAMF6	n.22563459G>T
chr38	22280810	22280811	C	["T"]	4219.8	[0.359]	0.001242	0.001174	6.386e-05	0.1204	0.000202	["intron_variant"]	MODIFIER	transcript	protein_coding	F11R	F11R	c.217+41C>T
chr38	22280989	22280990	C	["T"]	4505.21	[0.359]	0.001242	0.001174	6.386e-05	0.1204	0.000202	["synonymous_variant"]	LOW	transcript	protein_coding	F11R	F11R	c.279C>T
chr38	22286034	22286035	C	["T"]	4479.44	[0.359]	0.001242	0.001174	6.386e-05	0.1204	0.000202	["upstream_gene_variant"]	MODIFIER	transcript	pseudogene	LOC119868070	LOC119868070	n.-419C>T
chr38	22453228	22453233	CTCCA	["C","CTCCATCCA"]	3349.73	[0.3526,0.0064]	0.001242	0.001174	6.386e-05	0.1204	0.000202	["upstream_gene_variant"]	MODIFIER	transcript	snRNA	LOC119868095	LOC119868095	n.-1483_-1480delTGGA
chr38	22188345	22188346	G	["A"]	4149.01	[0.359]	0.0005979	0.0006635	6.386e-05	0.1677	0.0001042	["upstream_gene_variant"]	MODIFIER	transcript	protein_coding	NIT1	NIT1	c.-3867C>T
chr38	21963918	21963919	C	["G"]	1859.59	[0.4597]	0.003626	0.002494	6.709e-05	0.001442	0.02175	["intron_variant"]	MODIFIER	transcript	pseudogene	LOC119868062	LOC119868062	n.3591+144G>C
chr38	22343362	22343363	T	["G"]	5414.92	[0.6104]	0.005355	0.003317	6.83e-05	0.04696	0.00101	["intron_variant"]	MODIFIER	transcript	protein_coding	CD244	CD244	c.840+542T>G
chr38	22617564	22617565	G	["T"]	3411.26	[0.2949]	0.001436	0.0002968	6.941e-05	0.009433	0.001453	["downstream_gene_variant"]	MODIFIER	transcript	pseudogene	LOC119868072	LOC119868072	n.*2810C>A
chr38	22882590	22882591	A	["C"]	2421.96	[0.25]	0.0008492	0.0001695	7.032e-05	0.01258	0.001105	["upstream_gene_variant"]	MODIFIER	transcript	protein_coding	ATP1A4	ATP1A4	c.-4048T>G
chr38	22748762	22748763	T	["C"]	7042.81	[0.5641]	0.004303	0.001803	7.586e-05	0.02324	0.001453	["intron_variant"]	MODIFIER	transcript	protein_coding	COPA	COPA	c.1694+136T>C
chr38	22752362	22752364	AT	["ATT","A"]	4947.13	[0.1218,0.4423]	0.004303	0.001803	7.586e-05	0.02324	0.001453	["intron_variant"]	MODIFIER	transcript	protein_coding	COPA	COPA	c.1695-1184delT
chr38	22713260	22713261	G	["A"]	6839.05	[0.5641]	0.002186	0.001189	7.586e-05	0.03432	0.0007883	["intron_variant"]	MODIFIER	transcript	protein_coding	NCSTN	NCSTN	c.582+182C>T
chr38	22112285	22112286	C	["A"]	5341.43	[0.4359]	0.001499	0.0009414	7.586e-05	0.04147	0.0005696	["upstream_gene_variant"]	MODIFIER	transcript	protein_coding	NDUFS2	NDUFS2	c.-1908G>T
chr38	22017576	22017577	C	["CAGAG","CAGAGAGAGAGAGAG","CAG","CAGAGAGAGAGAG","CAGAGAGAGAG"]	3748.98	[0.5,0.0256,0.0256,0.0064,0.0064]	0.0009989	0.0007314	7.586e-05	0.04993	0.0004059	["intron_variant"]	MODIFIER	transcript	protein_coding	SDHC	SDHC	c.179+3154_179+3155dupCT
chr38	22619978	22619988	TCTTTCTTTC	["T"]	268.88	[0.0526]	6.804e-06	1.71e-06	7.619e-05	0.1228	0.000423	["downstream_gene_variant"]	MODIFIER	transcript	pseudogene	LOC119868072	LOC119868072	n.*387_*395delGAAAGAAAG
chr38	22261563	22261564	A	["G"]	2595.68	[0.3485]	0.01301	0.005947	7.859e-05	0.031	0.002241	["intron_variant"]	MODIFIER	transcript	protein_coding	F11R	F11R	c.148+158A>G
chr38	21961813	21961814	C	["G"]	211.08	[0.1429]	NaN	0.0003169	7.913e-05	0.007509	0.007509	["downstream_gene_variant"]	MODIFIER	transcript	pseudogene	LOC119868062	LOC119868062	n.*1662G>C
chr38	22679505	22679506	C	["CAGAGAG","CAGAGAGAG","CAGAGAGAGAG","CAGAGAGAGAGAG"]	3951.86	[0.3333,0.1923,0.0513,0.0705]	0.009389	0.004908	7.963e-05	0.04147	0.001524	["intergenic_region"]	MODIFIER	intergenic_region	null	VANGL2-NHLH1	VANGL2-NHLH1	n.22679506_22679507insAGAGAG
chr38	22677081	22677094	CCTCTCTCTCTCT	["CCTCTCT","C","CCTCTCTCTCTCTCTCT","CCTCT","CCTCTCTCTCT","CCTCTCTCTCTCTCT"]	4550.13	[0.3397,0.1346,0.109,0.0385,0.0064,0.0192]	0.007329	0.004178	7.963e-05	0.04993	0.001169	["intergenic_region"]	MODIFIER	intergenic_region	null	VANGL2-NHLH1	VANGL2-NHLH1	n.22677083_22677094delCTCTCTCTCTCT
chr38	22250803	22250805	AT	["ATT","A"]	4517.91	[0.4936,0.1538]	0.005652	0.003514	7.963e-05	0.05992	0.000891	["downstream_gene_variant"]	MODIFIER	transcript	protein_coding	USF1	USF1	c.*3447delT
chr38	22099182	22099183	G	["A"]	8291.44	[0.6474]	0.004303	0.002917	7.963e-05	0.07166	0.0006736	["downstream_gene_variant"]	MODIFIER	transcript	protein_coding	APOA2	APOA2	c.*4122G>A
chr38	22100103	22100104	T	["A"]	4660.41	[0.3526]	0.004303	0.002917	7.963e-05	0.07166	0.0006736	["downstream_gene_variant"]	MODIFIER	transcript	protein_coding	APOA2	APOA2	c.*5043T>A
chr38	22103592	22103593	T	["A"]	9766.78	[0.6474]	0.004303	0.002917	7.963e-05	0.07166	0.0006736	["upstream_gene_variant"]	MODIFIER	transcript	protein_coding	FCER1G	FCER1G	c.-3372A>T
chr38	22104935	22104936	G	["A"]	8439.91	[0.6474]	0.004303	0.002917	7.963e-05	0.07166	0.0006736	["upstream_gene_variant"]	MODIFIER	transcript	protein_coding	FCER1G	FCER1G	c.-4715C>T
chr38	22199262	22199263	G	["C"]	6683.18	[0.6474]	0.004303	0.002917	7.963e-05	0.07166	0.0006736	["upstream_gene_variant"]	MODIFIER	transcript	protein_coding	KLHDC9	KLHDC9	c.-391C>G
chr38	22265793	22265794	A	["C"]	4627.44	[0.3526]	0.004303	0.002917	7.963e-05	0.07166	0.0006736	["intron_variant"]	MODIFIER	transcript	protein_coding	F11R	F11R	c.148+4388A>C
chr38	22341380	22341381	C	["T"]	8507.79	[0.6474]	0.004303	0.002917	7.963e-05	0.07166	0.0006736	["intron_variant"]	MODIFIER	transcript	protein_coding	CD244	CD244	c.664+526C>T
chr38	22341499	22341500	C	["T"]	7861.79	[0.6474]	0.004303	0.002917	7.963e-05	0.07166	0.0006736	["intron_variant"]	MODIFIER	transcript	protein_coding	CD244	CD244	c.664+645C>T
chr38	22341518	22341519	T	["C"]	8085.78	[0.6474]	0.004303	0.002917	7.963e-05	0.07166	0.0006736	["intron_variant"]	MODIFIER	transcript	protein_coding	CD244	CD244	c.664+664T>C
chr38	22341570	22341571	C	["G"]	8042.78	[0.6474]	0.004303	0.002917	7.963e-05	0.07166	0.0006736	["intron_variant"]	MODIFIER	transcript	protein_coding	CD244	CD244	c.665-638C>G
chr38	22341734	22341735	T	["C"]	7913.78	[0.6474]	0.004303	0.002917	7.963e-05	0.07166	0.0006736	["intron_variant"]	MODIFIER	transcript	protein_coding	CD244	CD244	c.665-474T>C
chr38	22341928	22341929	A	["G"]	8099.77	[0.6474]	0.004303	0.002917	7.963e-05	0.07166	0.0006736	["intron_variant"]	MODIFIER	transcript	protein_coding	CD244	CD244	c.665-280A>G
chr38	22342089	22342090	T	["C"]	8209.78	[0.6474]	0.004303	0.002917	7.963e-05	0.07166	0.0006736	["intron_variant"]	MODIFIER	transcript	protein_coding	CD244	CD244	c.665-119T>C
chr38	22342090	22342091	G	["A"]	8203.78	[0.6474]	0.004303	0.002917	7.963e-05	0.07166	0.0006736	["intron_variant"]	MODIFIER	transcript	protein_coding	CD244	CD244	c.665-118G>A
chr38	22342118	22342119	T	["C"]	8203.85	[0.6474]	0.004303	0.002917	7.963e-05	0.07166	0.0006736	["intron_variant"]	MODIFIER	transcript	protein_coding	CD244	CD244	c.665-90T>C
chr38	22342146	22342147	C	["T"]	8454.79	[0.6474]	0.004303	0.002917	7.963e-05	0.07166	0.0006736	["intron_variant"]	MODIFIER	transcript	protein_coding	CD244	CD244	c.665-62C>T
chr38	22342428	22342429	G	["A"]	8526.79	[0.6474]	0.004303	0.002917	7.963e-05	0.07166	0.0006736	["intron_variant"]	MODIFIER	transcript	protein_coding	CD244	CD244	c.772+113G>A
chr38	22556028	22556029	T	["C"]	8345.79	[0.6474]	0.004303	0.002917	7.963e-05	0.07166	0.0006736	["downstream_gene_variant"]	MODIFIER	transcript	protein_coding	CD84	CD84	c.*3830T>C
chr38	22618644	22618645	C	["T"]	4220.86	[0.3526]	0.004303	0.002917	7.963e-05	0.07166	0.0006736	["downstream_gene_variant"]	MODIFIER	transcript	pseudogene	LOC119868072	LOC119868072	n.*1730G>A
chr38	22626034	22626035	A	["G"]	7889.81	[0.6474]	0.004303	0.002917	7.963e-05	0.07166	0.0006736	["upstream_gene_variant"]	MODIFIER	transcript	pseudogene	LOC119868072	LOC119868072	n.-2944T>C
chr38	22626370	22626371	A	["AT"]	7467.16	[0.6474]	0.004303	0.002917	7.963e-05	0.07166	0.0006736	["upstream_gene_variant"]	MODIFIER	transcript	pseudogene	LOC119868072	LOC119868072	n.-3281_-3280insA
chr38	22215038	22215039	G	["GTGCT"]	4063.29	[0.3526]	0.00323	0.002386	7.963e-05	0.08545	0.0005052	["intron_variant"]	MODIFIER	transcript	protein_coding	NECTIN4	NECTIN4	c.77-842_77-841insTGCT
chr38	22215040	22215048	AAGAAAGG	["A"]	4043.29	[0.3526]	0.00323	0.002386	7.963e-05	0.08545	0.0005052	["intron_variant"]	MODIFIER	transcript	protein_coding	NECTIN4	NECTIN4	c.77-839_77-833delAGAAAGG
chr38	22215051	22215054	CCT	["C"]	4059.35	[0.3526]	0.00323	0.002386	7.963e-05	0.08545	0.0005052	["intron_variant"]	MODIFIER	transcript	protein_coding	NECTIN4	NECTIN4	c.77-828_77-827delCT
chr38	22215055	22215066	CTTTGAAAATT	["C"]	4118.29	[0.3526]	0.00323	0.002386	7.963e-05	0.08545	0.0005052	["intron_variant"]	MODIFIER	transcript	protein_coding	NECTIN4	NECTIN4	c.77-824_77-815delTTTGAAAATT
chr38	22215068	22215081	GTGACGTGATAAA	["G"]	4112.23	[0.3526]	0.00323	0.002386	7.963e-05	0.08545	0.0005052	["intron_variant"]	MODIFIER	transcript	protein_coding	NECTIN4	NECTIN4	c.77-811_77-800delTGACGTGATAAA
chr38	22215108	22215109	C	["G"]	4118.54	[0.3526]	0.00323	0.002386	7.963e-05	0.08545	0.0005052	["intron_variant"]	MODIFIER	transcript	protein_coding	NECTIN4	NECTIN4	c.77-772C>G
chr38	22215212	22215214	GC	["G"]	4106.26	[0.3526]	0.00323	0.002386	7.963e-05	0.08545	0.0005052	["intron_variant"]	MODIFIER	transcript	protein_coding	NECTIN4	NECTIN4	c.77-664delC
chr38	22215464	22215465	T	["C"]	4362.52	[0.3526]	0.00323	0.002386	7.963e-05	0.08545	0.0005052	["intron_variant"]	MODIFIER	transcript	protein_coding	NECTIN4	NECTIN4	c.77-416T>C
chr38	22215619	22215620	T	["G"]	4531.54	[0.3526]	0.00323	0.002386	7.963e-05	0.08545	0.0005052	["intron_variant"]	MODIFIER	transcript	protein_coding	NECTIN4	NECTIN4	c.77-261T>G
chr38	22263585	22263586	G	["T"]	6826.52	[0.3526]	0.00323	0.002386	7.963e-05	0.08545	0.0005052	["intron_variant"]	MODIFIER	transcript	protein_coding	F11R	F11R	c.148+2180G>T
chr38	22204469	22204470	C	["T"]	7718.13	[0.6474]	0.002388	0.001919	7.963e-05	0.1016	0.0003757	["upstream_gene_variant"]	MODIFIER	transcript	protein_coding	NECTIN4	NECTIN4	c.-2817C>T
chr38	22344246	22344261	TTTTTTTTTTTTTTC	["T"]	5523.95	[0.6474]	0.002388	0.001919	7.963e-05	0.1016	0.0003757	["intron_variant"]	MODIFIER	transcript	protein_coding	CD244	CD244	c.841-713_841-700delTTTTTTTTTTTTTC
chr38	22344319	22344320	A	["G"]	8489.95	[0.6474]	0.002388	0.001919	7.963e-05	0.1016	0.0003757	["intron_variant"]	MODIFIER	transcript	protein_coding	CD244	CD244	c.841-641A>G
chr38	22450521	22450522	A	["G"]	4664.75	[0.3526]	0.001737	0.001515	7.963e-05	0.1204	0.0002768	["missense_variant"]	MODERATE	transcript	protein_coding	CD48	CD48	c.358A>G
chr38	22204791	22204792	G	["A"]	8313.12	[0.6474]	0.001737	0.001515	7.963e-05	0.1204	0.0002768	["upstream_gene_variant"]	MODIFIER	transcript	protein_coding	NECTIN4	NECTIN4	c.-2495G>A
chr38	22287637	22287639	GT	["G"]	4002.24	[0.3526]	0.001737	0.001515	7.963e-05	0.1204	0.0002768	["downstream_gene_variant"]	MODIFIER	transcript	protein_coding	F11R	F11R	c.*2195delT
chr38	22304024	22304025	T	["C"]	4609.94	[0.3526]	0.001737	0.001515	7.963e-05	0.1204	0.0002768	["downstream_gene_variant"]	MODIFIER	transcript	pseudogene	LOC119868020	LOC119868020	n.*3347A>G
chr38	22449662	22449663	A	["G"]	4389.75	[0.3526]	0.001737	0.001515	7.963e-05	0.1204	0.0002768	["downstream_gene_variant"]	MODIFIER	transcript	snRNA	LOC119868095	LOC119868095	n.*1982T>C
chr38	22450343	22450344	C	["G"]	4482.74	[0.3526]	0.001737	0.001515	7.963e-05	0.1204	0.0002768	["synonymous_variant"]	LOW	transcript	protein_coding	CD48	CD48	c.180C>G
chr38	22451239	22451240	A	["C"]	4173.06	[0.3526]	0.001737	0.001515	7.963e-05	0.1204	0.0002768	["downstream_gene_variant"]	MODIFIER	transcript	snRNA	LOC119868095	LOC119868095	n.*405T>G
chr38	22529071	22529073	GA	["G"]	3855.55	[0.3526]	0.001737	0.001515	7.963e-05	0.1204	0.0002768	["upstream_gene_variant"]	MODIFIER	transcript	protein_coding	CD84	CD84	c.-1900delA
chr38	22561611	22561612	G	["A"]	4632.78	[0.3526]	0.001737	0.001515	7.963e-05	0.1204	0.0002768	["intergenic_region"]	MODIFIER	intergenic_region	null	CD84-SLAMF6	CD84-SLAMF6	n.22561612G>A
chr38	22563957	22563958	A	["G"]	4459.52	[0.3526]	0.001737	0.001515	7.963e-05	0.1204	0.0002768	["intergenic_region"]	MODIFIER	intergenic_region	null	CD84-SLAMF6	CD84-SLAMF6	n.22563958A>G
chr38	22564161	22564162	C	["A"]	4476.75	[0.3526]	0.001737	0.001515	7.963e-05	0.1204	0.0002768	["intergenic_region"]	MODIFIER	intergenic_region	null	CD84-SLAMF6	CD84-SLAMF6	n.22564162C>A
chr38	22564468	22564469	G	["T"]	4543.75	[0.3526]	0.001737	0.001515	7.963e-05	0.1204	0.0002768	["intergenic_region"]	MODIFIER	intergenic_region	null	CD84-SLAMF6	CD84-SLAMF6	n.22564469G>T
chr38	22564681	22564682	A	["G"]	4471.76	[0.3526]	0.001737	0.001515	7.963e-05	0.1204	0.0002768	["intergenic_region"]	MODIFIER	intergenic_region	null	CD84-SLAMF6	CD84-SLAMF6	n.22564682A>G
chr38	22565457	22565458	C	["T"]	4530.06	[0.3526]	0.001737	0.001515	7.963e-05	0.1204	0.0002768	["upstream_gene_variant"]	MODIFIER	transcript	protein_coding	SLAMF6	SLAMF6	c.-4875C>T
chr38	22647707	22647708	A	["G"]	8797.18	[0.6474]	0.001242	0.00117	7.963e-05	0.1423	0.000202	["3_prime_UTR_variant"]	MODIFIER	transcript	protein_coding	VANGL2	VANGL2	c.*1184T>C
chr38	22197641	22197642	A	["G"]	3615.49	[0.3526]	0.0008707	0.0008816	7.963e-05	0.1677	0.0001459	["downstream_gene_variant"]	MODIFIER	transcript	protein_coding	PFDN2	PFDN2	c.*945A>G
chr38	22171055	22171056	G	["A"]	4017.16	[0.3526]	0.0005979	0.0006455	7.963e-05	0.1971	0.0001042	["5_prime_UTR_variant"]	MODIFIER	transcript	protein_coding	DEDD	DEDD	c.-159G>A
chr38	22171060	22171061	G	["C"]	4026.15	[0.3526]	0.0005979	0.0006455	7.963e-05	0.1971	0.0001042	["5_prime_UTR_variant"]	MODIFIER	transcript	protein_coding	DEDD	DEDD	c.-154G>C
chr38	22225459	22225462	TCC	["T"]	2997.39	[0.3526]	0.0002627	0.0003114	7.963e-05	0.2702	5.127e-05	["downstream_gene_variant"]	MODIFIER	transcript	protein_coding	NECTIN4	NECTIN4	c.*3435_*3436delCC
chr38	22141536	22141537	A	["C","G"]	1481.46	[0.0929,0.1071]	0.0003578	6.816e-05	8.07e-05	0.01719	0.000901	["upstream_gene_variant"]	MODIFIER	transcript	protein_coding	PPOX	PPOX	c.-1634T>G
chr38	21951201	21951202	C	["T"]	1271.58	[0.4154]	0.006543	0.003064	8.17e-05	0.002957	0.01528	["upstream_gene_variant"]	MODIFIER	transcript	protein_coding	TRNAE-UUC_14	TRNAE-UUC_14	c.-605G>A
chr38	22911472	22911473	C	["T"]	2130.16	[0.1859]	0.0004131	0.0001243	8.212e-05	0.0412	0.000414	["upstream_gene_variant"]	MODIFIER	transcript	pseudogene	LOC119868075	LOC119868075	n.-2719C>T
chr38	22911613	22911614	C	["T"]	2087.16	[0.1859]	0.0004131	0.0001243	8.212e-05	0.0412	0.000414	["upstream_gene_variant"]	MODIFIER	transcript	pseudogene	LOC119868075	LOC119868075	n.-2578C>T
chr38	22912341	22912342	G	["A"]	2060.16	[0.1859]	0.0004131	0.0001243	8.212e-05	0.0412	0.000414	["upstream_gene_variant"]	MODIFIER	transcript	pseudogene	LOC119868075	LOC119868075	n.-1850G>A
chr38	22912361	22912362	C	["A"]	2093.15	[0.1859]	0.0004131	0.0001243	8.212e-05	0.0412	0.000414	["upstream_gene_variant"]	MODIFIER	transcript	pseudogene	LOC119868075	LOC119868075	n.-1830C>A
chr38	22912872	22912873	C	["A"]	2187.16	[0.1859]	0.0004131	0.0001243	8.212e-05	0.0412	0.000414	["upstream_gene_variant"]	MODIFIER	transcript	pseudogene	LOC119868075	LOC119868075	n.-1319C>A
chr38	22915068	22915069	C	["G"]	1803.96	[0.1859]	0.0004131	0.0001243	8.212e-05	0.0412	0.000414	["downstream_gene_variant"]	MODIFIER	transcript	pseudogene	LOC119868074	LOC119868074	n.*1713G>C
chr38	22800586	22800587	T	["TA"]	1052.18	[0.1859]	0.0002708	0.0001964	8.212e-05	0.0612	0.0002717	["intron_variant"]	MODIFIER	transcript	protein_coding	DCAF8	DCAF8	c.-26-357dupA
chr38	22803200	22803204	CTTT	["CTT","CT","C"]	2911.05	[0.5128,0.0321,0.0128]	0.001441	0.001113	8.351e-05	0.0008941	0.02578	["intron_variant"]	MODIFIER	transcript	protein_coding	DCAF8	DCAF8	c.50-1110_50-1108delTTT
chr38	21830210	21830211	G	["A"]	1053.96	[0.42]	0.007167	0.003097	8.5e-05	0.004044	0.02006	["missense_variant"]	MODERATE	transcript	protein_coding	LOC119877946	LOC119877946	c.773C>T
chr38	22296675	22296678	CTT	["CT","C","CTTT"]	2443.13	[0.3355,0.0263,0.0197]	0.003442	0.002577	8.765e-05	0.07475	0.0006608	["downstream_gene_variant"]	MODIFIER	transcript	pseudogene	LOC119868070	LOC119868070	n.*1903_*1904delTT
chr38	22644865	22644866	C	["A"]	3581.65	[0.3013]	0.001113	0.0002611	9.397e-05	0.006184	0.002559	["downstream_gene_variant"]	MODIFIER	transcript	protein_coding	VANGL2	VANGL2	c.*4026G>T
chr38	22912356	22912357	G	["A"]	5009.64	[0.3013]	0.001113	0.0002611	9.397e-05	0.006184	0.002559	["upstream_gene_variant"]	MODIFIER	transcript	pseudogene	LOC119868075	LOC119868075	n.-1835G>A
chr38	22850470	22850471	A	["G"]	6000.08	[0.4295]	0.007804	0.002743	9.517e-05	0.01902	0.002559	["upstream_gene_variant"]	MODIFIER	transcript	protein_coding	CASQ1	CASQ1	c.-2975T>C
chr38	22094701	22094702	G	["C"]	6165.9	[0.4295]	0.003128	0.001551	9.517e-05	0.03432	0.001077	["upstream_gene_variant"]	MODIFIER	transcript	protein_coding	TOMM40L	TOMM40L	c.-3962C>G
chr38	22076426	22076427	G	["C"]	6857.18	[0.5705]	0.001507	0.0009816	9.517e-05	0.04993	0.0005696	["upstream_gene_variant"]	MODIFIER	transcript	protein_coding	PCP4L1	PCP4L1	c.-4498C>G
chr38	22043366	22043367	T	["C"]	5302.74	[0.4295]	0.001004	0.0007586	9.517e-05	0.05992	0.0004059	["downstream_gene_variant"]	MODIFIER	transcript	protein_coding	MPZ	MPZ	c.*4695T>C
chr38	22043713	22043714	C	["T"]	5445.74	[0.4295]	0.001004	0.0007586	9.517e-05	0.05992	0.0004059	["downstream_gene_variant"]	MODIFIER	transcript	protein_coding	MPZ	MPZ	c.*5042C>T
chr38	22048569	22048570	C	["T"]	6943.52	[0.5705]	0.000648	0.0005729	9.517e-05	0.07166	0.0002849	["downstream_gene_variant"]	MODIFIER	transcript	protein_coding	PCP4L1	PCP4L1	c.*3244G>A
chr38	22342515	22342516	A	["G"]	8897.47	[0.6538]	0.005652	0.003606	9.906e-05	0.07166	0.000891	["intron_variant"]	MODIFIER	transcript	protein_coding	CD244	CD244	c.772+200A>G
chr38	22342552	22342553	T	["C"]	8553.6	[0.6538]	0.005652	0.003606	9.906e-05	0.07166	0.000891	["intron_variant"]	MODIFIER	transcript	protein_coding	CD244	CD244	c.773-201T>C
chr38	22342561	22342562	C	["CAGTA","A"]	8101.19	[0.6282,0.0256]	0.005652	0.003606	9.906e-05	0.07166	0.000891	["intron_variant"]	MODIFIER	transcript	protein_coding	CD244	CD244	c.773-192C>A
chr38	22342587	22342588	G	["A"]	8536.17	[0.6538]	0.005652	0.003606	9.906e-05	0.07166	0.000891	["intron_variant"]	MODIFIER	transcript	protein_coding	CD244	CD244	c.773-166G>A
chr38	22626718	22626719	C	["A"]	8248.68	[0.6538]	0.005652	0.003606	9.906e-05	0.07166	0.000891	["upstream_gene_variant"]	MODIFIER	transcript	pseudogene	LOC119868072	LOC119868072	n.-3628G>T
chr38	22252764	22252765	C	["T"]	8468.5	[0.6538]	0.004303	0.002978	9.906e-05	0.08545	0.0006736	["downstream_gene_variant"]	MODIFIER	transcript	protein_coding	TSTD1	TSTD1	c.*2606C>T
chr38	22266322	22266323	T	["C"]	4217.16	[0.3462]	0.004303	0.002978	9.906e-05	0.08545	0.0006736	["intron_variant"]	MODIFIER	transcript	protein_coding	F11R	F11R	c.148+4917T>C
chr38	22267528	22267529	T	["C"]	4157.31	[0.3462]	0.004303	0.002978	9.906e-05	0.08545	0.0006736	["intron_variant"]	MODIFIER	transcript	protein_coding	F11R	F11R	c.148+6123T>C
chr38	22267893	22267894	A	["G"]	4335.17	[0.3462]	0.004303	0.002978	9.906e-05	0.08545	0.0006736	["intron_variant"]	MODIFIER	transcript	protein_coding	F11R	F11R	c.148+6488A>G
chr38	22267963	22267964	A	["G"]	4310.17	[0.3462]	0.004303	0.002978	9.906e-05	0.08545	0.0006736	["intron_variant"]	MODIFIER	transcript	protein_coding	F11R	F11R	c.148+6558A>G
chr38	22268172	22268173	C	["A"]	4466.17	[0.3462]	0.004303	0.002978	9.906e-05	0.08545	0.0006736	["intron_variant"]	MODIFIER	transcript	protein_coding	F11R	F11R	c.148+6767C>A
chr38	22268480	22268481	G	["A"]	4318.45	[0.3462]	0.004303	0.002978	9.906e-05	0.08545	0.0006736	["intron_variant"]	MODIFIER	transcript	protein_coding	F11R	F11R	c.148+7075G>A
chr38	22268684	22268685	C	["T"]	4226.17	[0.3462]	0.004303	0.002978	9.906e-05	0.08545	0.0006736	["intron_variant"]	MODIFIER	transcript	protein_coding	F11R	F11R	c.148+7279C>T
chr38	22269035	22269038	GTT	["G"]	2541.05	[0.3462]	0.004303	0.002978	9.906e-05	0.08545	0.0006736	["intron_variant"]	MODIFIER	transcript	protein_coding	F11R	F11R	c.148+7644_148+7645delTT
chr38	22269309	22269310	A	["C"]	4170.18	[0.3462]	0.004303	0.002978	9.906e-05	0.08545	0.0006736	["intron_variant"]	MODIFIER	transcript	protein_coding	F11R	F11R	c.148+7904A>C
chr38	22269321	22269322	C	["T"]	4237.47	[0.3462]	0.004303	0.002978	9.906e-05	0.08545	0.0006736	["intron_variant"]	MODIFIER	transcript	protein_coding	F11R	F11R	c.148+7916C>T
chr38	22270180	22270181	G	["C"]	4271.2	[0.3462]	0.004303	0.002978	9.906e-05	0.08545	0.0006736	["intron_variant"]	MODIFIER	transcript	protein_coding	F11R	F11R	c.148+8775G>C
chr38	22271636	22271637	C	["A"]	4356.18	[0.3462]	0.004303	0.002978	9.906e-05	0.08545	0.0006736	["intron_variant"]	MODIFIER	transcript	protein_coding	F11R	F11R	c.149-9065C>A
chr38	22297363	22297364	C	["CAAATAAATAAAT","CAAATAAATAAATAAATAAAT","CAAAT","CAAATAAATAAATAAAT","CAAATAAATAAATAAATAAATAAAT"]	2517.7	[0.2115,0.0321,0.0064,0.0897,0.0064]	0.004303	0.002978	9.906e-05	0.08545	0.0006736	["downstream_gene_variant"]	MODIFIER	transcript	pseudogene	LOC119868070	LOC119868070	n.*2590_*2591insAAAT
chr38	22621219	22621220	C	["CCTCTATACAGAGG"]	4180.92	[0.3462]	0.004303	0.002978	9.906e-05	0.08545	0.0006736	["intron_variant"]	MODIFIER	transcript	pseudogene	LOC119868072	LOC119868072	n.695-285_695-284insCCTCTGTATAGAG
chr38	22621934	22621935	T	["C"]	8561.5	[0.6538]	0.004303	0.002978	9.906e-05	0.08545	0.0006736	["non_coding_transcript_exon_variant"]	MODIFIER	transcript	pseudogene	LOC119868072	LOC119868072	n.500A>G
chr38	22679864	22679865	C	["T"]	4290.16	[0.3462]	0.004303	0.002978	9.906e-05	0.08545	0.0006736	["intergenic_region"]	MODIFIER	intergenic_region	null	VANGL2-NHLH1	VANGL2-NHLH1	n.22679865C>T
chr38	22243818	22243819	T	["TA"]	3288.65	[0.3462]	0.00323	0.002421	9.906e-05	0.1016	0.0005052	["upstream_gene_variant"]	MODIFIER	transcript	protein_coding	TSTD1	TSTD1	c.-4473_-4472insA
chr38	22465478	22465479	C	["T"]	7851.62	[0.6538]	0.00323	0.002421	9.906e-05	0.1016	0.0005052	["intergenic_region"]	MODIFIER	intergenic_region	null	CD48-SLAMF1	CD48-SLAMF1	n.22465479C>T
chr38	22465754	22465755	T	["TC"]	7307.38	[0.6538]	0.00323	0.002421	9.906e-05	0.1016	0.0005052	["intergenic_region"]	MODIFIER	intergenic_region	null	CD48-SLAMF1	CD48-SLAMF1	n.22465755_22465756insC
chr38	22688606	22688607	T	["A"]	8247.61	[0.6538]	0.00323	0.002421	9.906e-05	0.1016	0.0005052	["intergenic_region"]	MODIFIER	intergenic_region	null	VANGL2-NHLH1	VANGL2-NHLH1	n.22688607T>A
chr38	22689032	22689033	G	["C"]	8360.25	[0.6538]	0.00323	0.002421	9.906e-05	0.1016	0.0005052	["intergenic_region"]	MODIFIER	intergenic_region	null	VANGL2-NHLH1	VANGL2-NHLH1	n.22689033G>C
chr38	22565358	22565359	T	["C"]	4312.6	[0.3462]	0.002388	0.001934	9.906e-05	0.1204	0.0003757	["upstream_gene_variant"]	MODIFIER	transcript	protein_coding	SLAMF6	SLAMF6	c.-4974T>C
chr38	22222490	22222491	C	["T"]	4213.5	[0.3462]	0.001737	0.001513	9.906e-05	0.1423	0.0002768	["upstream_gene_variant"]	MODIFIER	transcript	protein_coding	ARHGAP30	ARHGAP30	c.-2009C>T
chr38	22646946	22646947	A	["G"]	8568.31	[0.6538]	0.001737	0.001513	9.906e-05	0.1423	0.0002768	["3_prime_UTR_variant"]	MODIFIER	transcript	protein_coding	VANGL2	VANGL2	c.*1945T>C
chr38	22285896	22285897	A	["T"]	4392.61	[0.3462]	0.001242	0.001157	9.906e-05	0.1677	0.000202	["upstream_gene_variant"]	MODIFIER	transcript	pseudogene	LOC119868070	LOC119868070	n.-557A>T
chr38	22222763	22222764	A	["T"]	3971.22	[0.3446]	0.001593	0.001406	9.995e-05	0.1497	0.0002555	["upstream_gene_variant"]	MODIFIER	transcript	protein_coding	ARHGAP30	ARHGAP30	c.-1736A>T
chr38	22881573	22881574	C	["T"]	2389.08	[0.2244]	0.001145	0.0002335	0.0001017	0.01319	0.00178	["upstream_gene_variant"]	MODIFIER	transcript	protein_coding	ATP1A4	ATP1A4	c.-3031G>A
chr38	22882355	22882356	A	["C"]	2405.08	[0.2244]	0.001145	0.0002335	0.0001017	0.01319	0.00178	["upstream_gene_variant"]	MODIFIER	transcript	protein_coding	ATP1A4	ATP1A4	c.-3813T>G
chr38	22882601	22882602	C	["CATGGGG"]	1571.49	[0.2244]	0.001145	0.0002335	0.0001017	0.01319	0.00178	["upstream_gene_variant"]	MODIFIER	transcript	protein_coding	ATP1A4	ATP1A4	c.-4060_-4059insCCCCAT
chr38	22882603	22882604	C	["G"]	2358.97	[0.2244]	0.001145	0.0002335	0.0001017	0.01319	0.00178	["upstream_gene_variant"]	MODIFIER	transcript	protein_coding	ATP1A4	ATP1A4	c.-4061G>C
chr38	22882605	22882606	C	["G"]	2360.55	[0.2244]	0.001145	0.0002335	0.0001017	0.01319	0.00178	["upstream_gene_variant"]	MODIFIER	transcript	protein_coding	ATP1A4	ATP1A4	c.-4063G>C
chr38	22882920	22882921	G	["A"]	2493	[0.2244]	0.001145	0.0002335	0.0001017	0.01319	0.00178	["upstream_gene_variant"]	MODIFIER	transcript	protein_coding	ATP1A4	ATP1A4	c.-4378C>T
chr38	22883856	22883857	G	["A"]	2504.1	[0.2244]	0.001145	0.0002335	0.0001017	0.01319	0.00178	["upstream_gene_variant"]	MODIFIER	transcript	pseudogene	LOC106558361	LOC106558361	n.-328G>A
chr38	21907207	21907208	C	["T"]	2361.09	[0.5743]	0.02381	0.007412	0.0001035	0.004441	0.01412	["upstream_gene_variant"]	MODIFIER	transcript	protein_coding	TRNAE-UUC_12	TRNAE-UUC_12	c.-2259G>A
chr38	22339818	22339822	TTTG	["T"]	4208.95	[0.5743]	0.00118	0.0008455	0.0001035	0.06011	0.0004605	["intron_variant"]	MODIFIER	transcript	protein_coding	CD244	CD244	c.62-344_62-342delGTT
chr38	22265131	22265132	T	["G"]	4585.73	[0.3766]	0.005355	0.00353	0.0001037	0.06601	0.00101	["intron_variant"]	MODIFIER	transcript	protein_coding	F11R	F11R	c.148+3726T>G
chr38	22633114	22633115	T	["A"]	3750.7	[0.3521]	0.001438	0.0003111	0.0001046	0.008082	0.00167	["intron_variant"]	MODIFIER	transcript	pseudogene	LOC119868073	LOC119868073	n.357+355A>T
chr38	22030741	22030742	A	["T"]	6410.65	[0.5775]	0.001202	0.0008591	0.0001109	0.06334	0.0004649	["upstream_gene_variant"]	MODIFIER	transcript	protein_coding	SDHC	SDHC	c.-1078T>A
chr38	22654249	22654251	AG	["A"]	635.18	[0.2442]	0.002262	0.0008994	0.0001154	0.006807	0.01783	["upstream_gene_variant"]	MODIFIER	transcript	protein_coding	LOC119868092	LOC119868092	c.-4076delG
chr38	21917836	21917837	T	["G"]	161.83	[0.1161]	0.0009299	0.000295	0.000119	0.006612	0.01123	["intergenic_region"]	MODIFIER	intergenic_region	null	TRNAV-CAC_9-TRNAG-GCC_23	TRNAV-CAC_9-TRNAG-GCC_23	n.21917837T>G
chr38	22679698	22679700	TG	["T"]	6494.92	[0.5769]	0.005943	0.002422	0.000119	0.0283	0.001938	["intergenic_region"]	MODIFIER	intergenic_region	null	VANGL2-NHLH1	VANGL2-NHLH1	n.22679700delG
chr38	22096303	22096304	G	["A"]	5296.8	[0.4231]	0.00315	0.001624	0.000119	0.04147	0.001077	["downstream_gene_variant"]	MODIFIER	transcript	protein_coding	APOA2	APOA2	c.*1243G>A
chr38	22107157	22107159	CT	["C","CTT"]	2914.88	[0.3397,0.0833]	0.002213	0.001299	0.000119	0.04993	0.0007883	["downstream_gene_variant"]	MODIFIER	transcript	pseudogene	LOC119868066	LOC119868066	n.*3493delA
chr38	22109323	22109324	A	["G"]	7275.64	[0.5769]	0.001515	0.001019	0.000119	0.05992	0.0005696	["upstream_gene_variant"]	MODIFIER	transcript	protein_coding	ADAMTS4	ADAMTS4	c.-4280A>G
chr38	22051726	22051727	T	["C"]	7361.9	[0.5769]	0.0004058	0.0004281	0.000119	0.1016	0.0001967	["3_prime_UTR_variant"]	MODIFIER	transcript	protein_coding	PCP4L1	PCP4L1	c.*87A>G
chr38	22056831	22056832	A	["AT","ATT"]	5049.39	[0.5321,0.0449]	0.0004058	0.0004281	0.000119	0.1016	0.0001967	["intron_variant"]	MODIFIER	transcript	protein_coding	PCP4L1	PCP4L1	c.10-4209dupA
chr38	22592434	22592439	CCCCG	["C"]	453.7	[0.0849]	3.782e-06	2.721e-05	0.0001193	0.2489	0.0001431	["intron_variant"]	MODIFIER	transcript	protein_coding	SLAMF6	SLAMF6	c.707-192_707-189delGCCC
chr38	22257147	22257148	C	["G"]	4511.27	[0.5779]	0.02137	0.005704	0.0001218	0.009364	0.00792	["upstream_gene_variant"]	MODIFIER	transcript	protein_coding	F11R	F11R	c.-4111C>G
chr38	22121388	22121389	A	["ATGTG","ATGTGTG","ATGTGTGTGTGTGTG","ATG","ATGTGTGTGTGTG","ATGTGTGTGTG"]	2125.72	[0.1154,0.0962,0.0128,0.0769,0.0256,0.0128]	0.005652	0.003686	0.0001229	0.08545	0.000891	["3_prime_UTR_variant"]	MODIFIER	transcript	protein_coding	ADAMTS4	ADAMTS4	c.*485_*486dupGT
chr38	22298663	22298671	CCTGGGCG	["C"]	3156	[0.3397]	0.005652	0.003686	0.0001229	0.08545	0.000891	["downstream_gene_variant"]	MODIFIER	transcript	pseudogene	LOC119868070	LOC119868070	n.*3891_*3897delCTGGGCG
chr38	22305584	22305585	T	["TTCTC","TTCTCTCTC","TTCTCTCTCTCTC"]	6558.21	[0.5769,0.0449,0.0385]	0.005652	0.003686	0.0001229	0.08545	0.000891	["downstream_gene_variant"]	MODIFIER	transcript	pseudogene	LOC119868020	LOC119868020	n.*1786_*1787insGAGA
chr38	22364422	22364423	G	["A"]	8124.24	[0.6603]	0.005652	0.003686	0.0001229	0.08545	0.000891	["intron_variant"]	MODIFIER	transcript	protein_coding	LY9	LY9	c.1105+244C>T
chr38	22365131	22365132	G	["T"]	8543.25	[0.6603]	0.005652	0.003686	0.0001229	0.08545	0.000891	["intron_variant"]	MODIFIER	transcript	protein_coding	LY9	LY9	c.776-136C>A
chr38	22365967	22365968	T	["C"]	8272.26	[0.6603]	0.005652	0.003686	0.0001229	0.08545	0.000891	["intron_variant"]	MODIFIER	transcript	protein_coding	LY9	LY9	c.455-100A>G
chr38	22366583	22366584	G	["T"]	7828.28	[0.6603]	0.005652	0.003686	0.0001229	0.08545	0.000891	["intron_variant"]	MODIFIER	transcript	protein_coding	LY9	LY9	c.455-716C>A
chr38	22366639	22366640	A	["G"]	8179.24	[0.6603]	0.005652	0.003686	0.0001229	0.08545	0.000891	["intron_variant"]	MODIFIER	transcript	protein_coding	LY9	LY9	c.455-772T>C
chr38	22368334	22368335	C	["T"]	8312.25	[0.6603]	0.005652	0.003686	0.0001229	0.08545	0.000891	["intron_variant"]	MODIFIER	transcript	protein_coding	LY9	LY9	c.455-2467G>A
chr38	22368583	22368584	G	["A"]	8055.25	[0.6603]	0.005652	0.003686	0.0001229	0.08545	0.000891	["intron_variant"]	MODIFIER	transcript	protein_coding	LY9	LY9	c.455-2716C>T
chr38	22368992	22368993	A	["G"]	11052.2	[0.6603]	0.005652	0.003686	0.0001229	0.08545	0.000891	["intron_variant"]	MODIFIER	transcript	protein_coding	LY9	LY9	c.455-3125T>C
chr38	22369017	22369018	C	["T"]	7903.29	[0.6603]	0.005652	0.003686	0.0001229	0.08545	0.000891	["intron_variant"]	MODIFIER	transcript	protein_coding	LY9	LY9	c.455-3150G>A
chr38	22369258	22369259	A	["G"]	7786.32	[0.6603]	0.005652	0.003686	0.0001229	0.08545	0.000891	["intron_variant"]	MODIFIER	transcript	protein_coding	LY9	LY9	c.455-3391T>C
chr38	22369261	22369262	T	["G"]	7734.47	[0.6603]	0.005652	0.003686	0.0001229	0.08545	0.000891	["intron_variant"]	MODIFIER	transcript	protein_coding	LY9	LY9	c.455-3394A>C
chr38	22369356	22369357	C	["CCTCTCTCTCT"]	6466.36	[0.6603]	0.005652	0.003686	0.0001229	0.08545	0.000891	["intron_variant"]	MODIFIER	transcript	protein_coding	LY9	LY9	c.455-3490_455-3489insAGAGAGAGAG
chr38	22369390	22369391	C	["A"]	7376.57	[0.6603]	0.005652	0.003686	0.0001229	0.08545	0.000891	["intron_variant"]	MODIFIER	transcript	protein_coding	LY9	LY9	c.455-3523G>T
chr38	22369396	22369397	A	["T"]	7248.32	[0.6603]	0.005652	0.003686	0.0001229	0.08545	0.000891	["intron_variant"]	MODIFIER	transcript	protein_coding	LY9	LY9	c.455-3529T>A
chr38	22369476	22369477	A	["G"]	7812.21	[0.6603]	0.005652	0.003686	0.0001229	0.08545	0.000891	["intron_variant"]	MODIFIER	transcript	protein_coding	LY9	LY9	c.455-3609T>C
chr38	22370603	22370604	G	["A"]	7883.18	[0.6603]	0.005652	0.003686	0.0001229	0.08545	0.000891	["intron_variant"]	MODIFIER	transcript	protein_coding	LY9	LY9	c.455-4736C>T
chr38	22371120	22371121	A	["G"]	7615.26	[0.6603]	0.005652	0.003686	0.0001229	0.08545	0.000891	["intron_variant"]	MODIFIER	transcript	protein_coding	LY9	LY9	c.455-5253T>C
chr38	22371661	22371662	G	["A"]	7529.27	[0.6603]	0.005652	0.003686	0.0001229	0.08545	0.000891	["intron_variant"]	MODIFIER	transcript	protein_coding	LY9	LY9	c.455-5794C>T
chr38	22371826	22371828	AG	["A"]	7137.88	[0.6603]	0.005652	0.003686	0.0001229	0.08545	0.000891	["intron_variant"]	MODIFIER	transcript	protein_coding	LY9	LY9	c.455-5960delC
chr38	22371840	22371841	A	["G"]	7639.25	[0.6603]	0.005652	0.003686	0.0001229	0.08545	0.000891	["intron_variant"]	MODIFIER	transcript	protein_coding	LY9	LY9	c.455-5973T>C
chr38	22371849	22371850	G	["A"]	7630.34	[0.6603]	0.005652	0.003686	0.0001229	0.08545	0.000891	["intron_variant"]	MODIFIER	transcript	protein_coding	LY9	LY9	c.455-5982C>T
chr38	22371967	22371968	C	["T"]	7761.08	[0.6603]	0.005652	0.003686	0.0001229	0.08545	0.000891	["intron_variant"]	MODIFIER	transcript	protein_coding	LY9	LY9	c.455-6100G>A
chr38	22372030	22372031	T	["TA"]	6779.74	[0.6603]	0.005652	0.003686	0.0001229	0.08545	0.000891	["intron_variant"]	MODIFIER	transcript	protein_coding	LY9	LY9	c.455-6164dupT
chr38	22372210	22372211	C	["T"]	7882.85	[0.6603]	0.005652	0.003686	0.0001229	0.08545	0.000891	["intron_variant"]	MODIFIER	transcript	protein_coding	LY9	LY9	c.454+5986G>A
chr38	22291258	22291261	CTT	["CT","C","CTTT"]	2477.45	[0.3205,0.0064,0.0128]	0.004303	0.003026	0.0001229	0.1016	0.0006736	["intron_variant"]	MODIFIER	transcript	pseudogene	LOC119868070	LOC119868070	n.1109-776_1109-775delTT
chr38	22012386	22012387	A	["T"]	7690.46	[0.6603]	0.00323	0.002444	0.0001229	0.1204	0.0005052	["downstream_gene_variant"]	MODIFIER	transcript	pseudogene	LOC119868063	LOC119868063	n.*1796T>A
chr38	22083625	22083626	A	["G"]	8375.42	[0.6603]	0.00323	0.002444	0.0001229	0.1204	0.0005052	["downstream_gene_variant"]	MODIFIER	transcript	protein_coding	TOMM40L	TOMM40L	c.*4213T>C
chr38	22244752	22244754	CT	["CTT","C"]	2521.85	[0.2821,0.0577]	0.00323	0.002444	0.0001229	0.1204	0.0005052	["upstream_gene_variant"]	MODIFIER	transcript	protein_coding	TSTD1	TSTD1	c.-3538delT
chr38	22283631	22283632	G	["C"]	4376.27	[0.3397]	0.002388	0.001936	0.0001229	0.1423	0.0003757	["missense_variant"]	MODERATE	transcript	protein_coding	F11R	F11R	c.1255G>C
chr38	22283740	22283741	G	["A"]	4452.27	[0.3397]	0.002388	0.001936	0.0001229	0.1423	0.0003757	["missense_variant"]	MODERATE	transcript	protein_coding	F11R	F11R	c.1364G>A
chr38	22284075	22284076	G	["T"]	4342.27	[0.3397]	0.002388	0.001936	0.0001229	0.1423	0.0003757	["missense_variant"]	MODERATE	transcript	protein_coding	F11R	F11R	c.1699G>T
chr38	22280255	22280256	C	["CTCGGAA"]	3894.01	[0.3397]	0.002388	0.001936	0.0001229	0.1423	0.0003757	["intron_variant"]	MODIFIER	transcript	protein_coding	F11R	F11R	c.149-441_149-440insATCGGA
chr38	22281617	22281618	T	["C"]	4196.28	[0.3397]	0.002388	0.001936	0.0001229	0.1423	0.0003757	["upstream_gene_variant"]	MODIFIER	transcript	pseudogene	LOC119868070	LOC119868070	n.-4836T>C
chr38	22283978	22283979	G	["A"]	4434.27	[0.3397]	0.002388	0.001936	0.0001229	0.1423	0.0003757	["synonymous_variant"]	LOW	transcript	protein_coding	F11R	F11R	c.1602G>A
chr38	22288554	22288555	T	["C"]	4102.58	[0.3397]	0.001737	0.0015	0.0001229	0.1677	0.0002768	["downstream_gene_variant"]	MODIFIER	transcript	protein_coding	F11R	F11R	c.*3111T>C
chr38	22647968	22647969	T	["C"]	10162.5	[0.6603]	0.001737	0.0015	0.0001229	0.1677	0.0002768	["3_prime_UTR_variant"]	MODIFIER	transcript	protein_coding	VANGL2	VANGL2	c.*923A>G
chr38	22647525	22647535	GGGCATCGGA	["G"]	3667.03	[0.3397]	0.001242	0.001134	0.0001229	0.1971	0.000202	["3_prime_UTR_variant"]	MODIFIER	transcript	protein_coding	VANGL2	VANGL2	c.*1357_*1365delTCCGATGCC
chr38	22024288	22024289	T	["A"]	6453.28	[0.6622]	0.004182	0.002956	0.0001256	0.1049	0.000658	["upstream_gene_variant"]	MODIFIER	transcript	pseudogene	LOC119868063	LOC119868063	n.-3563A>T
chr38	22287776	22287778	TA	["T","TAAA"]	2233.06	[0.3311,0.0068]	0.001593	0.001388	0.0001256	0.1779	0.0002555	["downstream_gene_variant"]	MODIFIER	transcript	protein_coding	F11R	F11R	c.*2334delA
chr38	22700687	22700688	A	["T"]	9120.44	[0.6923]	0.0002985	0.0001542	0.000126	0.002228	0.005558	["upstream_gene_variant"]	MODIFIER	transcript	protein_coding	NHLH1	NHLH1	c.-4776T>A
chr38	22643129	22643130	A	["G"]	3810.75	[0.3077]	0.001979	0.000432	0.000126	0.009433	0.002559	["downstream_gene_variant"]	MODIFIER	transcript	protein_coding	VANGL2	VANGL2	c.*5762T>C
chr38	21953845	21953846	T	["G"]	1518.18	[0.3714]	0.0144	0.004408	0.0001302	0.007049	0.01136	["upstream_gene_variant"]	MODIFIER	transcript	protein_coding	TRNAE-UUC_14	TRNAE-UUC_14	c.-3249A>C
chr38	22030731	22030732	A	["ATTT","AT","ATT","ATTTT"]	3198.63	[0.2922,0.1039,0.0779,0.039]	0.0004508	0.0014	0.0001307	0.09827	0.0002213	["upstream_gene_variant"]	MODIFIER	transcript	protein_coding	SDHC	SDHC	c.-1069_-1068insA
chr38	22261558	22261560	CT	["C"]	2500.3	[0.3333]	0.01844	0.008212	0.0001376	0.03758	0.003297	["intron_variant"]	MODIFIER	transcript	protein_coding	F11R	F11R	c.148+154delT
chr38	22592515	22592516	C	["T"]	581.89	[0.0577]	2.59e-05	4.374e-06	0.0001395	0.1282	0.0005594	["intron_variant"]	MODIFIER	transcript	protein_coding	SLAMF6	SLAMF6	c.707-115C>T
chr38	22602758	22602759	C	["T"]	579.26	[0.0577]	2.59e-05	4.374e-06	0.0001395	0.1282	0.0005594	["upstream_gene_variant"]	MODIFIER	transcript	pseudogene	LOC106558353	LOC106558353	n.-747C>T
chr38	22602759	22602760	T	["G"]	579.26	[0.0577]	2.59e-05	4.374e-06	0.0001395	0.1282	0.0005594	["upstream_gene_variant"]	MODIFIER	transcript	pseudogene	LOC106558353	LOC106558353	n.-746T>G
chr38	22603856	22603857	T	["G"]	579.26	[0.0577]	2.59e-05	4.374e-06	0.0001395	0.1282	0.0005594	["intron_variant"]	MODIFIER	transcript	pseudogene	LOC106558353	LOC106558353	n.323+29T>G
chr38	22604199	22604200	G	["T"]	607.82	[0.0577]	2.59e-05	4.374e-06	0.0001395	0.1282	0.0005594	["intron_variant"]	MODIFIER	transcript	pseudogene	LOC106558353	LOC106558353	n.323+372G>T
chr38	22604746	22604747	A	["T"]	573.26	[0.0577]	2.59e-05	4.374e-06	0.0001395	0.1282	0.0005594	["intron_variant"]	MODIFIER	transcript	pseudogene	LOC106558353	LOC106558353	n.323+919A>T
chr38	22613979	22613980	A	["T"]	601.26	[0.0577]	2.59e-05	4.374e-06	0.0001395	0.1282	0.0005594	["downstream_gene_variant"]	MODIFIER	transcript	pseudogene	LOC106558353	LOC106558353	n.*1495A>T
chr38	22614002	22614003	C	["T"]	600.26	[0.0577]	2.59e-05	4.374e-06	0.0001395	0.1282	0.0005594	["downstream_gene_variant"]	MODIFIER	transcript	pseudogene	LOC106558353	LOC106558353	n.*1518C>T
chr38	22614047	22614048	G	["A"]	593.27	[0.0577]	2.59e-05	4.374e-06	0.0001395	0.1282	0.0005594	["downstream_gene_variant"]	MODIFIER	transcript	pseudogene	LOC106558353	LOC106558353	n.*1563G>A
chr38	22614126	22614127	G	["C"]	590.29	[0.0577]	2.59e-05	4.374e-06	0.0001395	0.1282	0.0005594	["downstream_gene_variant"]	MODIFIER	transcript	pseudogene	LOC106558353	LOC106558353	n.*1642G>C
chr38	22614448	22614451	CAG	["C"]	525.03	[0.0577]	2.59e-05	4.374e-06	0.0001395	0.1282	0.0005594	["downstream_gene_variant"]	MODIFIER	transcript	pseudogene	LOC106558353	LOC106558353	n.*1965_*1966delAG
chr38	22615154	22615155	T	["A"]	602.26	[0.0577]	2.59e-05	4.374e-06	0.0001395	0.1282	0.0005594	["downstream_gene_variant"]	MODIFIER	transcript	pseudogene	LOC106558353	LOC106558353	n.*2670T>A
chr38	22628409	22628410	T	["A"]	597.42	[0.0577]	2.59e-05	4.374e-06	0.0001395	0.1282	0.0005594	["downstream_gene_variant"]	MODIFIER	transcript	pseudogene	LOC119868073	LOC119868073	n.*2306A>T
chr38	22628807	22628808	C	["T"]	615.84	[0.0577]	2.59e-05	4.374e-06	0.0001395	0.1282	0.0005594	["downstream_gene_variant"]	MODIFIER	transcript	pseudogene	LOC119868073	LOC119868073	n.*1908G>A
chr38	22629019	22629020	A	["T"]	629.27	[0.0577]	2.59e-05	4.374e-06	0.0001395	0.1282	0.0005594	["downstream_gene_variant"]	MODIFIER	transcript	pseudogene	LOC119868073	LOC119868073	n.*1696T>A
chr38	22577466	22577468	TG	["T","TGG","TGGG"]	5535.48	[0.6377,0.0072,0.0072]	4.172e-05	0.0003267	0.0001422	0.0005726	0.06814	["intron_variant"]	MODIFIER	transcript	protein_coding	SLAMF6	SLAMF6	c.49+7094delG
chr38	22915030	22915031	C	["CG","CGG"]	2173.47	[0.2564,0.0128]	0.001356	0.0002838	0.0001438	0.0205	0.001077	["downstream_gene_variant"]	MODIFIER	transcript	pseudogene	LOC119868074	LOC119868074	n.*1750dupC
chr38	22194719	22194720	G	["A"]	3085.68	[0.3333]	0.00193	0.001611	0.0001476	0.1827	0.0003066	["downstream_gene_variant"]	MODIFIER	transcript	protein_coding	KLHDC9	KLHDC9	c.*2418C>T
chr38	22650593	22650594	C	["G"]	7551.68	[0.5833]	0.005996	0.002546	0.0001484	0.03432	0.001938	["intron_variant"]	MODIFIER	transcript	protein_coding	VANGL2	VANGL2	c.1074-604G>C
chr38	22108072	22108073	T	["C"]	5123.36	[0.4167]	0.002225	0.001349	0.0001484	0.05992	0.0007883	["upstream_gene_variant"]	MODIFIER	transcript	protein_coding	ADAMTS4	ADAMTS4	c.-5531T>C
chr38	22044266	22044267	T	["C"]	5115.35	[0.4167]	0.001522	0.001053	0.0001484	0.07166	0.0005696	["downstream_gene_variant"]	MODIFIER	transcript	protein_coding	MPZ	MPZ	c.*5595T>C
chr38	22044322	22044323	C	["T"]	5059.64	[0.4167]	0.001522	0.001053	0.0001484	0.07166	0.0005696	["downstream_gene_variant"]	MODIFIER	transcript	protein_coding	MPZ	MPZ	c.*5651C>T
chr38	22554370	22554371	G	["T"]	8569	[0.6667]	0.009389	0.005382	0.0001522	0.07166	0.001524	["3_prime_UTR_variant"]	MODIFIER	transcript	protein_coding	CD84	CD84	c.*167G>T
chr38	22185791	22185793	TG	["T"]	8833.48	[0.6667]	0.007329	0.004524	0.0001522	0.08545	0.001169	["upstream_gene_variant"]	MODIFIER	transcript	protein_coding	NIT1	NIT1	c.-1314delC
chr38	22265940	22265945	CAAAT	["C"]	3941.69	[0.3333]	0.005652	0.00375	0.0001522	0.1016	0.000891	["intron_variant"]	MODIFIER	transcript	protein_coding	F11R	F11R	c.148+4538_148+4541delATAA
chr38	22296572	22296573	G	["A"]	4429.28	[0.3333]	0.005652	0.00375	0.0001522	0.1016	0.000891	["downstream_gene_variant"]	MODIFIER	transcript	pseudogene	LOC119868070	LOC119868070	n.*1799G>A
chr38	22296924	22296925	A	["G"]	4305.95	[0.3333]	0.005652	0.00375	0.0001522	0.1016	0.000891	["downstream_gene_variant"]	MODIFIER	transcript	pseudogene	LOC119868070	LOC119868070	n.*2151A>G
chr38	22297406	22297407	C	["T"]	4213.12	[0.3333]	0.005652	0.00375	0.0001522	0.1016	0.000891	["downstream_gene_variant"]	MODIFIER	transcript	pseudogene	LOC119868070	LOC119868070	n.*2633C>T
chr38	22563981	22563982	G	["GAA"]	5317.3	[0.6667]	0.005652	0.00375	0.0001522	0.1016	0.000891	["intergenic_region"]	MODIFIER	intergenic_region	null	CD84-SLAMF6	CD84-SLAMF6	n.22563982_22563983insAA
chr38	22564031	22564032	A	["G"]	8185.22	[0.6667]	0.005652	0.00375	0.0001522	0.1016	0.000891	["intergenic_region"]	MODIFIER	intergenic_region	null	CD84-SLAMF6	CD84-SLAMF6	n.22564032A>G
chr38	22565267	22565268	C	["T"]	8170.29	[0.6667]	0.005652	0.00375	0.0001522	0.1016	0.000891	["upstream_gene_variant"]	MODIFIER	transcript	protein_coding	SLAMF6	SLAMF6	c.-5065C>T
chr38	22565717	22565718	A	["G"]	8032.25	[0.6667]	0.005652	0.00375	0.0001522	0.1016	0.000891	["upstream_gene_variant"]	MODIFIER	transcript	protein_coding	SLAMF6	SLAMF6	c.-4615A>G
chr38	22041223	22041224	A	["G"]	3899.06	[0.3333]	0.004303	0.00306	0.0001522	0.1204	0.0006736	["downstream_gene_variant"]	MODIFIER	transcript	protein_coding	MPZ	MPZ	c.*2552A>G
chr38	22083375	22083376	C	["T"]	8662.32	[0.6667]	0.004303	0.00306	0.0001522	0.1204	0.0006736	["downstream_gene_variant"]	MODIFIER	transcript	protein_coding	TOMM40L	TOMM40L	c.*4463G>A
chr38	22083405	22083406	T	["C"]	8378.32	[0.6667]	0.004303	0.00306	0.0001522	0.1204	0.0006736	["downstream_gene_variant"]	MODIFIER	transcript	protein_coding	TOMM40L	TOMM40L	c.*4433A>G
chr38	22296764	22296765	C	["G"]	4120.59	[0.3333]	0.004303	0.00306	0.0001522	0.1204	0.0006736	["downstream_gene_variant"]	MODIFIER	transcript	pseudogene	LOC119868070	LOC119868070	n.*1991C>G
chr38	22304426	22304428	CT	["C"]	3718.64	[0.3333]	0.004303	0.00306	0.0001522	0.1204	0.0006736	["downstream_gene_variant"]	MODIFIER	transcript	pseudogene	LOC119868020	LOC119868020	n.*2944delA
chr38	22688652	22688653	A	["G"]	8383.32	[0.6667]	0.004303	0.00306	0.0001522	0.1204	0.0006736	["intergenic_region"]	MODIFIER	intergenic_region	null	VANGL2-NHLH1	VANGL2-NHLH1	n.22688653A>G
chr38	22689169	22689170	C	["G"]	8963.32	[0.6667]	0.004303	0.00306	0.0001522	0.1204	0.0006736	["intergenic_region"]	MODIFIER	intergenic_region	null	VANGL2-NHLH1	VANGL2-NHLH1	n.22689170C>G
chr38	22287801	22287802	C	["T"]	4165.3	[0.3333]	0.002388	0.001924	0.0001522	0.1677	0.0003757	["downstream_gene_variant"]	MODIFIER	transcript	protein_coding	F11R	F11R	c.*2358C>T
chr38	22619921	22619925	TTCC	["T"]	540.91	[0.1071]	4.376e-05	7.712e-06	0.0001553	0.1429	0.0003683	["downstream_gene_variant"]	MODIFIER	transcript	pseudogene	LOC119868072	LOC119868072	n.*450_*452delGGA
chr38	22094014	22094018	AAAG	["A"]	1630.87	[0.2596]	0.001968	0.0005316	0.0001562	0.007335	0.007069	["upstream_gene_variant"]	MODIFIER	transcript	protein_coding	TOMM40L	TOMM40L	c.-3278_-3276delCTT
chr38	21918595	21918597	CA	["C"]	60.44	[0.0702]	NaN	0.0007574	0.0001594	0.01053	0.01053	["intergenic_region"]	MODIFIER	intergenic_region	null	TRNAV-CAC_9-TRNAG-GCC_23	TRNAV-CAC_9-TRNAG-GCC_23	n.21918597delA
chr38	22298728	22298729	A	["T"]	3951.31	[0.3312]	0.004916	0.00339	0.0001619	0.1165	0.0007727	["downstream_gene_variant"]	MODIFIER	transcript	pseudogene	LOC119868070	LOC119868070	n.*3955A>T
chr38	22540936	22540937	A	["G"]	3758.7	[0.3312]	0.002005	0.001655	0.0001619	0.1923	0.0003175	["intron_variant"]	MODIFIER	transcript	protein_coding	CD84	CD84	c.47-494A>G
chr38	22261561	22261562	C	["G"]	2580.31	[0.3286]	0.02047	0.009055	0.0001633	0.03988	0.003709	["intron_variant"]	MODIFIER	transcript	protein_coding	F11R	F11R	c.148+156C>G
chr38	22236565	22236568	GCC	["GC","G","GCCC"]	3427.22	[0.3462,0.1282,0.0064]	0.002757	0.001122	0.0001651	0.02324	0.00178	["intron_variant"]	MODIFIER	transcript	protein_coding	ARHGAP30	ARHGAP30	c.1019-176_1019-175delCC
chr38	21925880	21925881	T	["C"]	2591	[0.461]	0.001013	0.001266	0.0001671	0.0006809	0.0503	["intergenic_region"]	MODIFIER	intergenic_region	null	TRNAV-CAC_9-TRNAG-GCC_23	TRNAV-CAC_9-TRNAG-GCC_23	n.21925881T>C
chr38	22637283	22637284	C	["T"]	3660.49	[0.3141]	0.003134	0.0006844	0.0001676	0.01377	0.002559	["upstream_gene_variant"]	MODIFIER	transcript	pseudogene	LOC119868073	LOC119868073	n.-3458G>A
chr38	21971287	21971288	T	["C"]	4556.38	[0.4615]	0.0005014	0.0009608	0.0001724	0.000414	0.06391	["intron_variant"]	MODIFIER	transcript	pseudogene	LOC119868062	LOC119868062	n.3479-7113A>G
chr38	22853142	22853143	T	["C"]	7181.42	[0.5385]	0.006246	0.001493	0.0001724	0.007716	0.005198	["synonymous_variant"]	LOW	transcript	protein_coding	ATP1A4	ATP1A4	c.2628A>G
chr38	22853206	22853212	TAAAAC	["T"]	6548.31	[0.5385]	0.006246	0.001493	0.0001724	0.007716	0.005198	["downstream_gene_variant"]	MODIFIER	transcript	protein_coding	ATP1A4	ATP1A4	c.*2479_*2483delGTTTT
chr38	22198860	22198861	T	["C"]	2909.5	[0.6491]	0.02052	0.008969	0.0001814	0.03894	0.004287	["synonymous_variant"]	LOW	transcript	protein_coding	KLHDC9	KLHDC9	c.12A>G
chr38	22713943	22713944	T	["C"]	5608.91	[0.4103]	0.004439	0.002187	0.0001844	0.04993	0.001453	["intron_variant"]	MODIFIER	transcript	protein_coding	NCSTN	NCSTN	c.436+65A>G
chr38	22711709	22711710	G	["T"]	7154.46	[0.5897]	0.003189	0.001763	0.0001844	0.05992	0.001077	["intron_variant"]	MODIFIER	transcript	protein_coding	NCSTN	NCSTN	c.996+84C>A
chr38	22047018	22047019	G	["T"]	10282.5	[0.5897]	0.002237	0.001396	0.0001844	0.07166	0.0007883	["downstream_gene_variant"]	MODIFIER	transcript	protein_coding	PCP4L1	PCP4L1	c.*4795C>A
chr38	22450940	22450941	G	["GTTTTTTTTTTT","GTTTTTTTTTTTTTTTT","GTTTTTTTTTTTTTT","GTTT","GTTTTTTTTTTTT","GTTTTTTTTTTTTTTTTT"]	2266.2	[0.3141,0.0641,0.1795,0.0192,0.0513,0.0449]	0.02276	0.01	0.000188	0.04147	0.004115	["downstream_gene_variant"]	MODIFIER	transcript	snRNA	LOC119868095	LOC119868095	n.*701_*703dupAAA
chr38	22274717	22274718	C	["CTTTTTT","CTTTTT","CTTTTTTT"]	3806.95	[0.5897,0.0769,0.0064]	0.009389	0.005512	0.000188	0.08545	0.001524	["intron_variant"]	MODIFIER	transcript	protein_coding	F11R	F11R	c.149-5974_149-5970dupTTTTT
chr38	22275249	22275250	T	["C"]	8093.1	[0.6731]	0.009389	0.005512	0.000188	0.08545	0.001524	["intron_variant"]	MODIFIER	transcript	protein_coding	F11R	F11R	c.149-5452T>C
chr38	22546207	22546209	CG	["C"]	8566.89	[0.6731]	0.009389	0.005512	0.000188	0.08545	0.001524	["upstream_gene_variant"]	MODIFIER	transcript	pseudogene	LOC119868071	LOC119868071	n.-2639delC
chr38	22481497	22481498	C	["G"]	8602.23	[0.6731]	0.007329	0.004609	0.000188	0.1016	0.001169	["upstream_gene_variant"]	MODIFIER	transcript	protein_coding	SLAMF1	SLAMF1	c.-412C>G
chr38	22481502	22481503	T	["C"]	8680.38	[0.6731]	0.007329	0.004609	0.000188	0.1016	0.001169	["upstream_gene_variant"]	MODIFIER	transcript	protein_coding	SLAMF1	SLAMF1	c.-407T>C
chr38	22482218	22482219	C	["T"]	8596.22	[0.6731]	0.007329	0.004609	0.000188	0.1016	0.001169	["intron_variant"]	MODIFIER	transcript	protein_coding	SLAMF1	SLAMF1	c.76+234C>T
chr38	22482273	22482274	T	["G"]	8649.21	[0.6731]	0.007329	0.004609	0.000188	0.1016	0.001169	["intron_variant"]	MODIFIER	transcript	protein_coding	SLAMF1	SLAMF1	c.76+289T>G
chr38	22487964	22487965	C	["G"]	8430.28	[0.6731]	0.007329	0.004609	0.000188	0.1016	0.001169	["intron_variant"]	MODIFIER	transcript	protein_coding	SLAMF1	SLAMF1	c.77-1575C>G
chr38	22103593	22103594	A	["T"]	3806.12	[0.3269]	0.005652	0.003797	0.000188	0.1204	0.000891	["upstream_gene_variant"]	MODIFIER	transcript	protein_coding	FCER1G	FCER1G	c.-3373T>A
chr38	22566007	22566008	G	["T"]	3869.08	[0.3269]	0.005652	0.003797	0.000188	0.1204	0.000891	["upstream_gene_variant"]	MODIFIER	transcript	protein_coding	SLAMF6	SLAMF6	c.-4325G>T
chr38	22302298	22302299	T	["C"]	4095.33	[0.3269]	0.004303	0.003076	0.000188	0.1423	0.0006736	["intergenic_region"]	MODIFIER	intergenic_region	null	LOC119868070-LOC119868020	LOC119868070-LOC119868020	n.22302299T>C
chr38	22302354	22302355	C	["A"]	4149.19	[0.3269]	0.004303	0.003076	0.000188	0.1423	0.0006736	["intergenic_region"]	MODIFIER	intergenic_region	null	LOC119868070-LOC119868020	LOC119868070-LOC119868020	n.22302355C>A
chr38	22302571	22302572	A	["T"]	4082.19	[0.3269]	0.004303	0.003076	0.000188	0.1423	0.0006736	["downstream_gene_variant"]	MODIFIER	transcript	pseudogene	LOC119868020	LOC119868020	n.*4800T>A
chr38	22302807	22302808	A	["AT","T"]	3617.67	[0.0641,0.2628]	0.004303	0.003076	0.000188	0.1423	0.0006736	["downstream_gene_variant"]	MODIFIER	transcript	pseudogene	LOC119868020	LOC119868020	n.*4564T>A
chr38	22302844	22302845	T	["C"]	4092.2	[0.3269]	0.004303	0.003076	0.000188	0.1423	0.0006736	["downstream_gene_variant"]	MODIFIER	transcript	pseudogene	LOC119868020	LOC119868020	n.*4527A>G
chr38	22303038	22303039	T	["A"]	4177.19	[0.3269]	0.004303	0.003076	0.000188	0.1423	0.0006736	["downstream_gene_variant"]	MODIFIER	transcript	pseudogene	LOC119868020	LOC119868020	n.*4333A>T
chr38	22303149	22303150	G	["A"]	4198.07	[0.3269]	0.004303	0.003076	0.000188	0.1423	0.0006736	["downstream_gene_variant"]	MODIFIER	transcript	pseudogene	LOC119868020	LOC119868020	n.*4222C>T
chr38	22303164	22303165	A	["C"]	4242.96	[0.3269]	0.004303	0.003076	0.000188	0.1423	0.0006736	["downstream_gene_variant"]	MODIFIER	transcript	pseudogene	LOC119868020	LOC119868020	n.*4207T>G
chr38	22304350	22304351	T	["A"]	4135.23	[0.3269]	0.004303	0.003076	0.000188	0.1423	0.0006736	["downstream_gene_variant"]	MODIFIER	transcript	pseudogene	LOC119868020	LOC119868020	n.*3021A>T
chr38	22304440	22304441	C	["A"]	3969.26	[0.3269]	0.004303	0.003076	0.000188	0.1423	0.0006736	["downstream_gene_variant"]	MODIFIER	transcript	pseudogene	LOC119868020	LOC119868020	n.*2931G>T
chr38	22304453	22304454	T	["A"]	4027.41	[0.3269]	0.004303	0.003076	0.000188	0.1423	0.0006736	["downstream_gene_variant"]	MODIFIER	transcript	pseudogene	LOC119868020	LOC119868020	n.*2918A>T
chr38	22304994	22304995	T	["A"]	4114.27	[0.3269]	0.004303	0.003076	0.000188	0.1423	0.0006736	["downstream_gene_variant"]	MODIFIER	transcript	pseudogene	LOC119868020	LOC119868020	n.*2377A>T
chr38	22375634	22375635	C	["T"]	8155.42	[0.6731]	0.004303	0.003076	0.000188	0.1423	0.0006736	["intron_variant"]	MODIFIER	transcript	protein_coding	LY9	LY9	c.454+2562G>A
chr38	22478410	22478411	G	["T"]	4058.19	[0.3269]	0.004303	0.003076	0.000188	0.1423	0.0006736	["upstream_gene_variant"]	MODIFIER	transcript	protein_coding	SLAMF1	SLAMF1	c.-3499G>T
chr38	22375072	22375073	C	["T"]	8153.76	[0.6731]	0.00323	0.002443	0.000188	0.1677	0.0005052	["intron_variant"]	MODIFIER	transcript	protein_coding	LY9	LY9	c.454+3124G>A
chr38	22836379	22836381	GC	["G"]	1121.92	[0.169]	0.001122	0.0004998	0.0001921	0.05313	0.001123	["upstream_gene_variant"]	MODIFIER	transcript	protein_coding	PEA15	PEA15	c.-536delG
chr38	22915038	22915039	T	["G"]	2811.48	[0.2756]	0.002041	0.000492	0.0001947	0.03001	0.001077	["downstream_gene_variant"]	MODIFIER	transcript	pseudogene	LOC119868074	LOC119868074	n.*1743A>C
chr38	22297852	22297856	CGGG	["CG","C","CGG","TGGG"]	1885.39	[0.4474,0.0724,0.0526,0.0197]	0.02484	0.006895	0.0001953	0.01339	0.00888	["downstream_gene_variant"]	MODIFIER	transcript	pseudogene	LOC119868070	LOC119868070	n.*3079C>T
chr38	22261567	22261568	C	["G"]	2638.52	[0.3516]	0.01703	0.008166	0.000197	0.04948	0.003418	["intron_variant"]	MODIFIER	transcript	protein_coding	F11R	F11R	c.148+162C>G
chr38	22884335	22884336	A	["G"]	2819.65	[0.2372]	0.00252	0.0005487	0.0001996	0.0205	0.002446	["downstream_gene_variant"]	MODIFIER	transcript	protein_coding	ATP1A4	ATP1A4	c.*2613T>C
chr38	22884427	22884428	C	["T"]	2836.64	[0.2372]	0.00252	0.0005487	0.0001996	0.0205	0.002446	["downstream_gene_variant"]	MODIFIER	transcript	protein_coding	ATP1A4	ATP1A4	c.*2521G>A
chr38	22884478	22884479	G	["C"]	2819.74	[0.2372]	0.00252	0.0005487	0.0001996	0.0205	0.002446	["downstream_gene_variant"]	MODIFIER	transcript	protein_coding	ATP1A4	ATP1A4	c.*2470C>G
chr38	22884486	22884487	C	["T"]	2839.72	[0.2372]	0.00252	0.0005487	0.0001996	0.0205	0.002446	["downstream_gene_variant"]	MODIFIER	transcript	protein_coding	ATP1A4	ATP1A4	c.*2462G>A
chr38	22884490	22884491	T	["A"]	2848.84	[0.2372]	0.00252	0.0005487	0.0001996	0.0205	0.002446	["downstream_gene_variant"]	MODIFIER	transcript	protein_coding	ATP1A4	ATP1A4	c.*2458A>T
chr38	22884606	22884607	C	["T"]	2844.65	[0.2372]	0.00252	0.0005487	0.0001996	0.0205	0.002446	["downstream_gene_variant"]	MODIFIER	transcript	protein_coding	ATP1A4	ATP1A4	c.*2342G>A
chr38	22884642	22884643	G	["A"]	2681.64	[0.2372]	0.00252	0.0005487	0.0001996	0.0205	0.002446	["downstream_gene_variant"]	MODIFIER	transcript	protein_coding	ATP1A4	ATP1A4	c.*2306C>T
chr38	22884676	22884677	C	["T"]	2618.65	[0.2372]	0.00252	0.0005487	0.0001996	0.0205	0.002446	["downstream_gene_variant"]	MODIFIER	transcript	protein_coding	ATP1A4	ATP1A4	c.*2272G>A
chr38	22884686	22884687	G	["A"]	2634.65	[0.2372]	0.00252	0.0005487	0.0001996	0.0205	0.002446	["downstream_gene_variant"]	MODIFIER	transcript	protein_coding	ATP1A4	ATP1A4	c.*2262C>T
chr38	22885366	22885367	T	["C"]	2738.85	[0.2372]	0.00252	0.0005487	0.0001996	0.0205	0.002446	["downstream_gene_variant"]	MODIFIER	transcript	pseudogene	LOC106558361	LOC106558361	n.*217T>C
chr38	22358424	22358433	CACAGAGAG	["C","CAGAG","CAG"]	5679.13	[0.5974,0.0455,0.0325]	0.02081	0.009538	0.0002004	0.04757	0.003716	["intron_variant"]	MODIFIER	transcript	protein_coding	LY9	LY9	c.1543+1791_1543+1798delCTCTCTGT
chr38	21925924	21925925	T	["C"]	2959.79	[0.526]	0.003655	0.004004	0.0002064	0.05993	0.001209	["intergenic_region"]	MODIFIER	intergenic_region	null	TRNAV-CAC_9-TRNAG-GCC_23	TRNAV-CAC_9-TRNAG-GCC_23	n.21925925T>C
chr38	22260064	22260085	TTTTATTTATTTATTTATTTA	["T","TCTTTCTTTCTTTCTTTCTTTATTTATTTATTTATTTA","TCTTTCTTTCTTTCTTTCTTTCTTTCTTTATTTATTTATTTATTTA","TCTTTCTTTCTTTCTTTCTTTCTTTCTTTCTTTATTTATTTATTTATTTA","TTTTATTTATTTA","TCTTTCTTTCTTTCTTTATTTATTTATTTATTTA"]	4998.19	[0.4286,0.05,0.0643,0.0357,0.0714,0.0286]	0.009689	0.005652	0.0002069	0.08976	0.001603	["upstream_gene_variant"]	MODIFIER	transcript	protein_coding	F11R	F11R	c.-1194_-1193insCTTTCTTTCTTTC
chr38	22619150	22619155	GTCCC	["GCCC","G"]	9992.08	[0.8782,0.0128]	0.001405	0.0003095	0.0002124	0.01364	0.006184	["downstream_gene_variant"]	MODIFIER	transcript	pseudogene	LOC119868072	LOC119868072	n.*1223delA
chr38	22627146	22627147	A	["AT"]	691.37	[0.1034]	2.07e-05	4.14e-06	0.0002148	0.1034	0.0005479	["upstream_gene_variant"]	MODIFIER	transcript	pseudogene	LOC119868072	LOC119868072	n.-4057_-4056insA
chr38	22882444	22882445	T	["C"]	5277.72	[0.4679]	0.00506	0.001325	0.0002174	0.005727	0.008164	["upstream_gene_variant"]	MODIFIER	transcript	protein_coding	ATP1A4	ATP1A4	c.-3902A>G
chr38	22639895	22639897	GA	["G"]	3584.99	[0.3205]	0.00365	0.0008107	0.000221	0.01377	0.003344	["intergenic_region"]	MODIFIER	intergenic_region	null	LOC119868073-VANGL2	LOC119868073-VANGL2	n.22639897delA
chr38	22636483	22636484	A	["G"]	3847.09	[0.3205]	0.004501	0.001044	0.000221	0.01936	0.002559	["upstream_gene_variant"]	MODIFIER	transcript	pseudogene	LOC119868073	LOC119868073	n.-2658T>C
chr38	22702461	22702462	G	["A"]	3269.85	[0.3205]	0.004831	0.001317	0.000221	0.02638	0.001938	["downstream_gene_variant"]	MODIFIER	transcript	protein_coding	NCSTN	NCSTN	c.*4019C>T
chr38	22661719	22661724	ATCTT	["A"]	5132.77	[0.4038]	0.01064	0.004008	0.0002285	0.03432	0.003344	["frameshift_variant"]	HIGH	transcript	protein_coding	LOC119868092	LOC119868092	c.556_559delTTTC
chr38	22661528	22661529	T	["C"]	5486.08	[0.4038]	0.01064	0.004008	0.0002285	0.03432	0.003344	["intron_variant"]	MODIFIER	transcript	protein_coding	VANGL2	VANGL2	c.-190-4455A>G
chr38	22650189	22650190	A	["G"]	7914.8	[0.5962]	0.00813	0.003365	0.0002285	0.04147	0.002559	["intron_variant"]	MODIFIER	transcript	protein_coding	VANGL2	VANGL2	c.1074-200T>C
chr38	22111233	22111234	T	["C"]	5210.31	[0.4038]	0.00609	0.002788	0.0002285	0.04993	0.001938	["upstream_gene_variant"]	MODIFIER	transcript	protein_coding	NDUFS2	NDUFS2	c.-856A>G
chr38	22713052	22713053	G	["A"]	7180.9	[0.5962]	0.00609	0.002788	0.0002285	0.04993	0.001938	["intron_variant"]	MODIFIER	transcript	protein_coding	NCSTN	NCSTN	c.583-274C>T
chr38	22677707	22677708	A	["G"]	7284.09	[0.5962]	0.003206	0.001826	0.0002285	0.07166	0.001077	["intergenic_region"]	MODIFIER	intergenic_region	null	VANGL2-NHLH1	VANGL2-NHLH1	n.22677708A>G
chr38	22677732	22677733	A	["G"]	7407.09	[0.5962]	0.003206	0.001826	0.0002285	0.07166	0.001077	["intergenic_region"]	MODIFIER	intergenic_region	null	VANGL2-NHLH1	VANGL2-NHLH1	n.22677733A>G
chr38	22678121	22678122	G	["C"]	7319.1	[0.5962]	0.003206	0.001826	0.0002285	0.07166	0.001077	["intergenic_region"]	MODIFIER	intergenic_region	null	VANGL2-NHLH1	VANGL2-NHLH1	n.22678122G>C
chr38	22678280	22678281	T	["C"]	7309.1	[0.5962]	0.003206	0.001826	0.0002285	0.07166	0.001077	["intergenic_region"]	MODIFIER	intergenic_region	null	VANGL2-NHLH1	VANGL2-NHLH1	n.22678281T>C
chr38	22678289	22678290	C	["G"]	7145.19	[0.5962]	0.003206	0.001826	0.0002285	0.07166	0.001077	["intergenic_region"]	MODIFIER	intergenic_region	null	VANGL2-NHLH1	VANGL2-NHLH1	n.22678290C>G
chr38	22678290	22678291	T	["G"]	7146.19	[0.5962]	0.003206	0.001826	0.0002285	0.07166	0.001077	["intergenic_region"]	MODIFIER	intergenic_region	null	VANGL2-NHLH1	VANGL2-NHLH1	n.22678291T>G
chr38	22678365	22678366	T	["A"]	7225.01	[0.5962]	0.003206	0.001826	0.0002285	0.07166	0.001077	["intergenic_region"]	MODIFIER	intergenic_region	null	VANGL2-NHLH1	VANGL2-NHLH1	n.22678366T>A
chr38	21997298	21997299	G	["GATAAATAAATAA","GATAAATAA","GATAA"]	3141.65	[0.1218,0.2115,0.0705]	0.002248	0.001437	0.0002285	0.08545	0.0007883	["intron_variant"]	MODIFIER	transcript	protein_coding	SDHC	SDHC	c.242-1265_242-1262dupTTAT
chr38	22044056	22044059	GTC	["G","GTCTC"]	2733.11	[0.2628,0.141]	0.002248	0.001437	0.0002285	0.08545	0.0007883	["downstream_gene_variant"]	MODIFIER	transcript	protein_coding	MPZ	MPZ	c.*5386_*5387delTC
chr38	22057593	22057594	T	["C"]	7224.44	[0.5962]	0.0006576	0.0006064	0.0002285	0.1423	0.0002849	["intron_variant"]	MODIFIER	transcript	protein_coding	PCP4L1	PCP4L1	c.10-4970A>G
chr38	22467677	22467678	A	["C"]	8179.36	[0.6795]	0.0185	0.009041	0.0002317	0.05992	0.00324	["intergenic_region"]	MODIFIER	intergenic_region	null	CD48-SLAMF1	CD48-SLAMF1	n.22467678A>C
chr38	22910930	22910931	C	["T"]	4640.93	[0.3205]	0.01491	0.007807	0.0002317	0.07166	0.002535	["upstream_gene_variant"]	MODIFIER	transcript	pseudogene	LOC119868075	LOC119868075	n.-3261C>T
chr38	22099920	22099921	G	["A"]	4233.96	[0.3205]	0.01189	0.006667	0.0002317	0.08545	0.001972	["downstream_gene_variant"]	MODIFIER	transcript	protein_coding	APOA2	APOA2	c.*4860G>A
chr38	22297615	22297616	T	["TGG","TG"]	2514.25	[0.2949,0.0256]	0.01189	0.006667	0.0002317	0.08545	0.001972	["downstream_gene_variant"]	MODIFIER	transcript	pseudogene	LOC119868070	LOC119868070	n.*2842_*2843insG
chr38	22344162	22344163	T	["C"]	8558.35	[0.6795]	0.01189	0.006667	0.0002317	0.08545	0.001972	["intron_variant"]	MODIFIER	transcript	protein_coding	CD244	CD244	c.841-798T>C
chr38	22084136	22084137	G	["C"]	8875.43	[0.6795]	0.007329	0.004675	0.0002317	0.1204	0.001169	["downstream_gene_variant"]	MODIFIER	transcript	protein_coding	TOMM40L	TOMM40L	c.*3702C>G
chr38	22084369	22084370	C	["T"]	8983.43	[0.6795]	0.007329	0.004675	0.0002317	0.1204	0.001169	["downstream_gene_variant"]	MODIFIER	transcript	protein_coding	TOMM40L	TOMM40L	c.*3469G>A
chr38	22265578	22265579	G	["A"]	4188.21	[0.3205]	0.007329	0.004675	0.0002317	0.1204	0.001169	["intron_variant"]	MODIFIER	transcript	protein_coding	F11R	F11R	c.148+4173G>A
chr38	22555390	22555411	GGTTTTGTTTTGTTTTGTTTT	["GGTTTTGTTTTGTTTTGTTTTGTTTT","G","GGTTTTGTTTTGTTTT","GGTTTTGTTTT","GGTTTTGTTTTGTTTTGTTTTGTTTTGTTTT","GGTTTTGTTTTGTTTTGTTTTGTTTTGTTTTGTTTT"]	5312.34	[0.4808,0.1346,0.0128,0.0192,0.0256,0.0064]	0.005652	0.003824	0.0002317	0.1423	0.000891	["downstream_gene_variant"]	MODIFIER	transcript	protein_coding	CD84	CD84	c.*3193_*3212delGTTTTGTTTTGTTTTGTTTT
chr38	22124576	22124577	T	["C"]	4125.45	[0.3205]	0.004303	0.003072	0.0002317	0.1677	0.0006736	["downstream_gene_variant"]	MODIFIER	transcript	protein_coding	ADAMTS4	ADAMTS4	c.*3647T>C
chr38	22279118	22279125	TGAGAGA	["T","TGA"]	2658.69	[0.3013,0.0192]	0.004303	0.003072	0.0002317	0.1677	0.0006736	["intron_variant"]	MODIFIER	transcript	protein_coding	F11R	F11R	c.149-1568_149-1563delGAGAGA
chr38	22279510	22279511	G	["GAAAGAAAAGA"]	3611.35	[0.3205]	0.004303	0.003072	0.0002317	0.1677	0.0006736	["intron_variant"]	MODIFIER	transcript	protein_coding	F11R	F11R	c.149-1186_149-1177dupAAAAGAAAAG
chr38	22296713	22296716	TGA	["TGAGA","T","TGAGAGAGA"]	2419.1	[0.2885,0.0192,0.0128]	0.004303	0.003072	0.0002317	0.1677	0.0006736	["downstream_gene_variant"]	MODIFIER	transcript	pseudogene	LOC119868070	LOC119868070	n.*1941_*1942delGA
chr38	22229327	22229330	CTT	["CT","C","CTTTTT"]	2433.73	[0.25,0.0641,0.0064]	0.00323	0.002416	0.0002317	0.1971	0.0005052	["intron_variant"]	MODIFIER	transcript	protein_coding	ARHGAP30	ARHGAP30	c.98-1252_98-1251delTT
chr38	22238239	22238240	G	["A"]	4040.67	[0.3205]	0.002388	0.001855	0.0002317	0.2311	0.0003757	["upstream_gene_variant"]	MODIFIER	transcript	protein_coding	USF1	USF1	c.-4594G>A
chr38	22236170	22236171	A	["G"]	4191.75	[0.3205]	0.001737	0.001384	0.0002317	0.2702	0.0002768	["synonymous_variant"]	LOW	transcript	protein_coding	ARHGAP30	ARHGAP30	c.978A>G
chr38	22669010	22669011	A	["C"]	4606.01	[0.4026]	0.01191	0.004335	0.0002357	0.03246	0.00375	["downstream_gene_variant"]	MODIFIER	transcript	protein_coding	LOC119868092	LOC119868092	c.*5205A>C
chr38	22257198	22257202	CTTT	["CTT","C","CTTTT"]	1890.48	[0.3052,0.0779,0.0195]	0.00688	0.003033	0.0002357	0.04757	0.002176	["upstream_gene_variant"]	MODIFIER	transcript	protein_coding	F11R	F11R	c.-4059_-4057delTTT
chr38	22190481	22190491	TCTTTTTCTC	["T"]	211.6	[0.0267]	3.883e-05	2.241e-05	0.0002391	0.1333	0.001777	["intron_variant"]	MODIFIER	transcript	protein_coding	PFDN2	PFDN2	c.76-5012_76-5004delCTTTTTCTC
chr38	22255976	22255981	GGGGA	["G"]	5518.15	[0.6831]	0.011	0.006296	0.0002427	0.09352	0.001836	["intergenic_region"]	MODIFIER	intergenic_region	null	TSTD1-F11R	TSTD1-F11R	n.22255978_22255981delGGGA
chr38	21907185	21907186	C	["T"]	1984.62	[0.5652]	0.03348	0.009945	0.0002462	0.007868	0.01928	["upstream_gene_variant"]	MODIFIER	transcript	protein_coding	TRNAE-UUC_12	TRNAE-UUC_12	c.-2237G>A
chr38	22448787	22448788	C	["T"]	3849.01	[0.3182]	0.004916	0.003419	0.0002476	0.1632	0.0007727	["downstream_gene_variant"]	MODIFIER	transcript	snRNA	LOC119868095	LOC119868095	n.*2857G>A
chr38	21957420	21957421	G	["A"]	1062.27	[0.3284]	0.01584	0.00498	0.0002527	0.009923	0.01585	["downstream_gene_variant"]	MODIFIER	transcript	protein_coding	TRNAV-CAC_10	TRNAV-CAC_10	c.*1592G>A
chr38	22831725	22831727	AC	["GC","A"]	4891.09	[0.4167,0.0513]	0.01287	0.003458	0.0002572	0.01257	0.007565	["downstream_gene_variant"]	MODIFIER	transcript	protein_coding	DCAF8	DCAF8	c.*4884A>G
chr38	21971331	21971332	T	["C"]	4993.02	[0.5321]	0.002186	0.003458	0.0002572	0.08859	0.0007883	["intron_variant"]	MODIFIER	transcript	pseudogene	LOC119868062	LOC119868062	n.3479-7157A>G
chr38	22635671	22635673	GA	["G"]	2785.2	[0.3247]	0.002959	0.0007133	0.0002596	0.01001	0.004854	["upstream_gene_variant"]	MODIFIER	transcript	pseudogene	LOC119868073	LOC119868073	n.-1847delT
chr38	22692236	22692237	G	["A"]	3562.27	[0.2821]	0.002062	0.000437	0.0002609	0.0205	0.001938	["downstream_gene_variant"]	MODIFIER	transcript	protein_coding	NHLH1	NHLH1	c.*3277C>T
chr38	22649029	22649030	G	["A"]	3469.14	[0.2821]	0.002594	0.0006032	0.0002609	0.03001	0.001453	["synonymous_variant"]	LOW	transcript	protein_coding	VANGL2	VANGL2	c.1428C>T
chr38	22683406	22683407	A	["T"]	3027.9	[0.3158]	0.009458	0.005704	0.000265	0.1126	0.001542	["intergenic_region"]	MODIFIER	intergenic_region	null	VANGL2-NHLH1	VANGL2-NHLH1	n.22683407A>T
chr38	22421738	22421742	TAAA	["TAA","T"]	71.54	[0.0164,0.0164]	4.36e-07	6.235e-08	0.0002658	0.04918	0.004862	["intron_variant"]	MODIFIER	transcript	protein_coding	SLAMF7	SLAMF7	c.55+2363_55+2365delTTT
chr38	22196182	22196187	CTTTT	["CTT","CTTTTTT","C","CTTT","CTTTTT"]	2695.38	[0.3397,0.0449,0.0513,0.0705,0.0192]	0.0009877	0.0005089	0.0002731	0.001409	0.02324	["downstream_gene_variant"]	MODIFIER	transcript	protein_coding	KLHDC9	KLHDC9	c.*951_*954delAAAA
chr38	22652426	22652427	G	["T"]	4766.16	[0.3974]	0.008196	0.003517	0.0002823	0.04993	0.002559	["intron_variant"]	MODIFIER	transcript	protein_coding	VANGL2	VANGL2	c.937+120C>A
chr38	22199399	22199400	C	["CT"]	1529.86	[0.1731]	5.242e-06	1.026e-05	0.0002824	0.8718	4.221e-06	["upstream_gene_variant"]	MODIFIER	transcript	protein_coding	KLHDC9	KLHDC9	c.-529_-528insA
chr38	21963992	21963993	G	["A"]	2981.11	[0.5]	0.006054	0.005232	0.0002839	0.002269	0.05209	["intron_variant"]	MODIFIER	transcript	pseudogene	LOC119868062	LOC119868062	n.3591+70C>T
chr38	22368237	22368238	G	["GAGAT"]	5662.33	[0.6867]	0.00836	0.005213	0.0002841	0.1297	0.001352	["intron_variant"]	MODIFIER	transcript	protein_coding	LY9	LY9	c.455-2371_455-2370insATCT
chr38	22670141	22670142	T	["C"]	44.47	[0.0395]	4.485e-06	2.664e-06	0.0002845	0.07895	0.004267	["upstream_gene_variant"]	MODIFIER	transcript	protein_coding	VANGL2	VANGL2	c.-857A>G
chr38	22467818	22467819	G	["A"]	8388.35	[0.6859]	0.0185	0.009313	0.000285	0.07166	0.00324	["intergenic_region"]	MODIFIER	intergenic_region	null	CD48-SLAMF1	CD48-SLAMF1	n.22467819G>A
chr38	22468946	22468947	C	["T"]	8471.33	[0.6859]	0.0185	0.009313	0.000285	0.07166	0.00324	["intergenic_region"]	MODIFIER	intergenic_region	null	CD48-SLAMF1	CD48-SLAMF1	n.22468947C>T
chr38	22473742	22473743	T	["C"]	8595.45	[0.6859]	0.01491	0.008011	0.000285	0.08545	0.002535	["intergenic_region"]	MODIFIER	intergenic_region	null	CD48-SLAMF1	CD48-SLAMF1	n.22473743T>C
chr38	22461733	22461734	C	["T"]	10901.6	[0.6859]	0.01189	0.006809	0.000285	0.1016	0.001972	["intergenic_region"]	MODIFIER	intergenic_region	null	CD48-SLAMF1	CD48-SLAMF1	n.22461734C>T
chr38	22461736	22461737	T	["C"]	10950.7	[0.6859]	0.01189	0.006809	0.000285	0.1016	0.001972	["intergenic_region"]	MODIFIER	intergenic_region	null	CD48-SLAMF1	CD48-SLAMF1	n.22461737T>C
chr38	22563015	22563016	T	["C"]	12679.6	[0.6859]	0.01189	0.006809	0.000285	0.1016	0.001972	["intergenic_region"]	MODIFIER	intergenic_region	null	CD84-SLAMF6	CD84-SLAMF6	n.22563016T>C
chr38	22308024	22308026	CT	["C","CTTT"]	2202.12	[0.2821,0.0321]	0.009389	0.00571	0.000285	0.1204	0.001524	["intron_variant"]	MODIFIER	transcript	pseudogene	LOC119868020	LOC119868020	n.465+342delA
chr38	22357510	22357511	A	["AT"]	7723.53	[0.6859]	0.009389	0.00571	0.000285	0.1204	0.001524	["intron_variant"]	MODIFIER	transcript	protein_coding	LY9	LY9	c.1544-1059dupA
chr38	22362069	22362072	CTT	["CT","C"]	6028.54	[0.6795,0.0064]	0.009389	0.00571	0.000285	0.1204	0.001524	["intron_variant"]	MODIFIER	transcript	protein_coding	LY9	LY9	c.1376-761_1376-760delAA
chr38	22302234	22302237	TCA	["TCACACACACA","TCACACACACACACA","T","TCACACACA","TCACACACACACACACACACA","TCACACA"]	1697.16	[0.109,0.1218,0.0513,0.0192,0.0064,0.0064]	0.007329	0.004716	0.000285	0.1423	0.001169	["intergenic_region"]	MODIFIER	intergenic_region	null	LOC119868070-LOC119868020	LOC119868070-LOC119868020	n.22302236_22302237delCA
chr38	22279493	22279495	TA	["T"]	2483.08	[0.3141]	0.005652	0.003828	0.000285	0.1677	0.000891	["intron_variant"]	MODIFIER	transcript	protein_coding	F11R	F11R	c.149-1194delA
chr38	22313821	22313822	T	["A"]	3789.72	[0.3141]	0.005652	0.003828	0.000285	0.1677	0.000891	["upstream_gene_variant"]	MODIFIER	transcript	pseudogene	LOC119868020	LOC119868020	n.-2834A>T
chr38	22591051	22591052	T	["C"]	3816.72	[0.3141]	0.005652	0.003828	0.000285	0.1677	0.000891	["intron_variant"]	MODIFIER	transcript	protein_coding	SLAMF6	SLAMF6	c.374-859T>C
chr38	22449114	22449115	T	["C"]	8334.07	[0.6859]	0.00323	0.002369	0.000285	0.2311	0.0005052	["downstream_gene_variant"]	MODIFIER	transcript	snRNA	LOC119868095	LOC119868095	n.*2530A>G
chr38	22015393	22015395	TA	["TAA","T"]	1959.1	[0.1538,0.1603]	0.002388	0.001794	0.000285	0.2702	0.0003757	["intron_variant"]	MODIFIER	transcript	protein_coding	SDHC	SDHC	c.180-3499delT
chr38	22668871	22668872	G	["C"]	4431.46	[0.3944]	0.01421	0.005036	0.0002889	0.03426	0.004487	["downstream_gene_variant"]	MODIFIER	transcript	protein_coding	LOC119868092	LOC119868092	c.*5066G>C
chr38	22872166	22872176	ATTTTTTTTT	["A"]	2738.84	[0.3269]	0.001875	0.001225	0.000289	0.002583	0.02405	["upstream_gene_variant"]	MODIFIER	transcript	protein_coding	ATP1A4	ATP1A4	c.-4119_-4111delAAAAAAAAA
chr38	22872176	22872215	AAGTTTCACTTGATCTTAGCCAAAAGGCCGAGAAGCGAT	["A"]	3363.21	[0.3269]	0.001875	0.001225	0.000289	0.002583	0.02405	["upstream_gene_variant"]	MODIFIER	transcript	protein_coding	ATP1A4	ATP1A4	c.-4158_-4121delATCGCTTCTCGGCCTTTTGGCTAAGATCAAGTGAAACT
chr38	22872277	22872278	T	["C"]	3537.8	[0.3269]	0.001875	0.001225	0.000289	0.002583	0.02405	["upstream_gene_variant"]	MODIFIER	transcript	protein_coding	ATP1A4	ATP1A4	c.-4221A>G
chr38	22872284	22872285	C	["T"]	3607.49	[0.3269]	0.001875	0.001225	0.000289	0.002583	0.02405	["upstream_gene_variant"]	MODIFIER	transcript	protein_coding	ATP1A4	ATP1A4	c.-4228G>A
chr38	22588430	22588431	C	["G"]	3961.2	[0.3269]	0.002901	0.0007302	0.000289	0.009433	0.005558	["intron_variant"]	MODIFIER	transcript	protein_coding	SLAMF6	SLAMF6	c.373+428C>G
chr38	22583832	22583833	A	["T"]	3769.28	[0.3269]	0.004193	0.000956	0.000289	0.01377	0.00433	["intron_variant"]	MODIFIER	transcript	protein_coding	SLAMF6	SLAMF6	c.50-3847A>T
chr38	22637700	22637701	T	["C"]	3790.95	[0.3269]	0.005324	0.001225	0.000289	0.01936	0.003344	["upstream_gene_variant"]	MODIFIER	transcript	pseudogene	LOC119868073	LOC119868073	n.-3875A>G
chr38	22637890	22637891	G	["A"]	3705.36	[0.3269]	0.005324	0.001225	0.000289	0.01936	0.003344	["upstream_gene_variant"]	MODIFIER	transcript	pseudogene	LOC119868073	LOC119868073	n.-4065C>T
chr38	22910427	22910428	C	["A"]	4073.85	[0.3269]	0.005941	0.001539	0.000289	0.02638	0.002559	["upstream_gene_variant"]	MODIFIER	transcript	pseudogene	LOC119868075	LOC119868075	n.-3764C>A
chr38	22030324	22030325	C	["T"]	6003.66	[0.6039]	0.005102	0.002578	0.0002919	0.06873	0.001631	["upstream_gene_variant"]	MODIFIER	transcript	protein_coding	SDHC	SDHC	c.-661G>A
chr38	22001199	22001200	T	["A"]	4905.82	[0.3961]	0.003675	0.002065	0.0002919	0.0822	0.001209	["intron_variant"]	MODIFIER	transcript	protein_coding	SDHC	SDHC	c.242-5162A>T
chr38	21955694	21955696	GC	["G"]	128.92	[0.0909]	NaN	0.0002745	0.0002962	0.01668	0.01668	["upstream_gene_variant"]	MODIFIER	transcript	protein_coding	TRNAV-CAC_10	TRNAV-CAC_10	c.-61delC
chr38	22785268	22785272	TAAA	["AAAA","CAAA","T"]	7373.41	[0.5263,0.0395,0.0395]	0.01038	0.004151	0.0003021	0.04524	0.003225	["upstream_gene_variant"]	MODIFIER	transcript	protein_coding	DCAF8	DCAF8	c.-1557T>A
chr38	22037309	22037311	CG	["C","CGGGGAGCGGGGGGGGGGGGGGG","CGGGGAGCGGGGGGGGGG","CGGGGAGCGG","CGGGGAGCGGGGGGGGGGG","CGGGGAGCGGGGG"]	2088.88	[0.2676,0.007,0.0141,0.007,0.007,0.007]	0.02261	0.01071	0.000305	0.06334	0.004152	["intron_variant"]	MODIFIER	transcript	protein_coding	MPZ	MPZ	c.264+12_264+13insAGCGGGGG
chr38	22429253	22429254	C	["CTTATTA","CTTA","CTTATTATTA","A","CTTATTATTATTA"]	4366.36	[0.3961,0.1169,0.1364,0.0195,0.0195]	0.008324	0.00522	0.0003052	0.1381	0.001341	["intergenic_region"]	MODIFIER	intergenic_region	null	SLAMF7-CD48	SLAMF7-CD48	n.22429254C>A
chr38	22303271	22303274	CAG	["CAGAGAG","C","CAGAG","CAGAGAGAGAG","CAGAGAGAG"]	1708.09	[0.2143,0.0325,0.026,0.0065,0.0325]	0.003702	0.002654	0.0003052	0.2261	0.0005795	["downstream_gene_variant"]	MODIFIER	transcript	pseudogene	LOC119868020	LOC119868020	n.*4098_*4099delCT
chr38	22619003	22619004	G	["A"]	675.64	[0.0641]	9.086e-05	1.628e-05	0.0003204	0.1282	0.001185	["downstream_gene_variant"]	MODIFIER	transcript	pseudogene	LOC119868072	LOC119868072	n.*1371C>T
chr38	22619217	22619218	C	["A"]	669.23	[0.0641]	9.086e-05	1.628e-05	0.0003204	0.1282	0.001185	["downstream_gene_variant"]	MODIFIER	transcript	pseudogene	LOC119868072	LOC119868072	n.*1157G>T
chr38	22619974	22619988	TCTTTCTTTCTTTC	["TTTTCTTTCTTTC","T"]	327.17	[0.0556,0.0185]	6.055e-05	1.053e-05	0.0003336	0.1111	0.001503	["downstream_gene_variant"]	MODIFIER	transcript	pseudogene	LOC119868072	LOC119868072	n.*399delG
chr38	21905544	21905545	C	["T"]	4021.42	[0.5423]	0.005846	0.005761	0.0003339	0.06848	0.001843	["upstream_gene_variant"]	MODIFIER	transcript	protein_coding	TRNAE-UUC_12	TRNAE-UUC_12	c.-596G>A
chr38	22852978	22852979	T	["A"]	6359.4	[0.5192]	0.007526	0.001958	0.0003414	0.007716	0.01015	["downstream_gene_variant"]	MODIFIER	transcript	protein_coding	ATP1A4	ATP1A4	c.*158A>T
chr38	22198903	22198904	A	["ACC","AC"]	618.4	[0.0125,0.275]	0.01832	0.008908	0.0003423	0.07611	0.003856	["upstream_gene_variant"]	MODIFIER	transcript	protein_coding	KLHDC9	KLHDC9	c.-33_-32insG
chr38	22141371	22141372	T	["C"]	455.18	[0.0649]	NaN	2.126e-06	0.000345	1	0.0001521	["upstream_gene_variant"]	MODIFIER	transcript	protein_coding	PPOX	PPOX	c.-1469A>G
chr38	22909306	22909307	T	["C"]	3424.84	[0.2885]	0.002479	0.000537	0.0003462	0.0205	0.002559	["upstream_gene_variant"]	MODIFIER	transcript	pseudogene	LOC119868075	LOC119868075	n.-4885T>C
chr38	22646782	22646783	C	["T"]	3306.27	[0.2885]	0.003228	0.0007349	0.0003462	0.03001	0.001938	["3_prime_UTR_variant"]	MODIFIER	transcript	protein_coding	VANGL2	VANGL2	c.*2109G>A
chr38	22721966	22721967	A	["G"]	5202.27	[0.391]	0.01084	0.004392	0.0003477	0.04993	0.003344	["upstream_gene_variant"]	MODIFIER	transcript	protein_coding	NCSTN	NCSTN	c.-1402T>C
chr38	22917212	22917213	G	["A"]	8365.56	[0.609]	0.006171	0.003012	0.0003477	0.07166	0.001938	["upstream_gene_variant"]	MODIFIER	transcript	protein_coding	IGSF8	IGSF8	c.-6341G>A
chr38	21999677	21999678	A	["G"]	4515.19	[0.391]	0.004519	0.002435	0.0003477	0.08545	0.001453	["intron_variant"]	MODIFIER	transcript	protein_coding	SDHC	SDHC	c.242-3640T>C
chr38	22000956	22000957	C	["CT","CTT"]	3291.37	[0.3782,0.0128]	0.004519	0.002435	0.0003477	0.08545	0.001453	["intron_variant"]	MODIFIER	transcript	protein_coding	SDHC	SDHC	c.242-4920dupA
chr38	22001122	22001123	G	["A"]	4720.28	[0.391]	0.004519	0.002435	0.0003477	0.08545	0.001453	["intron_variant"]	MODIFIER	transcript	protein_coding	SDHC	SDHC	c.242-5085C>T
chr38	22001376	22001377	A	["G"]	4798.2	[0.391]	0.004519	0.002435	0.0003477	0.08545	0.001453	["intron_variant"]	MODIFIER	transcript	protein_coding	SDHC	SDHC	c.242-5339T>C
chr38	22001816	22001817	A	["G"]	4770.15	[0.391]	0.004519	0.002435	0.0003477	0.08545	0.001453	["intron_variant"]	MODIFIER	transcript	protein_coding	SDHC	SDHC	c.242-5779T>C
chr38	22002106	22002107	C	["T"]	4664.24	[0.391]	0.004519	0.002435	0.0003477	0.08545	0.001453	["intron_variant"]	MODIFIER	transcript	protein_coding	SDHC	SDHC	c.242-6069G>A
chr38	22002165	22002166	G	["A"]	4641.15	[0.391]	0.004519	0.002435	0.0003477	0.08545	0.001453	["intron_variant"]	MODIFIER	transcript	protein_coding	SDHC	SDHC	c.242-6128C>T
chr38	22002297	22002298	C	["T"]	4580.16	[0.391]	0.004519	0.002435	0.0003477	0.08545	0.001453	["intron_variant"]	MODIFIER	transcript	protein_coding	SDHC	SDHC	c.242-6260G>A
chr38	22002953	22002954	C	["G"]	4599	[0.391]	0.004519	0.002435	0.0003477	0.08545	0.001453	["intron_variant"]	MODIFIER	transcript	protein_coding	SDHC	SDHC	c.242-6916G>C
chr38	22003107	22003108	T	["G"]	4632.17	[0.391]	0.004519	0.002435	0.0003477	0.08545	0.001453	["intron_variant"]	MODIFIER	transcript	protein_coding	SDHC	SDHC	c.242-7070A>C
chr38	22004258	22004259	G	["A"]	4786.16	[0.391]	0.004519	0.002435	0.0003477	0.08545	0.001453	["intron_variant"]	MODIFIER	transcript	protein_coding	SDHC	SDHC	c.241+7576C>T
chr38	22004324	22004325	G	["C"]	4726.17	[0.391]	0.004519	0.002435	0.0003477	0.08545	0.001453	["intron_variant"]	MODIFIER	transcript	protein_coding	SDHC	SDHC	c.241+7510C>G
chr38	22684562	22684567	TTGTG	["T","TTG","TTGTGTG"]	3096.1	[0.0769,0.2308,0.0833]	0.004519	0.002435	0.0003477	0.08545	0.001453	["intergenic_region"]	MODIFIER	intergenic_region	null	VANGL2-NHLH1	VANGL2-NHLH1	n.22684564_22684567delTGTG
chr38	22249829	22249830	G	["C"]	8342.09	[0.6923]	0.01491	0.008189	0.0003498	0.1016	0.002535	["downstream_gene_variant"]	MODIFIER	transcript	protein_coding	USF1	USF1	c.*2472G>C
chr38	22254490	22254491	T	["G"]	8343.87	[0.6923]	0.01491	0.008189	0.0003498	0.1016	0.002535	["downstream_gene_variant"]	MODIFIER	transcript	protein_coding	TSTD1	TSTD1	c.*4332T>G
chr38	22468278	22468279	C	["CT"]	5825.53	[0.6923]	0.01491	0.008189	0.0003498	0.1016	0.002535	["intergenic_region"]	MODIFIER	intergenic_region	null	CD48-SLAMF1	CD48-SLAMF1	n.22468279_22468280insT
chr38	22271834	22271835	T	["TTTTA"]	3462.84	[0.3077]	0.009389	0.005771	0.0003498	0.1423	0.001524	["intron_variant"]	MODIFIER	transcript	protein_coding	F11R	F11R	c.149-8860_149-8857dupTATT
chr38	22272546	22272547	C	["T"]	3751	[0.3077]	0.009389	0.005771	0.0003498	0.1423	0.001524	["intron_variant"]	MODIFIER	transcript	protein_coding	F11R	F11R	c.149-8155C>T
chr38	22272995	22272996	C	["A"]	3406.06	[0.3077]	0.009389	0.005771	0.0003498	0.1423	0.001524	["intron_variant"]	MODIFIER	transcript	protein_coding	F11R	F11R	c.149-7706C>A
chr38	22273005	22273009	AAGC	["A"]	3529.55	[0.3077]	0.009389	0.005771	0.0003498	0.1423	0.001524	["intron_variant"]	MODIFIER	transcript	protein_coding	F11R	F11R	c.149-7693_149-7691delCAG
chr38	22687709	22687710	T	["C"]	3557.03	[0.3077]	0.009389	0.005771	0.0003498	0.1423	0.001524	["intergenic_region"]	MODIFIER	intergenic_region	null	VANGL2-NHLH1	VANGL2-NHLH1	n.22687710T>C
chr38	22293267	22293268	A	["G"]	3631.28	[0.3077]	0.007329	0.004731	0.0003498	0.1677	0.001169	["intron_variant"]	MODIFIER	transcript	pseudogene	LOC119868070	LOC119868070	n.1163-977A>G
chr38	22571912	22571913	C	["T"]	3716.12	[0.3077]	0.007329	0.004731	0.0003498	0.1677	0.001169	["intron_variant"]	MODIFIER	transcript	protein_coding	SLAMF6	SLAMF6	c.49+1532C>T
chr38	22171591	22171593	TC	["T"]	3461.18	[0.3077]	0.005652	0.003806	0.0003498	0.1971	0.000891	["upstream_gene_variant"]	MODIFIER	transcript	protein_coding	DEDD	DEDD	c.-3952delC
chr38	22300157	22300158	A	["T"]	3792.26	[0.3077]	0.005652	0.003806	0.0003498	0.1971	0.000891	["intergenic_region"]	MODIFIER	intergenic_region	null	LOC119868070-LOC119868020	LOC119868070-LOC119868020	n.22300158A>T
chr38	22339379	22339384	CTAAT	["C"]	8530.11	[0.6923]	0.005652	0.003806	0.0003498	0.1971	0.000891	["intron_variant"]	MODIFIER	transcript	protein_coding	CD244	CD244	c.62-783_62-780delATTA
chr38	22374547	22374548	C	["T"]	8275.38	[0.6923]	0.005652	0.003806	0.0003498	0.1971	0.000891	["intron_variant"]	MODIFIER	transcript	protein_coding	LY9	LY9	c.454+3649G>A
chr38	22221753	22221754	G	["A"]	3916.69	[0.3077]	0.00323	0.002301	0.0003498	0.2702	0.0005052	["upstream_gene_variant"]	MODIFIER	transcript	protein_coding	ARHGAP30	ARHGAP30	c.-2746G>A
chr38	22221759	22221760	C	["T"]	3941.46	[0.3077]	0.00323	0.002301	0.0003498	0.2702	0.0005052	["upstream_gene_variant"]	MODIFIER	transcript	protein_coding	ARHGAP30	ARHGAP30	c.-2740C>T
chr38	22569634	22569635	A	["C"]	3604.16	[0.3067]	0.006422	0.004231	0.0003517	0.1827	0.001023	["upstream_gene_variant"]	MODIFIER	transcript	protein_coding	SLAMF6	SLAMF6	c.-698A>C
chr38	22864831	22864832	A	["G"]	7990.78	[0.6218]	0.0008081	0.001725	0.0003569	0.0009294	0.06176	["intron_variant"]	MODIFIER	transcript	protein_coding	ATP1A4	ATP1A4	c.1498-781T>C
chr38	22864859	22864860	T	["G"]	8183.46	[0.6218]	0.001525	0.002116	0.0003569	0.001409	0.0519	["intron_variant"]	MODIFIER	transcript	protein_coding	ATP1A4	ATP1A4	c.1498-809A>C
chr38	22902955	22902956	C	["T"]	7795.18	[0.6218]	0.002608	0.00109	0.0003569	0.003914	0.01721	["intron_variant"]	MODIFIER	transcript	protein_coding	ATP1A4	ATP1A4	c.117+23G>A
chr38	22903198	22903199	G	["A"]	10700	[0.6218]	0.002608	0.00109	0.0003569	0.003914	0.01721	["intron_variant"]	MODIFIER	transcript	protein_coding	ATP1A4	ATP1A4	c.13-116C>T
chr38	22903204	22903205	A	["T","C"]	8044.4	[0.4615,0.1603]	0.002608	0.00109	0.0003569	0.003914	0.01721	["intron_variant"]	MODIFIER	transcript	protein_coding	ATP1A4	ATP1A4	c.13-122T>G
chr38	22903287	22903288	T	["A"]	8448.25	[0.6218]	0.002608	0.00109	0.0003569	0.003914	0.01721	["intron_variant"]	MODIFIER	transcript	protein_coding	ATP1A4	ATP1A4	c.13-205A>T
chr38	22475452	22475471	GTTCTTCTTCTTCTTCTTC	["G","GTTCTTCTTC","GTTCTTC","GTTCTTCTTCTTCTTCTTCTTC","GTTCTTCTTCTTCTTCTTCTTCTTC","GTTC"]	2467.65	[0.1842,0.0724,0.0461,0.0461,0.0461,0.0724]	0.02763	0.007708	0.0003572	0.01668	0.01295	["intergenic_region"]	MODIFIER	intergenic_region	null	CD48-SLAMF1	CD48-SLAMF1	n.22475454_22475471delTTCTTCTTCTTCTTCTTC
chr38	21964196	21964205	CATCTTTTT	["CT","C"]	2458.29	[0.4922,0.0156]	0.008828	0.006713	0.0003661	0.05209	0.003153	["intron_variant"]	MODIFIER	transcript	pseudogene	LOC119868062	LOC119868062	n.3479-29_3479-23delAAAAGAT
chr38	22583993	22583994	G	["A"]	3772.06	[0.3333]	0.004761	0.001123	0.0003751	0.01377	0.005558	["intron_variant"]	MODIFIER	transcript	protein_coding	SLAMF6	SLAMF6	c.50-3686G>A
chr38	22457683	22457694	ATGTGTGTGTG	["ATGTGTGTG","ATGTGTG","ATGTGTGTGTGTGTG","ATGTGTGTGTGTG","ATGTGTGTGTGTGTGTGTGTG","A"]	1553.69	[0.1753,0.0519,0.039,0.0195,0.013,0.0065]	0.0168	0.008992	0.0003753	0.09801	0.002908	["downstream_gene_variant"]	MODIFIER	transcript	protein_coding	CD48	CD48	c.*1744_*1753delTGTGTGTGTG
chr38	22296738	22296739	C	["T"]	3465.35	[0.3052]	0.004916	0.003351	0.0003753	0.2261	0.0007727	["downstream_gene_variant"]	MODIFIER	transcript	pseudogene	LOC119868070	LOC119868070	n.*1965C>T
chr38	22337925	22337928	ATT	["A","ATTT","ATTTTTTTTTTT","ATTTT","ATTTTTTTTTTTT"]	1016.87	[0.1234,0.0844,0.0584,0.0195,0.0195]	0.003702	0.002585	0.0003753	0.265	0.0005795	["intron_variant"]	MODIFIER	transcript	protein_coding	CD244	CD244	c.62-2224_62-2223delTT
chr38	22114135	22114136	T	["C"]	3161.51	[0.4214]	0.01037	0.004215	0.0003774	0.04678	0.00382	["missense_variant"]	MODERATE	transcript	protein_coding	ADAMTS4	ADAMTS4	c.533T>C
chr38	21927802	21927803	C	["T"]	2359.26	[0.5391]	0.03327	0.009095	0.0003788	0.0139	0.01696	["downstream_gene_variant"]	MODIFIER	transcript	protein_coding	TRNAG-GCC_23	TRNAG-GCC_23	c.*3300G>A
chr38	22718032	22718041	ACTCTCTCT	["A","ACT"]	2913.27	[0.3133,0.0733]	0.01526	0.005612	0.0003883	0.04296	0.004736	["upstream_gene_variant"]	MODIFIER	transcript	protein_coding	COPA	COPA	c.-2746_-2739delCTCTCTCT
chr38	22261554	22261555	C	["CT","CG"]	2463.34	[0.2961,0.0066]	0.03478	0.01497	0.0004035	0.05467	0.006852	["intron_variant"]	MODIFIER	transcript	protein_coding	F11R	F11R	c.148+149_148+150insG
chr38	21998240	21998241	A	["ACC","AC"]	2362.12	[0.2877,0.0137]	0.006404	0.004191	0.0004083	0.2057	0.001023	["intron_variant"]	MODIFIER	transcript	protein_coding	SDHC	SDHC	c.242-2204_242-2203insG
chr38	22256940	22256941	T	["TTTTA"]	6712.42	[0.6154]	0.02227	0.007391	0.0004272	0.03432	0.007073	["upstream_gene_variant"]	MODIFIER	transcript	protein_coding	F11R	F11R	c.-4318_-4317insTTTA
chr38	22671022	22671023	A	["T"]	8784.15	[0.6154]	0.01788	0.006373	0.0004272	0.04147	0.005558	["upstream_gene_variant"]	MODIFIER	transcript	protein_coding	VANGL2	VANGL2	c.-1738T>A
chr38	22716116	22716117	C	["T"]	4900.63	[0.3846]	0.01788	0.006373	0.0004272	0.04147	0.005558	["upstream_gene_variant"]	MODIFIER	transcript	protein_coding	COPA	COPA	c.-4663C>T
chr38	22717389	22717390	A	["G"]	4909.68	[0.3846]	0.01788	0.006373	0.0004272	0.04147	0.005558	["upstream_gene_variant"]	MODIFIER	transcript	protein_coding	COPA	COPA	c.-3390A>G
chr38	22849139	22849140	C	["CG","T"]	4713.03	[0.3205,0.0641]	0.0141	0.005434	0.0004272	0.04993	0.00433	["upstream_gene_variant"]	MODIFIER	transcript	protein_coding	CASQ1	CASQ1	c.-1644G>A
chr38	22073205	22073207	GT	["GTTT","GTT","G"]	4177.34	[0.4038,0.1346,0.0769]	0.008314	0.003804	0.0004272	0.07166	0.002559	["upstream_gene_variant"]	MODIFIER	transcript	protein_coding	PCP4L1	PCP4L1	c.-1278delA
chr38	22714304	22714306	AC	["A"]	6820.68	[0.6154]	0.008314	0.003804	0.0004272	0.07166	0.002559	["intron_variant"]	MODIFIER	transcript	protein_coding	NCSTN	NCSTN	c.315-176delG
chr38	22914384	22914385	G	["C"]	5420.98	[0.3846]	0.008314	0.003804	0.0004272	0.07166	0.002559	["downstream_gene_variant"]	MODIFIER	transcript	pseudogene	LOC119868074	LOC119868074	n.*2397C>G
chr38	22082317	22082318	G	["GGGT"]	7384.34	[0.6154]	0.006207	0.003112	0.0004272	0.08545	0.001938	["conservative_inframe_insertion"]	MODERATE	transcript	protein_coding	NR1I3	NR1I3	c.9_10insGGT
chr38	22082318	22082319	A	["C"]	7608.59	[0.6154]	0.006207	0.003112	0.0004272	0.08545	0.001938	["missense_variant"]	MODERATE	transcript	protein_coding	NR1I3	NR1I3	c.10A>C
chr38	21973559	21973560	G	["C"]	4067.2	[0.3846]	0.006207	0.003112	0.0004272	0.08545	0.001938	["intron_variant"]	MODIFIER	transcript	pseudogene	LOC119868062	LOC119868062	n.3478+6108C>G
chr38	22002548	22002549	G	["A"]	4560.12	[0.3846]	0.006207	0.003112	0.0004272	0.08545	0.001938	["intron_variant"]	MODIFIER	transcript	protein_coding	SDHC	SDHC	c.242-6511C>T
chr38	22082283	22082284	A	["G"]	10030.6	[0.6154]	0.006207	0.003112	0.0004272	0.08545	0.001938	["5_prime_UTR_variant"]	MODIFIER	transcript	protein_coding	NR1I3	NR1I3	c.-59A>G
chr38	22044146	22044148	TA	["T"]	5362.87	[0.6154]	0.004542	0.002502	0.0004272	0.1016	0.001453	["downstream_gene_variant"]	MODIFIER	transcript	protein_coding	MPZ	MPZ	c.*5476delA
chr38	22231853	22231856	CTT	["C","CT","CTTT"]	2063.33	[0.2756,0.0962,0.0128]	0.004542	0.002502	0.0004272	0.1016	0.001453	["intron_variant"]	MODIFIER	transcript	protein_coding	ARHGAP30	ARHGAP30	c.200+1178_200+1179delTT
chr38	22243021	22243022	G	["A"]	8752.56	[0.6987]	0.0185	0.009787	0.0004284	0.1016	0.00324	["upstream_gene_variant"]	MODIFIER	transcript	protein_coding	USF1	USF1	c.-1896G>A
chr38	22460222	22460223	A	["G"]	8531.72	[0.6987]	0.01491	0.008339	0.0004284	0.1204	0.002535	["downstream_gene_variant"]	MODIFIER	transcript	protein_coding	CD48	CD48	c.*4282A>G
chr38	22462672	22462673	A	["G"]	8797.55	[0.6987]	0.01491	0.008339	0.0004284	0.1204	0.002535	["intergenic_region"]	MODIFIER	intergenic_region	null	CD48-SLAMF1	CD48-SLAMF1	n.22462673A>G
chr38	22462691	22462692	A	["T"]	8749.55	[0.6987]	0.01491	0.008339	0.0004284	0.1204	0.002535	["intergenic_region"]	MODIFIER	intergenic_region	null	CD48-SLAMF1	CD48-SLAMF1	n.22462692A>T
chr38	22458095	22458096	T	["C"]	8880.7	[0.6987]	0.01189	0.007009	0.0004284	0.1423	0.001972	["downstream_gene_variant"]	MODIFIER	transcript	protein_coding	CD48	CD48	c.*2155T>C
chr38	22458514	22458515	C	["T"]	8728.58	[0.6987]	0.01189	0.007009	0.0004284	0.1423	0.001972	["downstream_gene_variant"]	MODIFIER	transcript	protein_coding	CD48	CD48	c.*2574C>T
chr38	22685985	22685986	A	["T"]	4285.52	[0.3013]	0.01189	0.007009	0.0004284	0.1423	0.001972	["intergenic_region"]	MODIFIER	intergenic_region	null	VANGL2-NHLH1	VANGL2-NHLH1	n.22685986A>T
chr38	22686120	22686121	A	["C"]	3534.52	[0.3013]	0.01189	0.007009	0.0004284	0.1423	0.001972	["intergenic_region"]	MODIFIER	intergenic_region	null	VANGL2-NHLH1	VANGL2-NHLH1	n.22686121A>C
chr38	22686137	22686138	C	["T"]	3490.17	[0.3013]	0.01189	0.007009	0.0004284	0.1423	0.001972	["intergenic_region"]	MODIFIER	intergenic_region	null	VANGL2-NHLH1	VANGL2-NHLH1	n.22686138C>T
chr38	22264027	22264028	A	["G"]	9483.78	[0.6987]	0.009389	0.0058	0.0004284	0.1677	0.001524	["intron_variant"]	MODIFIER	transcript	protein_coding	F11R	F11R	c.148+2622A>G
chr38	22083711	22083712	G	["C"]	8922.85	[0.6987]	0.007329	0.004715	0.0004284	0.1971	0.001169	["downstream_gene_variant"]	MODIFIER	transcript	protein_coding	TOMM40L	TOMM40L	c.*4127C>G
chr38	22083736	22083737	T	["TTAG"]	8592.6	[0.6987]	0.007329	0.004715	0.0004284	0.1971	0.001169	["downstream_gene_variant"]	MODIFIER	transcript	protein_coding	TOMM40L	TOMM40L	c.*4099_*4101dupCTA
chr38	22277925	22277926	A	["G"]	3558.77	[0.3013]	0.007329	0.004715	0.0004284	0.1971	0.001169	["intron_variant"]	MODIFIER	transcript	protein_coding	F11R	F11R	c.149-2776A>G
chr38	22277977	22277978	G	["T"]	3610	[0.3013]	0.007329	0.004715	0.0004284	0.1971	0.001169	["intron_variant"]	MODIFIER	transcript	protein_coding	F11R	F11R	c.149-2724G>T
chr38	22279828	22279829	T	["A"]	3798.67	[0.3013]	0.007329	0.004715	0.0004284	0.1971	0.001169	["intron_variant"]	MODIFIER	transcript	protein_coding	F11R	F11R	c.149-873T>A
chr38	22279834	22279835	G	["A"]	3799.73	[0.3013]	0.007329	0.004715	0.0004284	0.1971	0.001169	["intron_variant"]	MODIFIER	transcript	protein_coding	F11R	F11R	c.149-867G>A
chr38	22282651	22282652	G	["A"]	3779.76	[0.3013]	0.007329	0.004715	0.0004284	0.1971	0.001169	["splice_region_variant","intron_variant"]	LOW	transcript	protein_coding	F11R	F11R	c.779-7G>A
chr38	22447210	22447211	G	["A"]	3597.81	[0.3013]	0.007329	0.004715	0.0004284	0.1971	0.001169	["downstream_gene_variant"]	MODIFIER	transcript	snRNA	LOC119868095	LOC119868095	n.*4434C>T
chr38	22375357	22375358	G	["A"]	8867.04	[0.6987]	0.004303	0.00292	0.0004284	0.2702	0.0006736	["intron_variant"]	MODIFIER	transcript	protein_coding	LY9	LY9	c.454+2839C>T
chr38	22085213	22085226	TCTCACACACACA	["TCACACTCACACACACA","T","TCACACACA","TCACACA","TCACACACTCACACACACA","TCACACACACTCACACACACA"]	2334	[0.1688,0.0584,0.0455,0.039,0.0195,0.0065]	0.00295	0.0009949	0.0004399	0.05887	0.0005795	["downstream_gene_variant"]	MODIFIER	transcript	protein_coding	TOMM40L	TOMM40L	c.*2613_*2624delTGTGTGTGTGAG
chr38	22648782	22648783	G	["A"]	3455.26	[0.2949]	0.002937	0.0006556	0.0004553	0.0205	0.003344	["3_prime_UTR_variant"]	MODIFIER	transcript	protein_coding	VANGL2	VANGL2	c.*109C>T
chr38	22910246	22910248	GT	["G"]	3135.32	[0.2949]	0.002937	0.0006556	0.0004553	0.0205	0.003344	["upstream_gene_variant"]	MODIFIER	transcript	pseudogene	LOC119868075	LOC119868075	n.-3944delT
chr38	22646873	22646874	A	["G"]	3517.49	[0.2949]	0.003944	0.0008902	0.0004553	0.03001	0.002559	["3_prime_UTR_variant"]	MODIFIER	transcript	protein_coding	VANGL2	VANGL2	c.*2018T>C
chr38	22647251	22647252	C	["T"]	3561.42	[0.2949]	0.003944	0.0008902	0.0004553	0.03001	0.002559	["3_prime_UTR_variant"]	MODIFIER	transcript	protein_coding	VANGL2	VANGL2	c.*1640G>A
chr38	22030300	22030301	A	["ATAATATATATAGATATAT","T","AATATATATAGATATAT","AAAATATATAGATATAT"]	2687.78	[0.5818,0.0182,0.0182,0.0091]	0.00455	0.002418	0.0004579	0.1091	0.001453	["upstream_gene_variant"]	MODIFIER	transcript	protein_coding	SDHC	SDHC	c.-637T>A
chr38	22054296	22054297	T	["C"]	4503.7	[0.3816]	0.004235	0.002392	0.0004616	0.1126	0.001361	["intron_variant"]	MODIFIER	transcript	protein_coding	PCP4L1	PCP4L1	c.10-1673A>G
chr38	21920482	21920483	A	["G"]	1152.71	[0.3448]	NaN	0.00941	0.0004652	0.01582	0.01582	["intergenic_region"]	MODIFIER	intergenic_region	null	TRNAV-CAC_9-TRNAG-GCC_23	TRNAV-CAC_9-TRNAG-GCC_23	n.21920483A>G
chr38	22093781	22093788	CAGAGAG	["CAG","CAGAG","C"]	3286.35	[0.5667,0.0417,0.0167]	0.0006294	0.0005186	0.0004654	0.2586	0.0002593	["upstream_gene_variant"]	MODIFIER	transcript	protein_coding	TOMM40L	TOMM40L	c.-3048_-3043delCTCTCT
chr38	21998244	21998245	A	["C","AC"]	3172.62	[0.2838,0.0135]	0.007343	0.004692	0.0004688	0.2108	0.00118	["intron_variant"]	MODIFIER	transcript	protein_coding	SDHC	SDHC	c.242-2207T>G
chr38	22642421	22642425	AAAG	["A"]	3821.9	[0.3397]	0.007123	0.001666	0.0004833	0.01936	0.005558	["downstream_gene_variant"]	MODIFIER	transcript	protein_coding	VANGL2	VANGL2	c.*6467_*6469delCTT
chr38	22691238	22691239	A	["T"]	3852.75	[0.3397]	0.007123	0.001666	0.0004833	0.01936	0.005558	["downstream_gene_variant"]	MODIFIER	transcript	protein_coding	NHLH1	NHLH1	c.*4275T>A
chr38	21968228	21968229	C	["A"]	1172.41	[0.2846]	0.005334	0.004196	0.0005197	0.005653	0.03901	["intron_variant"]	MODIFIER	transcript	pseudogene	LOC119868062	LOC119868062	n.3479-4054G>T
chr38	21957679	21957680	G	["A"]	3964.22	[0.6218]	0.03334	0.01017	0.0005234	0.0283	0.01119	["downstream_gene_variant"]	MODIFIER	transcript	protein_coding	TRNAV-CAC_10	TRNAV-CAC_10	c.*1851G>A
chr38	22844915	22844917	GC	["G"]	3650.67	[0.3782]	0.02769	0.008921	0.0005234	0.03432	0.008931	["intron_variant"]	MODIFIER	transcript	protein_coding	CASQ1	CASQ1	c.775+310delG
chr38	22717489	22717490	A	["ATGTCTC"]	4449.37	[0.3782]	0.02257	0.007751	0.0005234	0.04147	0.007073	["upstream_gene_variant"]	MODIFIER	transcript	protein_coding	COPA	COPA	c.-3290_-3289insTGTCTC
chr38	22295046	22295047	A	["G"]	4329.14	[0.3782]	0.01807	0.006666	0.0005234	0.04993	0.005558	["downstream_gene_variant"]	MODIFIER	transcript	pseudogene	LOC119868070	LOC119868070	n.*273A>G
chr38	22107820	22107821	T	["C"]	4402.14	[0.3782]	0.008367	0.003935	0.0005234	0.08545	0.002559	["upstream_gene_variant"]	MODIFIER	transcript	protein_coding	ADAMTS4	ADAMTS4	c.-5783T>C
chr38	21974818	21974819	G	["A"]	7105.16	[0.6218]	0.006242	0.003203	0.0005234	0.1016	0.001938	["intron_variant"]	MODIFIER	transcript	pseudogene	LOC119868062	LOC119868062	n.3478+4849C>T
chr38	22054306	22054307	C	["CCTCTCT","CCTCTCTCTCTCTCTCT","CCT","CCTCTCTCT","CCTCTCTCTCT","CCTCT"]	4649.94	[0.4872,0.0192,0.0321,0.0321,0.0256,0.0256]	0.006242	0.003203	0.0005234	0.1016	0.001938	["intron_variant"]	MODIFIER	transcript	protein_coding	PCP4L1	PCP4L1	c.10-1685_10-1684dupAG
chr38	22383517	22383518	A	["AG"]	9080.06	[0.7051]	0.02276	0.01162	0.0005236	0.1016	0.004115	["upstream_gene_variant"]	MODIFIER	transcript	protein_coding	LY9	LY9	c.-1093_-1092insC
chr38	22258198	22258199	T	["TA"]	6049.63	[0.7051]	0.0185	0.009978	0.0005236	0.1204	0.00324	["upstream_gene_variant"]	MODIFIER	transcript	protein_coding	F11R	F11R	c.-3060_-3059insA
chr38	22258733	22258734	C	["T"]	8925.17	[0.7051]	0.0185	0.009978	0.0005236	0.1204	0.00324	["upstream_gene_variant"]	MODIFIER	transcript	protein_coding	F11R	F11R	c.-2525C>T
chr38	22343911	22343912	A	["T"]	8447.37	[0.7051]	0.0185	0.009978	0.0005236	0.1204	0.00324	["intron_variant"]	MODIFIER	transcript	protein_coding	CD244	CD244	c.841-1049A>T
chr38	22348449	22348450	C	["T"]	8817.17	[0.7051]	0.0185	0.009978	0.0005236	0.1204	0.00324	["downstream_gene_variant"]	MODIFIER	transcript	protein_coding	LY9	LY9	c.*3525G>A
chr38	22717065	22717066	T	["C"]	3768.42	[0.2949]	0.0185	0.009978	0.0005236	0.1204	0.00324	["upstream_gene_variant"]	MODIFIER	transcript	protein_coding	COPA	COPA	c.-3714T>C
chr38	22488242	22488244	TA	["T"]	8044.06	[0.7051]	0.01491	0.008453	0.0005236	0.1423	0.002535	["intron_variant"]	MODIFIER	transcript	protein_coding	SLAMF1	SLAMF1	c.77-1295delA
chr38	22625579	22625584	CCTCT	["CCTCTCT","CCTCTCTCTCT","CCTCTCTCT","C"]	1888.07	[0.2308,0.0385,0.0192,0.0064]	0.01491	0.008453	0.0005236	0.1423	0.002535	["upstream_gene_variant"]	MODIFIER	transcript	pseudogene	LOC119868072	LOC119868072	n.-2493_-2490delAGAG
chr38	22093862	22093863	T	["G"]	3729.23	[0.2949]	0.01189	0.007057	0.0005236	0.1677	0.001972	["upstream_gene_variant"]	MODIFIER	transcript	protein_coding	TOMM40L	TOMM40L	c.-3123A>C
chr38	22246089	22246090	G	["A"]	3623.31	[0.2949]	0.01189	0.007057	0.0005236	0.1677	0.001972	["upstream_gene_variant"]	MODIFIER	transcript	protein_coding	TSTD1	TSTD1	c.-2202G>A
chr38	22246161	22246162	G	["A"]	3653.3	[0.2949]	0.01189	0.007057	0.0005236	0.1677	0.001972	["upstream_gene_variant"]	MODIFIER	transcript	protein_coding	TSTD1	TSTD1	c.-2130G>A
chr38	22332800	22332801	C	["T"]	9310.39	[0.7051]	0.01189	0.007057	0.0005236	0.1677	0.001972	["intron_variant"]	MODIFIER	transcript	protein_coding	CD244	CD244	c.62-7365C>T
chr38	22485059	22485060	G	["C"]	8529.42	[0.7051]	0.01189	0.007057	0.0005236	0.1677	0.001972	["intron_variant"]	MODIFIER	transcript	protein_coding	SLAMF1	SLAMF1	c.76+3075G>C
chr38	22689091	22689092	C	["T"]	3506.3	[0.2949]	0.01189	0.007057	0.0005236	0.1677	0.001972	["intergenic_region"]	MODIFIER	intergenic_region	null	VANGL2-NHLH1	VANGL2-NHLH1	n.22689092C>T
chr38	22689173	22689174	G	["A"]	12211.4	[0.7051]	0.01189	0.007057	0.0005236	0.1677	0.001972	["intergenic_region"]	MODIFIER	intergenic_region	null	VANGL2-NHLH1	VANGL2-NHLH1	n.22689174G>A
chr38	22121606	22121607	A	["G"]	3985.42	[0.2949]	0.009389	0.005793	0.0005236	0.1971	0.001524	["3_prime_UTR_variant"]	MODIFIER	transcript	protein_coding	ADAMTS4	ADAMTS4	c.*677A>G
chr38	22122385	22122386	C	["G"]	3954.45	[0.2949]	0.009389	0.005793	0.0005236	0.1971	0.001524	["downstream_gene_variant"]	MODIFIER	transcript	protein_coding	ADAMTS4	ADAMTS4	c.*1456C>G
chr38	22171242	22171243	T	["C"]	8541.5	[0.7051]	0.009389	0.005793	0.0005236	0.1971	0.001524	["upstream_gene_variant"]	MODIFIER	transcript	protein_coding	DEDD	DEDD	c.-4302T>C
chr38	22279295	22279296	A	["C"]	3489.11	[0.2949]	0.009389	0.005793	0.0005236	0.1971	0.001524	["intron_variant"]	MODIFIER	transcript	protein_coding	F11R	F11R	c.149-1406A>C
chr38	22293486	22293487	A	["AGGG","AGG","G"]	2171.88	[0.141,0.1346,0.0192]	0.009389	0.005793	0.0005236	0.1971	0.001524	["intron_variant"]	MODIFIER	transcript	pseudogene	LOC119868070	LOC119868070	n.1163-758A>G
chr38	22237254	22237255	G	["A"]	3450.74	[0.2949]	0.004303	0.002815	0.0005236	0.3153	0.0006736	["upstream_gene_variant"]	MODIFIER	transcript	protein_coding	USF1	USF1	c.-4979G>A
chr38	22032467	22032468	G	["A"]	3638.62	[0.2949]	0.00323	0.002093	0.0005236	0.3669	0.0005052	["upstream_gene_variant"]	MODIFIER	transcript	protein_coding	SDHC	SDHC	c.-2804C>T
chr38	21929487	21929488	G	["A"]	2076.84	[0.6475]	0.05048	0.01895	0.0005238	0.04008	0.01311	["upstream_gene_variant"]	MODIFIER	transcript	protein_coding	TRNAG-UCC_23	TRNAG-UCC_23	c.-4725G>A
chr38	22286361	22286369	TAAAAAAA	["T","TAAAAAAAAAA","TAAAAAAAAAAA","TAAAAAA"]	3209.06	[0.359,0.0513,0.0256,0.0705]	0.006133	0.001868	0.0005272	0.005727	0.01902	["upstream_gene_variant"]	MODIFIER	transcript	pseudogene	LOC119868070	LOC119868070	n.-91_-85delAAAAAAA
chr38	22852899	22852900	T	["C"]	5755.05	[0.5064]	0.01085	0.002827	0.0005272	0.01022	0.01257	["downstream_gene_variant"]	MODIFIER	transcript	protein_coding	ATP1A4	ATP1A4	c.*237A>G
chr38	22853325	22853326	T	["C"]	6922.6	[0.5064]	0.01349	0.003399	0.0005272	0.01333	0.01015	["downstream_gene_variant"]	MODIFIER	transcript	protein_coding	ATP1A4	ATP1A4	c.*2365A>G
chr38	22446584	22446585	T	["A"]	3434.32	[0.2922]	0.008324	0.005197	0.0005642	0.2261	0.001341	["intron_variant"]	MODIFIER	transcript	protein_coding	CD48	CD48	c.83-3662T>A
chr38	22902341	22902346	GCTGT	["G"]	7567.75	[0.609]	0.004697	0.001792	0.0005735	0.005725	0.02113	["intron_variant"]	MODIFIER	transcript	protein_coding	ATP1A4	ATP1A4	c.177+431_177+434delACAG
chr38	22029711	22029715	TGGG	["TGGGG","TG","TGGGGG","T"]	1660.7	[0.1288,0.1212,0.0227,0.0152]	0.002759	0.001679	0.0005804	0.4274	0.0004387	["5_prime_UTR_variant"]	MODIFIER	transcript	protein_coding	SDHC	SDHC	c.-51_-49delCCC
chr38	22864965	22864966	G	["A"]	7700.15	[0.5577]	0.008352	0.002003	0.0005909	0.01514	0.006531	["intron_variant"]	MODIFIER	transcript	protein_coding	ATP1A4	ATP1A4	c.1498-915C>T
chr38	22785938	22785939	T	["C"]	3160.09	[0.3013]	0.0007684	0.00405	0.0005934	0.14	0.0005696	["upstream_gene_variant"]	MODIFIER	transcript	protein_coding	DCAF8	DCAF8	c.-887T>C
chr38	22681171	22681173	TA	["TAA","T"]	3165.7	[0.1987,0.2436]	0.01476	0.0045	0.0005981	0.0283	0.007565	["intergenic_region"]	MODIFIER	intergenic_region	null	VANGL2-NHLH1	VANGL2-NHLH1	n.22681173delA
chr38	22892898	22892899	A	["C"]	5943.34	[0.4423]	0.01144	0.003766	0.0005981	0.03432	0.005816	["upstream_gene_variant"]	MODIFIER	transcript	protein_coding	ATP1A4	ATP1A4	c.-1293T>G
chr38	22893323	22893324	A	["AG"]	5871.8	[0.4423]	0.01144	0.003766	0.0005981	0.03432	0.005816	["upstream_gene_variant"]	MODIFIER	transcript	protein_coding	ATP1A4	ATP1A4	c.-1719dupC
chr38	22583432	22583433	C	["T"]	4205.36	[0.3462]	0.008086	0.001932	0.0006183	0.01936	0.007073	["intron_variant"]	MODIFIER	transcript	protein_coding	SLAMF6	SLAMF6	c.50-4247C>T
chr38	22583533	22583534	T	["TAAAAA","TAAAA","TA"]	2404.31	[0.2692,0.0577,0.0192]	0.008086	0.001932	0.0006183	0.01936	0.007073	["intron_variant"]	MODIFIER	transcript	protein_coding	SLAMF6	SLAMF6	c.50-4136dupA
chr38	22878461	22878462	C	["T"]	1687.32	[0.1538]	0.0007188	0.0009264	0.0006203	0.168	0.0009294	["missense_variant"]	MODERATE	transcript	protein_coding	ATP1A4	ATP1A4	c.82G>A
chr38	22880719	22880720	C	["T"]	1647.87	[0.1538]	0.0007188	0.0009264	0.0006203	0.168	0.0009294	["upstream_gene_variant"]	MODIFIER	transcript	protein_coding	ATP1A4	ATP1A4	c.-2177G>A
chr38	22599524	22599525	G	["A"]	8235.02	[0.7123]	0.008398	0.005186	0.0006274	0.2438	0.001364	["upstream_gene_variant"]	MODIFIER	transcript	pseudogene	LOC106558353	LOC106558353	n.-3981G>A
chr38	22714291	22714293	TA	["T","AA"]	2926.38	[0.3919,0.0135]	0.008919	0.004224	0.000635	0.0814	0.003252	["intron_variant"]	MODIFIER	transcript	protein_coding	NCSTN	NCSTN	c.315-162A>T
chr38	22118505	22118507	CG	["C","CGG"]	3009.21	[0.2692,0.0192]	0.02775	0.01373	0.0006386	0.1016	0.005198	["upstream_gene_variant"]	MODIFIER	transcript	pseudogene	LOC119868066	LOC119868066	n.-3238delC
chr38	22096759	22096760	G	["C"]	9112.97	[0.7115]	0.02276	0.01187	0.0006386	0.1204	0.004115	["downstream_gene_variant"]	MODIFIER	transcript	protein_coding	APOA2	APOA2	c.*1699G>C
chr38	22096763	22096764	C	["A"]	9122.97	[0.7115]	0.02276	0.01187	0.0006386	0.1204	0.004115	["downstream_gene_variant"]	MODIFIER	transcript	protein_coding	APOA2	APOA2	c.*1703C>A
chr38	22345942	22345943	G	["GAGAGGGTGAAGGGAC"]	8464.09	[0.7115]	0.02276	0.01187	0.0006386	0.1204	0.004115	["intron_variant"]	MODIFIER	transcript	protein_coding	CD244	CD244	c.901-769_901-768insTGAAGGGACAGAGGG
chr38	22347216	22347217	T	["G"]	8954.95	[0.7115]	0.02276	0.01187	0.0006386	0.1204	0.004115	["downstream_gene_variant"]	MODIFIER	transcript	protein_coding	LY9	LY9	c.*4758A>C
chr38	21979917	21979918	C	["A"]	8533.06	[0.7115]	0.0185	0.01013	0.0006386	0.1423	0.00324	["non_coding_transcript_exon_variant"]	MODIFIER	transcript	pseudogene	LOC119868062	LOC119868062	n.3228G>T
chr38	21979919	21979920	C	["G"]	8606.28	[0.7115]	0.0185	0.01013	0.0006386	0.1423	0.00324	["non_coding_transcript_exon_variant"]	MODIFIER	transcript	pseudogene	LOC119868062	LOC119868062	n.3226G>C
chr38	21979928	21979929	T	["A"]	9053.04	[0.7115]	0.0185	0.01013	0.0006386	0.1423	0.00324	["non_coding_transcript_exon_variant"]	MODIFIER	transcript	pseudogene	LOC119868062	LOC119868062	n.3217A>T
chr38	22254027	22254030	TAA	["TAAAA","TAAA","TA","T"]	1665.42	[0.1282,0.0962,0.0577,0.0064]	0.0185	0.01013	0.0006386	0.1423	0.00324	["downstream_gene_variant"]	MODIFIER	transcript	protein_coding	TSTD1	TSTD1	c.*3870_*3871delAA
chr38	22344117	22344118	A	["G"]	9072.1	[0.7115]	0.0185	0.01013	0.0006386	0.1423	0.00324	["intron_variant"]	MODIFIER	transcript	protein_coding	CD244	CD244	c.841-843A>G
chr38	22345474	22345475	A	["G"]	9110.05	[0.7115]	0.0185	0.01013	0.0006386	0.1423	0.00324	["intron_variant"]	MODIFIER	transcript	protein_coding	CD244	CD244	c.900+455A>G
chr38	22345692	22345693	G	["A"]	8877.04	[0.7115]	0.0185	0.01013	0.0006386	0.1423	0.00324	["intron_variant"]	MODIFIER	transcript	protein_coding	CD244	CD244	c.900+673G>A
chr38	22345827	22345828	G	["T"]	8668.33	[0.7115]	0.0185	0.01013	0.0006386	0.1423	0.00324	["intron_variant"]	MODIFIER	transcript	protein_coding	CD244	CD244	c.900+808G>T
chr38	22345841	22345842	C	["T"]	10936	[0.7115]	0.0185	0.01013	0.0006386	0.1423	0.00324	["intron_variant"]	MODIFIER	transcript	protein_coding	CD244	CD244	c.900+822C>T
chr38	22345907	22345910	AGG	["A"]	7534.45	[0.7115]	0.0185	0.01013	0.0006386	0.1423	0.00324	["intron_variant"]	MODIFIER	transcript	protein_coding	CD244	CD244	c.901-809_901-808delGG
chr38	22345909	22345910	G	["GAACCAT"]	7763.77	[0.7115]	0.0185	0.01013	0.0006386	0.1423	0.00324	["intron_variant"]	MODIFIER	transcript	protein_coding	CD244	CD244	c.901-808_901-807insAACCAT
chr38	22345913	22345914	C	["CT"]	7792.21	[0.7115]	0.0185	0.01013	0.0006386	0.1423	0.00324	["intron_variant"]	MODIFIER	transcript	protein_coding	CD244	CD244	c.901-804_901-803insT
chr38	22345914	22345917	AGG	["A"]	7791.21	[0.7115]	0.0185	0.01013	0.0006386	0.1423	0.00324	["intron_variant"]	MODIFIER	transcript	protein_coding	CD244	CD244	c.901-801_901-800delGG
chr38	22346139	22346140	A	["G"]	8790.06	[0.7115]	0.0185	0.01013	0.0006386	0.1423	0.00324	["downstream_gene_variant"]	MODIFIER	transcript	protein_coding	LY9	LY9	c.*5835T>C
chr38	22346170	22346171	T	["C"]	8723.06	[0.7115]	0.0185	0.01013	0.0006386	0.1423	0.00324	["downstream_gene_variant"]	MODIFIER	transcript	protein_coding	LY9	LY9	c.*5804A>G
chr38	22328161	22328162	T	["C"]	8104.28	[0.7115]	0.01491	0.008527	0.0006386	0.1677	0.002535	["intron_variant"]	MODIFIER	transcript	protein_coding	CD244	CD244	c.61+3627T>C
chr38	22328340	22328341	G	["A"]	8442.34	[0.7115]	0.01491	0.008527	0.0006386	0.1677	0.002535	["intron_variant"]	MODIFIER	transcript	protein_coding	CD244	CD244	c.61+3806G>A
chr38	22328377	22328378	T	["TTTA"]	7943.08	[0.7115]	0.01491	0.008527	0.0006386	0.1677	0.002535	["intron_variant"]	MODIFIER	transcript	protein_coding	CD244	CD244	c.61+3845_61+3846insATT
chr38	22328384	22328385	T	["TA"]	6839.32	[0.7115]	0.01491	0.008527	0.0006386	0.1677	0.002535	["intron_variant"]	MODIFIER	transcript	protein_coding	CD244	CD244	c.61+3850_61+3851insA
chr38	22328391	22328392	A	["T"]	8318.94	[0.7115]	0.01491	0.008527	0.0006386	0.1677	0.002535	["intron_variant"]	MODIFIER	transcript	protein_coding	CD244	CD244	c.61+3857A>T
chr38	22329464	22329465	C	["T"]	9235.18	[0.7115]	0.01491	0.008527	0.0006386	0.1677	0.002535	["intron_variant"]	MODIFIER	transcript	protein_coding	CD244	CD244	c.61+4930C>T
chr38	22359541	22359542	C	["T"]	9243.15	[0.7115]	0.01491	0.008527	0.0006386	0.1677	0.002535	["intron_variant"]	MODIFIER	transcript	protein_coding	LY9	LY9	c.1543+682G>A
chr38	22244078	22244079	C	["T"]	3414.92	[0.2885]	0.01189	0.007065	0.0006386	0.1971	0.001972	["upstream_gene_variant"]	MODIFIER	transcript	protein_coding	TSTD1	TSTD1	c.-4213C>T
chr38	22244604	22244605	T	["G"]	3423.21	[0.2885]	0.01189	0.007065	0.0006386	0.1971	0.001972	["upstream_gene_variant"]	MODIFIER	transcript	protein_coding	TSTD1	TSTD1	c.-3687T>G
chr38	22246192	22246193	C	["A"]	3591.21	[0.2885]	0.01189	0.007065	0.0006386	0.1971	0.001972	["upstream_gene_variant"]	MODIFIER	transcript	protein_coding	TSTD1	TSTD1	c.-2099C>A
chr38	22269508	22269514	GATTTT	["G"]	3412.07	[0.2885]	0.01189	0.007065	0.0006386	0.1971	0.001972	["intron_variant"]	MODIFIER	transcript	protein_coding	F11R	F11R	c.148+8108_148+8112delTATTT
chr38	22311646	22311647	C	["T"]	9151.26	[0.7115]	0.01189	0.007065	0.0006386	0.1971	0.001972	["upstream_gene_variant"]	MODIFIER	transcript	pseudogene	LOC119868020	LOC119868020	n.-659G>A
chr38	21975871	21975872	A	["T"]	3349.36	[0.2885]	0.009389	0.005746	0.0006386	0.2311	0.001524	["intron_variant"]	MODIFIER	transcript	pseudogene	LOC119868062	LOC119868062	n.3478+3796T>A
chr38	22718053	22718055	CA	["C","AA"]	5671.8	[0.5577,0.0705]	0.02283	0.008109	0.0006394	0.04993	0.007073	["upstream_gene_variant"]	MODIFIER	transcript	protein_coding	COPA	COPA	c.-2726C>A
chr38	22697287	22697288	T	["C"]	7892.54	[0.6282]	0.01825	0.006954	0.0006394	0.05992	0.005558	["upstream_gene_variant"]	MODIFIER	transcript	protein_coding	NHLH1	NHLH1	c.-1376A>G
chr38	22697514	22697515	T	["C"]	8214.69	[0.6282]	0.01825	0.006954	0.0006394	0.05992	0.005558	["upstream_gene_variant"]	MODIFIER	transcript	protein_coding	NHLH1	NHLH1	c.-1603A>G
chr38	22202249	22202250	C	["CTGAG","CTGCTGAG"]	3649.11	[0.0064,0.3654]	0.01108	0.004926	0.0006394	0.08545	0.003344	["upstream_gene_variant"]	MODIFIER	transcript	protein_coding	KLHDC9	KLHDC9	c.-3379_-3378insCTCA
chr38	22053566	22053567	A	["G"]	4567.92	[0.3718]	0.006274	0.003281	0.0006394	0.1204	0.001938	["intron_variant"]	MODIFIER	transcript	protein_coding	PCP4L1	PCP4L1	c.10-943T>C
chr38	22597626	22597627	C	["CAGAG","CAG"]	494.14	[0.0513,0.0192]	0.0002398	4.962e-05	0.0006476	0.1282	0.002228	["downstream_gene_variant"]	MODIFIER	transcript	protein_coding	SLAMF6	SLAMF6	c.*1424_*1425insAG
chr38	22652271	22652272	T	["G"]	794.44	[0.0705]	0.0002398	4.962e-05	0.0006476	0.1282	0.002228	["intron_variant"]	MODIFIER	transcript	protein_coding	VANGL2	VANGL2	c.938-202A>C
chr38	22652936	22652937	C	["A"]	764.44	[0.0705]	0.0002398	4.962e-05	0.0006476	0.1282	0.002228	["intron_variant"]	MODIFIER	transcript	protein_coding	VANGL2	VANGL2	c.801-254G>T
chr38	22199400	22199401	A	["C","AGGCTGGGGCTGGGGCTGAGTGTGCGTGCAGGCTGCGGCGAGTGTGCGTGCTC"]	1746.66	[0.1818,0.0065]	2.391e-05	3.496e-05	0.000651	0.8701	1.196e-05	["upstream_gene_variant"]	MODIFIER	transcript	protein_coding	KLHDC9	KLHDC9	c.-529T>G
chr38	22067344	22067349	CCTCT	["CCTCTCT","CCTCTCTCTCTCT","C","CCT","CCTCTCTCT"]	3060.12	[0.3654,0.0705,0.0385,0.0192,0.0064]	0.008737	0.00251	0.0006511	0.007716	0.01902	["intron_variant"]	MODIFIER	transcript	protein_coding	PCP4L1	PCP4L1	c.9+4572_9+4575delAGAG
chr38	22864108	22864109	G	["A"]	6836.25	[0.5]	0.01491	0.00687	0.0006511	0.04518	0.005816	["intron_variant"]	MODIFIER	transcript	protein_coding	ATP1A4	ATP1A4	c.1498-58C>T
chr38	22807814	22807815	A	["G"]	6125.51	[0.5]	0.005403	0.004381	0.0006511	0.07543	0.002446	["intron_variant"]	MODIFIER	transcript	protein_coding	DCAF8	DCAF8	c.956+441A>G
chr38	22808181	22808182	T	["C"]	5918.57	[0.5]	0.005403	0.004381	0.0006511	0.07543	0.002446	["intron_variant"]	MODIFIER	transcript	protein_coding	DCAF8	DCAF8	c.956+808T>C
chr38	22871774	22871775	G	["T"]	2500.37	[0.2244]	0.003346	0.0007351	0.0006633	0.0412	0.003311	["upstream_gene_variant"]	MODIFIER	transcript	protein_coding	ATP1A4	ATP1A4	c.-3718C>A
chr38	22873093	22873094	C	["CA"]	2410.15	[0.2244]	0.003346	0.0007351	0.0006633	0.0412	0.003311	["upstream_gene_variant"]	MODIFIER	transcript	protein_coding	ATP1A4	ATP1A4	c.-5038_-5037insT
chr38	22864200	22864201	G	["C"]	4149.55	[0.3701]	0.02033	0.007537	0.0006673	0.05727	0.006226	["intron_variant"]	MODIFIER	transcript	protein_coding	ATP1A4	ATP1A4	c.1498-150C>G
chr38	21998163	21998164	C	["G"]	4367.19	[0.3701]	0.007102	0.003601	0.0006673	0.1165	0.002176	["intron_variant"]	MODIFIER	transcript	protein_coding	SDHC	SDHC	c.242-2126G>C
chr38	22261571	22261572	C	["T"]	2487.97	[0.3438]	0.04381	0.01838	0.0006843	0.05895	0.01105	["intron_variant"]	MODIFIER	transcript	protein_coding	F11R	F11R	c.148+166C>T
chr38	22206197	22206198	T	["C"]	7294.04	[0.7143]	0.02081	0.01115	0.0006895	0.1381	0.003716	["upstream_gene_variant"]	MODIFIER	transcript	protein_coding	NECTIN4	NECTIN4	c.-1089T>C
chr38	22483389	22483390	A	["G"]	3120.35	[0.2857]	0.0168	0.009415	0.0006895	0.1632	0.002908	["intron_variant"]	MODIFIER	transcript	protein_coding	SLAMF1	SLAMF1	c.76+1405A>G
chr38	22444169	22444172	TTC	["TTCTCTC","T","TTCTC"]	2147.69	[0.2143,0.0455,0.026]	0.01344	0.007828	0.0006895	0.1923	0.002262	["intron_variant"]	MODIFIER	transcript	protein_coding	CD48	CD48	c.82+3723_82+3724delCT
chr38	22641884	22641885	T	["TTTG","TTTTG"]	2365.95	[0.2792,0.0065]	0.008324	0.005111	0.0006895	0.265	0.001341	["downstream_gene_variant"]	MODIFIER	transcript	protein_coding	VANGL2	VANGL2	c.*7006_*7007insCAA
chr38	22904840	22904841	T	["C"]	7745.73	[0.6026]	0.007507	0.002513	0.0007208	0.008123	0.02113	["intron_variant"]	MODIFIER	transcript	protein_coding	ATP1A4	ATP1A4	c.13-1758A>G
chr38	22679691	22679692	G	["GATTTT"]	6346.56	[0.5641]	0.02342	0.006597	0.0007323	0.02324	0.01238	["intergenic_region"]	MODIFIER	intergenic_region	null	VANGL2-NHLH1	VANGL2-NHLH1	n.22679692_22679693insATTTT
chr38	21980009	21980010	C	["CTTTT","CTTTTT"]	5992.79	[0.4859,0.2324]	0.02812	0.01403	0.000741	0.113	0.005374	["non_coding_transcript_exon_variant"]	MODIFIER	transcript	pseudogene	LOC119868062	LOC119868062	n.3132_3135dupAAAA
chr38	22343370	22343371	T	["TG"]	3582.89	[0.527]	0.004548	0.006581	0.0007473	0.1206	0.001838	["intron_variant"]	MODIFIER	transcript	protein_coding	CD244	CD244	c.840+556dupG
chr38	21918391	21918392	G	["A"]	3031.34	[0.4545]	0.006757	0.008399	0.0007712	0.003271	0.07698	["intergenic_region"]	MODIFIER	intergenic_region	null	TRNAV-CAC_9-TRNAG-GCC_23	TRNAV-CAC_9-TRNAG-GCC_23	n.21918392G>A
chr38	22016502	22016505	GAC	["G","GACAC","GACACAC"]	2787.13	[0.1622,0.2297,0.0068]	0.006584	0.003535	0.0007734	0.1137	0.00246	["intron_variant"]	MODIFIER	transcript	protein_coding	SDHC	SDHC	c.179+4228_179+4229delGT
chr38	22250880	22250881	C	["T","A"]	7354.53	[0.6507,0.0685]	0.03335	0.01599	0.000775	0.1011	0.006561	["downstream_gene_variant"]	MODIFIER	transcript	protein_coding	USF1	USF1	c.*3523C>A
chr38	22130886	22130887	C	["G"]	2689.3	[0.2821]	0.02775	0.01403	0.0007775	0.1204	0.005198	["intron_variant"]	MODIFIER	transcript	pseudogene	LOC119868067	LOC119868067	n.1015+134G>C
chr38	22345267	22345268	C	["T"]	9125.95	[0.7179]	0.02276	0.01206	0.0007775	0.1423	0.004115	["intron_variant"]	MODIFIER	transcript	protein_coding	CD244	CD244	c.900+248C>T
chr38	22463784	22463785	A	["G"]	8822.95	[0.7179]	0.02276	0.01206	0.0007775	0.1423	0.004115	["intergenic_region"]	MODIFIER	intergenic_region	null	CD48-SLAMF1	CD48-SLAMF1	n.22463785A>G
chr38	22463878	22463879	A	["C"]	8946.95	[0.7179]	0.02276	0.01206	0.0007775	0.1423	0.004115	["intergenic_region"]	MODIFIER	intergenic_region	null	CD48-SLAMF1	CD48-SLAMF1	n.22463879A>C
chr38	22464304	22464305	T	["C"]	8827.96	[0.7179]	0.02276	0.01206	0.0007775	0.1423	0.004115	["intergenic_region"]	MODIFIER	intergenic_region	null	CD48-SLAMF1	CD48-SLAMF1	n.22464305T>C
chr38	22204662	22204663	C	["T"]	9088.88	[0.7179]	0.0185	0.01023	0.0007775	0.1677	0.00324	["upstream_gene_variant"]	MODIFIER	transcript	protein_coding	NECTIN4	NECTIN4	c.-2624C>T
chr38	22205114	22205115	G	["A"]	9316.08	[0.7179]	0.0185	0.01023	0.0007775	0.1677	0.00324	["upstream_gene_variant"]	MODIFIER	transcript	protein_coding	NECTIN4	NECTIN4	c.-2172G>A
chr38	22205653	22205654	C	["T"]	9237.16	[0.7179]	0.0185	0.01023	0.0007775	0.1677	0.00324	["upstream_gene_variant"]	MODIFIER	transcript	protein_coding	NECTIN4	NECTIN4	c.-1633C>T
chr38	22252503	22252504	A	["C"]	9085.05	[0.7179]	0.0185	0.01023	0.0007775	0.1677	0.00324	["downstream_gene_variant"]	MODIFIER	transcript	protein_coding	USF1	USF1	c.*5146A>C
chr38	22328222	22328223	C	["CAG"]	5865.87	[0.7179]	0.0185	0.01023	0.0007775	0.1677	0.00324	["intron_variant"]	MODIFIER	transcript	protein_coding	CD244	CD244	c.61+3705_61+3706dupAG
chr38	22483131	22483132	G	["A"]	3299	[0.2821]	0.0185	0.01023	0.0007775	0.1677	0.00324	["intron_variant"]	MODIFIER	transcript	protein_coding	SLAMF1	SLAMF1	c.76+1147G>A
chr38	22483172	22483173	T	["C"]	3284.66	[0.2821]	0.0185	0.01023	0.0007775	0.1677	0.00324	["intron_variant"]	MODIFIER	transcript	protein_coding	SLAMF1	SLAMF1	c.76+1188T>C
chr38	22483306	22483307	T	["C"]	2492.32	[0.2821]	0.0185	0.01023	0.0007775	0.1677	0.00324	["intron_variant"]	MODIFIER	transcript	protein_coding	SLAMF1	SLAMF1	c.76+1322T>C
chr38	22483374	22483375	A	["G"]	2997.67	[0.2821]	0.0185	0.01023	0.0007775	0.1677	0.00324	["intron_variant"]	MODIFIER	transcript	protein_coding	SLAMF1	SLAMF1	c.76+1390A>G
chr38	22483463	22483464	G	["A"]	3216.25	[0.2821]	0.0185	0.01023	0.0007775	0.1677	0.00324	["intron_variant"]	MODIFIER	transcript	protein_coding	SLAMF1	SLAMF1	c.76+1479G>A
chr38	22483467	22483468	C	["T"]	3190.4	[0.2821]	0.0185	0.01023	0.0007775	0.1677	0.00324	["intron_variant"]	MODIFIER	transcript	protein_coding	SLAMF1	SLAMF1	c.76+1483C>T
chr38	22483543	22483544	G	["GCC"]	3069.71	[0.2821]	0.0185	0.01023	0.0007775	0.1677	0.00324	["intron_variant"]	MODIFIER	transcript	protein_coding	SLAMF1	SLAMF1	c.76+1561_76+1562dupCC
chr38	22484626	22484627	G	["T"]	3221.92	[0.2821]	0.0185	0.01023	0.0007775	0.1677	0.00324	["intron_variant"]	MODIFIER	transcript	protein_coding	SLAMF1	SLAMF1	c.76+2642G>T
chr38	22660008	22660009	T	["C"]	3686.01	[0.2821]	0.0185	0.01023	0.0007775	0.1677	0.00324	["intron_variant"]	MODIFIER	transcript	protein_coding	VANGL2	VANGL2	c.-190-2935A>G
chr38	22324492	22324493	G	["A"]	10105.2	[0.7179]	0.01491	0.008553	0.0007775	0.1971	0.002535	["missense_variant"]	MODERATE	transcript	protein_coding	CD244	CD244	c.19G>A
chr38	22457461	22457463	TG	["T"]	8962.9	[0.7179]	0.01491	0.008553	0.0007775	0.1971	0.002535	["downstream_gene_variant"]	MODIFIER	transcript	protein_coding	CD48	CD48	c.*1522delG
chr38	22477245	22477246	G	["T"]	3265.31	[0.2821]	0.01491	0.008553	0.0007775	0.1971	0.002535	["upstream_gene_variant"]	MODIFIER	transcript	protein_coding	SLAMF1	SLAMF1	c.-4664G>T
chr38	21993972	21993973	A	["ATTT"]	1861.59	[0.2821]	0.01189	0.007024	0.0007775	0.2311	0.001972	["downstream_gene_variant"]	MODIFIER	transcript	protein_coding	CFAP126	CFAP126	c.*4072_*4073insTTT
chr38	22544866	22544867	T	["TA"]	2429.16	[0.2821]	0.01189	0.007024	0.0007775	0.2311	0.001972	["upstream_gene_variant"]	MODIFIER	transcript	pseudogene	LOC119868071	LOC119868071	n.-1298_-1297insT
chr38	22303937	22303939	GC	["G"]	3319.17	[0.2821]	0.009389	0.005653	0.0007775	0.2702	0.001524	["downstream_gene_variant"]	MODIFIER	transcript	pseudogene	LOC119868020	LOC119868020	n.*3433delG
chr38	22645547	22645552	ACCCC	["A","ACCC"]	7391.62	[0.6538,0.0641]	0.009389	0.005653	0.0007775	0.2702	0.001524	["downstream_gene_variant"]	MODIFIER	transcript	protein_coding	VANGL2	VANGL2	c.*3340_*3343delGGGG
chr38	22300607	22300608	G	["GTTTTTA"]	3182.17	[0.2821]	0.007329	0.004444	0.0007775	0.3153	0.001169	["intergenic_region"]	MODIFIER	intergenic_region	null	LOC119868070-LOC119868020	LOC119868070-LOC119868020	n.22300608_22300609insTTTTTA
chr38	22685519	22685520	G	["T"]	8222.81	[0.6346]	0.02308	0.008463	0.0007791	0.05992	0.007073	["intergenic_region"]	MODIFIER	intergenic_region	null	VANGL2-NHLH1	VANGL2-NHLH1	n.22685520G>T
chr38	22036982	22036983	G	["T"]	8478.14	[0.6346]	0.01116	0.005082	0.0007791	0.1016	0.003344	["intron_variant"]	MODIFIER	transcript	protein_coding	MPZ	MPZ	c.98-153G>T
chr38	22654491	22654492	A	["G"]	7697.16	[0.6346]	0.01116	0.005082	0.0007791	0.1016	0.003344	["upstream_gene_variant"]	MODIFIER	transcript	protein_coding	LOC119868092	LOC119868092	c.-3835A>G
chr38	21993624	21993631	GTTTTTT	["GTTTTTTT","G"]	3008.41	[0.359,0.0064]	0.008464	0.00416	0.0007791	0.1204	0.002559	["downstream_gene_variant"]	MODIFIER	transcript	protein_coding	CFAP126	CFAP126	c.*3725_*3730delTTTTTT
chr38	21993701	21993702	C	["T"]	4265.65	[0.3654]	0.008464	0.00416	0.0007791	0.1204	0.002559	["downstream_gene_variant"]	MODIFIER	transcript	protein_coding	CFAP126	CFAP126	c.*3801C>T
chr38	21993792	21993793	G	["A"]	4395.64	[0.3654]	0.008464	0.00416	0.0007791	0.1204	0.002559	["downstream_gene_variant"]	MODIFIER	transcript	protein_coding	CFAP126	CFAP126	c.*3892G>A
chr38	21993882	21993883	T	["C"]	4381.2	[0.3654]	0.008464	0.00416	0.0007791	0.1204	0.002559	["downstream_gene_variant"]	MODIFIER	transcript	protein_coding	CFAP126	CFAP126	c.*3982T>C
chr38	21993890	21993891	G	["A"]	4365.25	[0.3654]	0.008464	0.00416	0.0007791	0.1204	0.002559	["downstream_gene_variant"]	MODIFIER	transcript	protein_coding	CFAP126	CFAP126	c.*3990G>A
chr38	21994036	21994037	T	["C"]	4235.87	[0.3654]	0.008464	0.00416	0.0007791	0.1204	0.002559	["downstream_gene_variant"]	MODIFIER	transcript	protein_coding	CFAP126	CFAP126	c.*4136T>C
chr38	21994042	21994048	TTTAGA	["T"]	4019.58	[0.3654]	0.008464	0.00416	0.0007791	0.1204	0.002559	["downstream_gene_variant"]	MODIFIER	transcript	protein_coding	CFAP126	CFAP126	c.*4143_*4147delTTAGA
chr38	21994323	21994324	G	["GA"]	4082.55	[0.3654]	0.008464	0.00416	0.0007791	0.1204	0.002559	["downstream_gene_variant"]	MODIFIER	transcript	protein_coding	CFAP126	CFAP126	c.*4423_*4424insA
chr38	21995121	21995122	T	["G"]	4354.81	[0.3654]	0.008464	0.00416	0.0007791	0.1204	0.002559	["intron_variant"]	MODIFIER	transcript	protein_coding	SDHC	SDHC	c.405+753A>C
chr38	21995368	21995369	T	["C"]	4364.81	[0.3654]	0.008464	0.00416	0.0007791	0.1204	0.002559	["intron_variant"]	MODIFIER	transcript	protein_coding	SDHC	SDHC	c.405+506A>G
chr38	21995410	21995411	C	["T"]	4458.97	[0.3654]	0.008464	0.00416	0.0007791	0.1204	0.002559	["intron_variant"]	MODIFIER	transcript	protein_coding	SDHC	SDHC	c.405+464G>A
chr38	21995952	21995953	T	["C"]	4390.16	[0.3654]	0.008464	0.00416	0.0007791	0.1204	0.002559	["synonymous_variant"]	LOW	transcript	protein_coding	SDHC	SDHC	c.327A>G
chr38	21996249	21996254	CTCTT	["C"]	4156.31	[0.3654]	0.008464	0.00416	0.0007791	0.1204	0.002559	["intron_variant"]	MODIFIER	transcript	protein_coding	SDHC	SDHC	c.242-216_242-213delAAGA
chr38	21996286	21996287	A	["G"]	4322.81	[0.3654]	0.008464	0.00416	0.0007791	0.1204	0.002559	["intron_variant"]	MODIFIER	transcript	protein_coding	SDHC	SDHC	c.242-249T>C
chr38	21996288	21996289	T	["A"]	4326.81	[0.3654]	0.008464	0.00416	0.0007791	0.1204	0.002559	["intron_variant"]	MODIFIER	transcript	protein_coding	SDHC	SDHC	c.242-251A>T
chr38	21996619	21996620	T	["C"]	4486.98	[0.3654]	0.008464	0.00416	0.0007791	0.1204	0.002559	["intron_variant"]	MODIFIER	transcript	protein_coding	SDHC	SDHC	c.242-582A>G
chr38	21997073	21997074	T	["C"]	4342.22	[0.3654]	0.008464	0.00416	0.0007791	0.1204	0.002559	["intron_variant"]	MODIFIER	transcript	protein_coding	SDHC	SDHC	c.242-1036A>G
chr38	21997107	21997108	A	["G"]	4190.04	[0.3654]	0.008464	0.00416	0.0007791	0.1204	0.002559	["intron_variant"]	MODIFIER	transcript	protein_coding	SDHC	SDHC	c.242-1070T>C
chr38	21997276	21997277	C	["T"]	8016.99	[0.6346]	0.008464	0.00416	0.0007791	0.1204	0.002559	["intron_variant"]	MODIFIER	transcript	protein_coding	SDHC	SDHC	c.242-1239G>A
chr38	21997538	21997539	C	["T"]	8033.2	[0.6346]	0.008464	0.00416	0.0007791	0.1204	0.002559	["intron_variant"]	MODIFIER	transcript	protein_coding	SDHC	SDHC	c.242-1501G>A
chr38	21997680	21997681	T	["C"]	4147.96	[0.3654]	0.008464	0.00416	0.0007791	0.1204	0.002559	["intron_variant"]	MODIFIER	transcript	protein_coding	SDHC	SDHC	c.242-1643A>G
chr38	21997811	21997812	T	["C"]	4369.69	[0.3654]	0.008464	0.00416	0.0007791	0.1204	0.002559	["intron_variant"]	MODIFIER	transcript	protein_coding	SDHC	SDHC	c.242-1774A>G
chr38	21998220	21998221	C	["A"]	4263.05	[0.3654]	0.008464	0.00416	0.0007791	0.1204	0.002559	["intron_variant"]	MODIFIER	transcript	protein_coding	SDHC	SDHC	c.242-2183G>T
chr38	21998229	21998230	A	["C"]	4288.16	[0.3654]	0.008464	0.00416	0.0007791	0.1204	0.002559	["intron_variant"]	MODIFIER	transcript	protein_coding	SDHC	SDHC	c.242-2192T>G
chr38	21998232	21998233	A	["ACC"]	3481.84	[0.3654]	0.008464	0.00416	0.0007791	0.1204	0.002559	["intron_variant"]	MODIFIER	transcript	protein_coding	SDHC	SDHC	c.242-2196_242-2195insGG
chr38	21998236	21998237	A	["C"]	4310.97	[0.3654]	0.008464	0.00416	0.0007791	0.1204	0.002559	["intron_variant"]	MODIFIER	transcript	protein_coding	SDHC	SDHC	c.242-2199T>G
chr38	21998375	21998377	GC	["G"]	4184.62	[0.3654]	0.008464	0.00416	0.0007791	0.1204	0.002559	["intron_variant"]	MODIFIER	transcript	protein_coding	SDHC	SDHC	c.242-2339delG
chr38	21998550	21998555	GAGAA	["G"]	4242.25	[0.3654]	0.008464	0.00416	0.0007791	0.1204	0.002559	["intron_variant"]	MODIFIER	transcript	protein_coding	SDHC	SDHC	c.242-2517_242-2514delTTCT
chr38	22654353	22654354	C	["A"]	2755.46	[0.3041]	0.002256	0.0008221	0.0007825	0.01022	0.01126	["upstream_gene_variant"]	MODIFIER	transcript	protein_coding	LOC119868092	LOC119868092	c.-3973C>A
chr38	22130803	22130804	T	["C"]	2462.92	[0.3082]	0.02263	0.01213	0.000784	0.1294	0.004593	["intron_variant"]	MODIFIER	transcript	pseudogene	LOC119868067	LOC119868067	n.1015+217A>G
chr38	22584808	22584809	G	["A"]	4078.43	[0.3526]	0.01132	0.00276	0.0007857	0.02638	0.007073	["intron_variant"]	MODIFIER	transcript	protein_coding	SLAMF6	SLAMF6	c.50-2871G>A
chr38	22634118	22634119	T	["TA","TAA"]	4655.09	[0.609,0.0385]	0.01132	0.00276	0.0007857	0.02638	0.007073	["upstream_gene_variant"]	MODIFIER	transcript	pseudogene	LOC119868073	LOC119868073	n.-294_-293insT
chr38	22094010	22094021	AAAGAAAGAAG	["AAAG","AGAAGAAAGAAG","A","AAAAGAAG"]	1416.74	[0.0189,0.2075,0.0094,0.0094]	0.006908	0.001635	0.0007963	0.04064	0.006312	["upstream_gene_variant"]	MODIFIER	transcript	protein_coding	TOMM40L	TOMM40L	c.-3272_-3271insC
chr38	21918045	21918046	G	["A"]	566.27	[0.2295]	NaN	0.007324	0.0008061	0.02124	0.02124	["intergenic_region"]	MODIFIER	intergenic_region	null	TRNAV-CAC_9-TRNAG-GCC_23	TRNAV-CAC_9-TRNAG-GCC_23	n.21918046G>A
chr38	22715960	22715962	GT	["G","GGTT"]	5385.41	[0.4225,0.0141]	0.02003	0.00734	0.0008072	0.05046	0.008395	["upstream_gene_variant"]	MODIFIER	transcript	protein_coding	COPA	COPA	c.-4819_-4818insGT
chr38	22250884	22250885	C	["T"]	7670.1	[0.72]	0.03216	0.01568	0.0008083	0.1088	0.006247	["downstream_gene_variant"]	MODIFIER	transcript	protein_coding	USF1	USF1	c.*3527C>T
chr38	22257400	22257404	GAAA	["GAA","G","GA","GAAAA","TAAA"]	1923.84	[0.1714,0.0786,0.0857,0.0857,0.0071]	0.009667	0.007102	0.0008266	0.1374	0.003623	["upstream_gene_variant"]	MODIFIER	transcript	protein_coding	F11R	F11R	c.-3858G>T
chr38	21905588	21905589	G	["A"]	3872.25	[0.5704]	0.01505	0.01177	0.0008315	0.08204	0.004487	["upstream_gene_variant"]	MODIFIER	transcript	protein_coding	TRNAE-UUC_12	TRNAE-UUC_12	c.-640C>T
chr38	22687542	22687543	C	["T"]	2984.52	[0.2792]	0.02553	0.01326	0.0008411	0.1381	0.00472	["intergenic_region"]	MODIFIER	intergenic_region	null	VANGL2-NHLH1	VANGL2-NHLH1	n.22687543C>T
chr38	22248859	22248861	AG	["TG","A"]	231.36	[0.175,0.0125]	0.006996	0.00204	0.0008631	0.02692	0.0359	["downstream_gene_variant"]	MODIFIER	transcript	protein_coding	USF1	USF1	c.*1502A>T
chr38	22892087	22892088	T	["C"]	7253.13	[0.5705]	0.01969	0.005995	0.0008939	0.03432	0.009728	["upstream_gene_variant"]	MODIFIER	transcript	protein_coding	ATP1A4	ATP1A4	c.-482A>G
chr38	22231066	22231069	CAA	["CAAAA","CAAA","CAAAAA","C","CA","CAAAAAA"]	805.43	[0.1154,0.109,0.0769,0.0449,0.0577,0.0256]	0.01197	0.004216	0.0008939	0.04993	0.005816	["intron_variant"]	MODIFIER	transcript	protein_coding	ARHGAP30	ARHGAP30	c.200+401_200+402delAA
chr38	22717056	22717060	TAGA	["T"]	6016.56	[0.7288]	0.006222	0.003591	0.0008956	0.3809	0.001027	["upstream_gene_variant"]	MODIFIER	transcript	protein_coding	COPA	COPA	c.-3722_-3720delAGA
chr38	22161397	22161400	GTT	["GT","GTTT","GTTTTT","G","GGTTTT"]	1523.51	[0.25,0.1154,0.0385,0.0385,0.0128]	0.009794	0.002448	0.0009084	0.01514	0.01015	["intergenic_region"]	MODIFIER	intergenic_region	null	UFC1-DEDD	UFC1-DEDD	n.22161398_22161399insGTT
chr38	22445541	22445542	C	["CT"]	1541.63	[0.2763]	0.01519	0.008666	0.0009116	0.221	0.002599	["intron_variant"]	MODIFIER	transcript	protein_coding	CD48	CD48	c.83-4690dupT
chr38	22255498	22255501	TAA	["TA","T","TAAAAA","TAAAA","TAAA"]	4548.65	[0.3718,0.1218,0.0705,0.0705,0.0897]	0.03356	0.0165	0.0009447	0.1204	0.006531	["intergenic_region"]	MODIFIER	intergenic_region	null	TSTD1-F11R	TSTD1-F11R	n.22255500_22255501delAA
chr38	22364343	22364345	AT	["A","TT"]	6877.73	[0.6603,0.0641]	0.03356	0.0165	0.0009447	0.1204	0.006531	["intron_variant"]	MODIFIER	transcript	protein_coding	LY9	LY9	c.1105+323T>A
chr38	22492793	22492794	T	["TTAGGAATAATAATATTAGTATATGTGCTGCCGAAGTGAGCAC"]	9080.34	[0.7244]	0.02775	0.01428	0.0009447	0.1423	0.005198	["intron_variant"]	MODIFIER	transcript	protein_coding	SLAMF1	SLAMF1	c.700+626_700+627insTTAGTATATGTGCTGCCGAAGTGAGCACTAGGAATAATAATA
chr38	22493114	22493116	AC	["A"]	8612.73	[0.7244]	0.02775	0.01428	0.0009447	0.1423	0.005198	["intron_variant"]	MODIFIER	transcript	protein_coding	SLAMF1	SLAMF1	c.700+935delC
chr38	22493687	22493688	T	["C"]	9120.99	[0.7244]	0.02775	0.01428	0.0009447	0.1423	0.005198	["intron_variant"]	MODIFIER	transcript	protein_coding	SLAMF1	SLAMF1	c.700+1506T>C
chr38	22206758	22206759	G	["A"]	9427.03	[0.7244]	0.02276	0.01221	0.0009447	0.1677	0.004115	["upstream_gene_variant"]	MODIFIER	transcript	protein_coding	NECTIN4	NECTIN4	c.-528G>A
chr38	22206789	22206790	G	["A"]	9367.31	[0.7244]	0.02276	0.01221	0.0009447	0.1677	0.004115	["upstream_gene_variant"]	MODIFIER	transcript	protein_coding	NECTIN4	NECTIN4	c.-497G>A
chr38	22207294	22207295	A	["G"]	9580.08	[0.7244]	0.02276	0.01221	0.0009447	0.1677	0.004115	["synonymous_variant"]	LOW	transcript	protein_coding	NECTIN4	NECTIN4	c.9A>G
chr38	22207444	22207445	A	["G"]	9756.3	[0.7244]	0.02276	0.01221	0.0009447	0.1677	0.004115	["intron_variant"]	MODIFIER	transcript	protein_coding	NECTIN4	NECTIN4	c.76+83A>G
chr38	22207875	22207876	C	["G"]	9490.09	[0.7244]	0.02276	0.01221	0.0009447	0.1677	0.004115	["intron_variant"]	MODIFIER	transcript	protein_coding	NECTIN4	NECTIN4	c.76+514C>G
chr38	22208242	22208243	G	["A"]	10084.1	[0.7244]	0.02276	0.01221	0.0009447	0.1677	0.004115	["intron_variant"]	MODIFIER	transcript	protein_coding	NECTIN4	NECTIN4	c.76+881G>A
chr38	22371247	22371248	A	["G"]	7830.32	[0.7244]	0.02276	0.01221	0.0009447	0.1677	0.004115	["intron_variant"]	MODIFIER	transcript	protein_coding	LY9	LY9	c.455-5380T>C
chr38	22487187	22487188	A	["G"]	9080.14	[0.7244]	0.02276	0.01221	0.0009447	0.1677	0.004115	["intron_variant"]	MODIFIER	transcript	protein_coding	SLAMF1	SLAMF1	c.77-2352A>G
chr38	22099315	22099316	G	["A"]	9571.34	[0.7244]	0.0185	0.01029	0.0009447	0.1971	0.00324	["downstream_gene_variant"]	MODIFIER	transcript	protein_coding	APOA2	APOA2	c.*4255G>A
chr38	22171049	22171050	G	["C"]	16912.3	[0.7244]	0.0185	0.01029	0.0009447	0.1971	0.00324	["5_prime_UTR_variant"]	MODIFIER	transcript	protein_coding	DEDD	DEDD	c.-165G>C
chr38	22203979	22203980	T	["TACTC"]	7924.07	[0.7244]	0.0185	0.01029	0.0009447	0.1971	0.00324	["upstream_gene_variant"]	MODIFIER	transcript	protein_coding	NECTIN4	NECTIN4	c.-3307_-3306insACTC
chr38	22204348	22204349	C	["T"]	8598.25	[0.7244]	0.0185	0.01029	0.0009447	0.1971	0.00324	["upstream_gene_variant"]	MODIFIER	transcript	protein_coding	NECTIN4	NECTIN4	c.-2938C>T
chr38	22204805	22204806	A	["G"]	9282.42	[0.7244]	0.0185	0.01029	0.0009447	0.1971	0.00324	["upstream_gene_variant"]	MODIFIER	transcript	protein_coding	NECTIN4	NECTIN4	c.-2481A>G
chr38	22205394	22205395	A	["G"]	10056.2	[0.7244]	0.0185	0.01029	0.0009447	0.1971	0.00324	["upstream_gene_variant"]	MODIFIER	transcript	protein_coding	NECTIN4	NECTIN4	c.-1892A>G
chr38	22322163	22322164	G	["A"]	9162.22	[0.7244]	0.0185	0.01029	0.0009447	0.1971	0.00324	["upstream_gene_variant"]	MODIFIER	transcript	protein_coding	CD244	CD244	c.-2311G>A
chr38	22333636	22333637	G	["A"]	9514.85	[0.7244]	0.0185	0.01029	0.0009447	0.1971	0.00324	["intron_variant"]	MODIFIER	transcript	protein_coding	CD244	CD244	c.62-6529G>A
chr38	22555506	22555507	T	["C"]	9036.59	[0.7244]	0.0185	0.01029	0.0009447	0.1971	0.00324	["downstream_gene_variant"]	MODIFIER	transcript	protein_coding	CD84	CD84	c.*3308T>C
chr38	22619158	22619162	CCCT	["C"]	1953.65	[0.2756]	0.0185	0.01029	0.0009447	0.1971	0.00324	["downstream_gene_variant"]	MODIFIER	transcript	pseudogene	LOC119868072	LOC119868072	n.*1213_*1215delAGG
chr38	22117337	22117338	A	["G"]	3417.32	[0.2756]	0.01491	0.008525	0.0009447	0.2311	0.002535	["upstream_gene_variant"]	MODIFIER	transcript	pseudogene	LOC119868066	LOC119868066	n.-2069T>C
chr38	22123586	22123587	T	["C"]	3516.32	[0.2756]	0.01491	0.008525	0.0009447	0.2311	0.002535	["downstream_gene_variant"]	MODIFIER	transcript	protein_coding	ADAMTS4	ADAMTS4	c.*2657T>C
chr38	22123587	22123588	T	["C"]	3513.32	[0.2756]	0.01491	0.008525	0.0009447	0.2311	0.002535	["downstream_gene_variant"]	MODIFIER	transcript	protein_coding	ADAMTS4	ADAMTS4	c.*2658T>C
chr38	22123653	22123654	T	["C"]	3503.35	[0.2756]	0.01491	0.008525	0.0009447	0.2311	0.002535	["downstream_gene_variant"]	MODIFIER	transcript	protein_coding	ADAMTS4	ADAMTS4	c.*2724T>C
chr38	22124310	22124311	T	["TA","TTA"]	3054.27	[0.1667,0.109]	0.01491	0.008525	0.0009447	0.2311	0.002535	["downstream_gene_variant"]	MODIFIER	transcript	protein_coding	ADAMTS4	ADAMTS4	c.*3381_*3382insA
chr38	22127224	22127225	G	["A"]	3478.33	[0.2756]	0.01491	0.008525	0.0009447	0.2311	0.002535	["upstream_gene_variant"]	MODIFIER	transcript	protein_coding	B4GALT3	B4GALT3	c.-3430G>A
chr38	22127335	22127336	G	["GCAGAGGGAGAAGCAGGCTTCATGCAGGGAAC"]	3435.06	[0.2756]	0.01491	0.008525	0.0009447	0.2311	0.002535	["upstream_gene_variant"]	MODIFIER	transcript	protein_coding	B4GALT3	B4GALT3	c.-3319_-3318insCAGAGGGAGAAGCAGGCTTCATGCAGGGAAC
chr38	22127603	22127604	T	["A"]	3309.18	[0.2756]	0.01491	0.008525	0.0009447	0.2311	0.002535	["upstream_gene_variant"]	MODIFIER	transcript	protein_coding	B4GALT3	B4GALT3	c.-3051T>A
chr38	22127646	22127647	T	["C"]	3612.03	[0.2756]	0.01491	0.008525	0.0009447	0.2311	0.002535	["upstream_gene_variant"]	MODIFIER	transcript	protein_coding	B4GALT3	B4GALT3	c.-3008T>C
chr38	22127787	22127788	C	["T"]	5292.33	[0.2756]	0.01491	0.008525	0.0009447	0.2311	0.002535	["upstream_gene_variant"]	MODIFIER	transcript	protein_coding	B4GALT3	B4GALT3	c.-2867C>T
chr38	22127997	22127998	T	["C"]	3404.37	[0.2756]	0.01491	0.008525	0.0009447	0.2311	0.002535	["upstream_gene_variant"]	MODIFIER	transcript	protein_coding	B4GALT3	B4GALT3	c.-2657T>C
chr38	22128057	22128058	A	["T"]	3975.35	[0.2756]	0.01491	0.008525	0.0009447	0.2311	0.002535	["upstream_gene_variant"]	MODIFIER	transcript	protein_coding	B4GALT3	B4GALT3	c.-2597A>T
chr38	22128254	22128255	A	["G"]	3507.35	[0.2756]	0.01491	0.008525	0.0009447	0.2311	0.002535	["upstream_gene_variant"]	MODIFIER	transcript	protein_coding	B4GALT3	B4GALT3	c.-2400A>G
chr38	22128499	22128500	G	["GC"]	3233.06	[0.2756]	0.01491	0.008525	0.0009447	0.2311	0.002535	["upstream_gene_variant"]	MODIFIER	transcript	protein_coding	B4GALT3	B4GALT3	c.-2155_-2154insC
chr38	22129219	22129222	CTG	["C"]	3242.06	[0.2756]	0.01491	0.008525	0.0009447	0.2311	0.002535	["upstream_gene_variant"]	MODIFIER	transcript	protein_coding	B4GALT3	B4GALT3	c.-1434_-1433delTG
chr38	22349349	22349350	T	["TA"]	6374.16	[0.7244]	0.01189	0.006931	0.0009447	0.2702	0.001972	["downstream_gene_variant"]	MODIFIER	transcript	protein_coding	LY9	LY9	c.*2624dupT
chr38	22301675	22301676	C	["T"]	3197.77	[0.2756]	0.009389	0.00551	0.0009447	0.3153	0.001524	["intergenic_region"]	MODIFIER	intergenic_region	null	LOC119868070-LOC119868020	LOC119868070-LOC119868020	n.22301676C>T
chr38	22301676	22301677	A	["G"]	3197.77	[0.2756]	0.009389	0.00551	0.0009447	0.3153	0.001524	["intergenic_region"]	MODIFIER	intergenic_region	null	LOC119868070-LOC119868020	LOC119868070-LOC119868020	n.22301677A>G
chr38	22374748	22374749	C	["CTGGTGAG"]	8522.26	[0.7244]	0.009389	0.00551	0.0009447	0.3153	0.001524	["intron_variant"]	MODIFIER	transcript	protein_coding	LY9	LY9	c.454+3441_454+3447dupCTCACCA
chr38	22645396	22645397	A	["AT"]	2176.55	[0.2756]	0.009389	0.00551	0.0009447	0.3153	0.001524	["downstream_gene_variant"]	MODIFIER	transcript	protein_coding	VANGL2	VANGL2	c.*3494_*3495insA
chr38	22232017	22232018	A	["G"]	3058.65	[0.2756]	0.007329	0.004266	0.0009447	0.3669	0.001169	["intron_variant"]	MODIFIER	transcript	protein_coding	ARHGAP30	ARHGAP30	c.201-1149A>G
chr38	21915265	21915266	T	["C"]	1375.7	[0.587]	0.05513	0.02092	0.0009454	0.05071	0.01891	["downstream_gene_variant"]	MODIFIER	transcript	protein_coding	TRNAV-CAC_9	TRNAV-CAC_9	c.*4814T>C
chr38	21957674	21957675	A	["G"]	5217.35	[0.641]	0.05654	0.01683	0.0009469	0.0283	0.02113	["downstream_gene_variant"]	MODIFIER	transcript	protein_coding	TRNAV-CAC_10	TRNAV-CAC_10	c.*1846A>G
chr38	22650615	22650616	G	["A"]	8539.17	[0.641]	0.0288	0.01022	0.0009469	0.05992	0.008931	["intron_variant"]	MODIFIER	transcript	protein_coding	VANGL2	VANGL2	c.1074-626C>T
chr38	22024263	22024265	TA	["TAAA","TAA","TAAAAA","TAAAA","T","TAAAAAAA"]	1604.87	[0.3205,0.2051,0.0321,0.0321,0.0385,0.0128]	0.001573	0.001045	0.0009469	0.3153	0.0005696	["upstream_gene_variant"]	MODIFIER	transcript	pseudogene	LOC119868063	LOC119868063	n.-3539delT
chr38	22197726	22197727	T	["TC","TCCCCCC","TCCCCC","TCCCC","TCCCCCCCC","C"]	831.39	[0.1429,0.0357,0.0446,0.0446,0.0179,0.0089]	0.04007	0.01845	0.0009706	0.09358	0.00932	["downstream_gene_variant"]	MODIFIER	transcript	protein_coding	PFDN2	PFDN2	c.*1030T>C
chr38	22864137	22864138	G	["GT"]	4461.57	[0.4872]	0.01512	0.008054	0.0009817	0.06391	0.005816	["intron_variant"]	MODIFIER	transcript	protein_coding	ATP1A4	ATP1A4	c.1498-88dupA
chr38	22647858	22647859	G	["A"]	3852.73	[0.3141]	0.008131	0.001984	0.0009835	0.04193	0.00433	["3_prime_UTR_variant"]	MODIFIER	transcript	protein_coding	VANGL2	VANGL2	c.*1033C>T
chr38	22648452	22648453	C	["T"]	3810.72	[0.3141]	0.008131	0.001984	0.0009835	0.04193	0.00433	["3_prime_UTR_variant"]	MODIFIER	transcript	protein_coding	VANGL2	VANGL2	c.*439G>A
chr38	22648491	22648492	G	["A"]	3854.72	[0.3141]	0.008131	0.001984	0.0009835	0.04193	0.00433	["3_prime_UTR_variant"]	MODIFIER	transcript	protein_coding	VANGL2	VANGL2	c.*400C>T
chr38	22650044	22650045	C	["T"]	3954.72	[0.3141]	0.008131	0.001984	0.0009835	0.04193	0.00433	["intron_variant"]	MODIFIER	transcript	protein_coding	VANGL2	VANGL2	c.1074-55G>A
chr38	22650173	22650174	C	["T"]	3950.72	[0.3141]	0.008131	0.001984	0.0009835	0.04193	0.00433	["intron_variant"]	MODIFIER	transcript	protein_coding	VANGL2	VANGL2	c.1074-184G>A
chr38	22689801	22689813	CTGACCTTGCCG	["C"]	8629.21	[0.6859]	0.004443	0.004574	0.0009835	0.1153	0.001453	["intergenic_region"]	MODIFIER	intergenic_region	null	VANGL2-NHLH1	VANGL2-NHLH1	n.22689803_22689813delTGACCTTGCCG
chr38	22632659	22632660	T	["G"]	8221.71	[0.641]	0.0072	0.002051	0.0009918	0.01377	0.01393	["intron_variant"]	MODIFIER	transcript	pseudogene	LOC119868073	LOC119868073	n.358-222A>C
chr38	22616921	22616922	G	["A"]	4277.49	[0.359]	0.01011	0.002572	0.0009918	0.01936	0.01119	["downstream_gene_variant"]	MODIFIER	transcript	pseudogene	LOC106558353	LOC106558353	n.*4437G>A
chr38	22876603	22876604	G	["A"]	3053.75	[0.2727]	0.003793	0.001844	0.0009923	0.1166	0.001209	["intron_variant"]	MODIFIER	transcript	protein_coding	ATP1A4	ATP1A4	c.214-42C>T
chr38	21998212	21998215	TAA	["T"]	7541.7	[0.6429]	0.009598	0.004665	0.0009925	0.1381	0.002871	["intron_variant"]	MODIFIER	transcript	protein_coding	SDHC	SDHC	c.242-2177_242-2176delTT
chr38	22343395	22343398	CGG	["CG","C","CGGG","AGG"]	456.66	[0.2917,0.1167,0.0167,0.0]	0.05325	0.01546	0.0009929	0.02405	0.02616	["intron_variant"]	MODIFIER	transcript	protein_coding	CD244	CD244	c.840+575C>A
chr38	22680500	22680501	G	["T"]	2797.08	[0.2727]	0.03106	0.01568	0.001024	0.1381	0.005962	["intergenic_region"]	MODIFIER	intergenic_region	null	VANGL2-NHLH1	VANGL2-NHLH1	n.22680501G>T
chr38	21956087	21956088	T	["A"]	1046.49	[0.3818]	NaN	0.01587	0.001039	0.02574	0.02574	["downstream_gene_variant"]	MODIFIER	transcript	protein_coding	TRNAV-CAC_10	TRNAV-CAC_10	c.*259T>A
chr38	21830412	21830413	C	["CCTCCTT"]	651.49	[0.4559]	0.01568	0.008977	0.001067	0.01067	0.08358	["upstream_gene_variant"]	MODIFIER	transcript	protein_coding	TRNAG-GCC_15	TRNAG-GCC_15	c.-2331_-2326dupAAGGAG
chr38	22598822	22598824	AG	["A"]	3457.23	[0.3657]	0.006889	0.002083	0.001101	0.01247	0.01645	["upstream_gene_variant"]	MODIFIER	transcript	pseudogene	LOC106558353	LOC106558353	n.-4682delG
chr38	22780138	22780139	G	["A"]	2139.75	[0.1987]	0.00822	0.002209	0.001113	0.0612	0.005727	["intergenic_region"]	MODIFIER	intergenic_region	null	PEX19-DCAF8	PEX19-DCAF8	n.22780139G>A
chr38	22892318	22892319	T	["C"]	2301.78	[0.1987]	0.00822	0.002209	0.001113	0.0612	0.005727	["upstream_gene_variant"]	MODIFIER	transcript	protein_coding	ATP1A4	ATP1A4	c.-713A>G
chr38	22882607	22882608	C	["G"]	5059.08	[0.4615]	0.006556	0.004017	0.001119	0.004171	0.06391	["upstream_gene_variant"]	MODIFIER	transcript	protein_coding	ATP1A4	ATP1A4	c.-4065G>C
chr38	22882702	22882703	T	["C"]	5609.84	[0.4615]	0.009679	0.004796	0.001119	0.005727	0.05388	["upstream_gene_variant"]	MODIFIER	transcript	protein_coding	ATP1A4	ATP1A4	c.-4160A>G
chr38	22903629	22903630	A	["G"]	8364.43	[0.5897]	0.008317	0.003184	0.00112	0.008123	0.03126	["intron_variant"]	MODIFIER	transcript	protein_coding	ATP1A4	ATP1A4	c.13-547T>C
chr38	22831312	22831313	C	["G"]	3291.45	[0.2756]	0.007212	0.001965	0.00113	0.0205	0.01238	["downstream_gene_variant"]	MODIFIER	transcript	protein_coding	DCAF8	DCAF8	c.*4471C>G
chr38	22908336	22908337	G	["C"]	3686.15	[0.3182]	0.009201	0.002267	0.001135	0.04384	0.004854	["upstream_gene_variant"]	MODIFIER	transcript	protein_coding	ATP1A4	ATP1A4	c.-777C>G
chr38	22250299	22250300	C	["G"]	9668.03	[0.7308]	0.04029	0.01929	0.001146	0.1204	0.008164	["downstream_gene_variant"]	MODIFIER	transcript	protein_coding	USF1	USF1	c.*2942C>G
chr38	22678908	22678909	G	["C"]	3090.92	[0.2692]	0.03356	0.01681	0.001146	0.1423	0.006531	["intergenic_region"]	MODIFIER	intergenic_region	null	VANGL2-NHLH1	VANGL2-NHLH1	n.22678909G>C
chr38	22459924	22459926	CT	["C"]	9020.04	[0.7308]	0.02775	0.01447	0.001146	0.1677	0.005198	["downstream_gene_variant"]	MODIFIER	transcript	protein_coding	CD48	CD48	c.*3985delT
chr38	22463426	22463427	T	["C"]	9154.26	[0.7308]	0.02775	0.01447	0.001146	0.1677	0.005198	["intergenic_region"]	MODIFIER	intergenic_region	null	CD48-SLAMF1	CD48-SLAMF1	n.22463427T>C
chr38	22687861	22687862	C	["CCT"]	2335.22	[0.2692]	0.02775	0.01447	0.001146	0.1677	0.005198	["intergenic_region"]	MODIFIER	intergenic_region	null	VANGL2-NHLH1	VANGL2-NHLH1	n.22687862_22687863insCT
chr38	22204777	22204778	T	["G"]	9488.38	[0.7308]	0.02276	0.01229	0.001146	0.1971	0.004115	["upstream_gene_variant"]	MODIFIER	transcript	protein_coding	NECTIN4	NECTIN4	c.-2509T>G
chr38	22204844	22204845	C	["A"]	8626.24	[0.7308]	0.02276	0.01229	0.001146	0.1971	0.004115	["upstream_gene_variant"]	MODIFIER	transcript	protein_coding	NECTIN4	NECTIN4	c.-2442C>A
chr38	22204897	22204898	T	["C"]	8534.81	[0.7308]	0.02276	0.01229	0.001146	0.1971	0.004115	["upstream_gene_variant"]	MODIFIER	transcript	protein_coding	NECTIN4	NECTIN4	c.-2389T>C
chr38	22204907	22204908	G	["A"]	8592.48	[0.7308]	0.02276	0.01229	0.001146	0.1971	0.004115	["upstream_gene_variant"]	MODIFIER	transcript	protein_coding	NECTIN4	NECTIN4	c.-2379G>A
chr38	22205632	22205633	C	["CTCCTGTCCCTCGTCCCGTCCCTCG","CTCCCGTCCCTCGTCCCGTCCCTCG"]	9851.05	[0.7244,0.0064]	0.02276	0.01229	0.001146	0.1971	0.004115	["upstream_gene_variant"]	MODIFIER	transcript	protein_coding	NECTIN4	NECTIN4	c.-1654_-1653insTCCCGTCCCTCGTCCCGTCCCTCG
chr38	22205997	22205998	A	["C"]	9195.37	[0.7308]	0.02276	0.01229	0.001146	0.1971	0.004115	["upstream_gene_variant"]	MODIFIER	transcript	protein_coding	NECTIN4	NECTIN4	c.-1289A>C
chr38	22206397	22206398	G	["A"]	8988.4	[0.7308]	0.02276	0.01229	0.001146	0.1971	0.004115	["upstream_gene_variant"]	MODIFIER	transcript	protein_coding	NECTIN4	NECTIN4	c.-889G>A
chr38	22206398	22206399	T	["G"]	8990.4	[0.7308]	0.02276	0.01229	0.001146	0.1971	0.004115	["upstream_gene_variant"]	MODIFIER	transcript	protein_coding	NECTIN4	NECTIN4	c.-888T>G
chr38	22207715	22207717	GC	["G","GCC"]	7350.13	[0.7244,0.0064]	0.02276	0.01229	0.001146	0.1971	0.004115	["intron_variant"]	MODIFIER	transcript	protein_coding	NECTIN4	NECTIN4	c.76+363delC
chr38	22363744	22363745	A	["AGT","AGTGT"]	7421.46	[0.7244,0.0064]	0.02276	0.01229	0.001146	0.1971	0.004115	["intron_variant"]	MODIFIER	transcript	protein_coding	LY9	LY9	c.1106-500_1106-499dupAC
chr38	22369839	22369840	T	["C"]	9273.37	[0.7308]	0.02276	0.01229	0.001146	0.1971	0.004115	["intron_variant"]	MODIFIER	transcript	protein_coding	LY9	LY9	c.455-3972A>G
chr38	22369918	22369920	CA	["C"]	7548.89	[0.7308]	0.02276	0.01229	0.001146	0.1971	0.004115	["intron_variant"]	MODIFIER	transcript	protein_coding	LY9	LY9	c.455-4052delT
chr38	22369976	22369977	G	["A"]	8756.38	[0.7308]	0.02276	0.01229	0.001146	0.1971	0.004115	["intron_variant"]	MODIFIER	transcript	protein_coding	LY9	LY9	c.455-4109C>T
chr38	22370017	22370018	A	["T"]	8721.16	[0.7308]	0.02276	0.01229	0.001146	0.1971	0.004115	["intron_variant"]	MODIFIER	transcript	protein_coding	LY9	LY9	c.455-4150T>A
chr38	22370143	22370144	C	["T"]	8354.28	[0.7308]	0.02276	0.01229	0.001146	0.1971	0.004115	["intron_variant"]	MODIFIER	transcript	protein_coding	LY9	LY9	c.455-4276G>A
chr38	22370195	22370196	C	["T"]	8353.13	[0.7308]	0.02276	0.01229	0.001146	0.1971	0.004115	["intron_variant"]	MODIFIER	transcript	protein_coding	LY9	LY9	c.455-4328G>A
chr38	22644692	22644693	C	["T"]	3305.4	[0.2692]	0.02276	0.01229	0.001146	0.1971	0.004115	["downstream_gene_variant"]	MODIFIER	transcript	protein_coding	VANGL2	VANGL2	c.*4199G>A
chr38	22127273	22127276	CTT	["C","CT"]	1942.02	[0.0128,0.2564]	0.0185	0.01027	0.001146	0.2311	0.00324	["upstream_gene_variant"]	MODIFIER	transcript	protein_coding	B4GALT3	B4GALT3	c.-3380_-3379delTT
chr38	22183779	22183780	T	["G"]	9009.58	[0.7308]	0.0185	0.01027	0.001146	0.2311	0.00324	["splice_region_variant","intron_variant"]	LOW	transcript	protein_coding	NIT1	NIT1	c.101+6A>C
chr38	22262574	22262575	A	["AT"]	3315.29	[0.2692]	0.0185	0.01027	0.001146	0.2311	0.00324	["intron_variant"]	MODIFIER	transcript	protein_coding	F11R	F11R	c.148+1172dupT
chr38	22659081	22659082	T	["C"]	3578.65	[0.2692]	0.01491	0.008434	0.001146	0.2702	0.002535	["splice_donor_variant","intron_variant"]	HIGH	transcript	protein_coding	LOC119868092	LOC119868092	c.390+2T>C
chr38	22017473	22017475	CA	["C"]	8314.97	[0.7308]	0.01491	0.008434	0.001146	0.2702	0.002535	["intron_variant"]	MODIFIER	transcript	protein_coding	SDHC	SDHC	c.179+3258delT
chr38	22298966	22298971	GCTTT	["G"]	2376.79	[0.2692]	0.01491	0.008434	0.001146	0.2702	0.002535	["downstream_gene_variant"]	MODIFIER	transcript	pseudogene	LOC119868070	LOC119868070	n.*4194_*4197delCTTT
chr38	22298983	22298984	T	["A"]	3321.7	[0.2692]	0.01491	0.008434	0.001146	0.2702	0.002535	["downstream_gene_variant"]	MODIFIER	transcript	pseudogene	LOC119868070	LOC119868070	n.*4210T>A
chr38	22596229	22596230	C	["G"]	9324.6	[0.7308]	0.01491	0.008434	0.001146	0.2702	0.002535	["3_prime_UTR_variant"]	MODIFIER	transcript	protein_coding	SLAMF6	SLAMF6	c.*27C>G
chr38	22304174	22304175	C	["T"]	3406.74	[0.2692]	0.01189	0.006777	0.001146	0.3153	0.001972	["downstream_gene_variant"]	MODIFIER	transcript	pseudogene	LOC119868020	LOC119868020	n.*3197G>A
chr38	22511794	22511795	G	["C"]	3266.76	[0.2692]	0.01189	0.006777	0.001146	0.3153	0.001972	["synonymous_variant"]	LOW	transcript	protein_coding	SLAMF1	SLAMF1	c.975G>C
chr38	21977284	21977285	A	["G"]	3079.07	[0.2692]	0.009389	0.005311	0.001146	0.3669	0.001524	["intron_variant"]	MODIFIER	transcript	pseudogene	LOC119868062	LOC119868062	n.3478+2383T>C
chr38	22236011	22236012	C	["T"]	3270.06	[0.2692]	0.007329	0.00404	0.001146	0.4261	0.001169	["synonymous_variant"]	LOW	transcript	protein_coding	ARHGAP30	ARHGAP30	c.897C>T
chr38	22212091	22212092	A	["AC","ACC"]	4675.34	[0.6026,0.0449]	0.04262	0.01396	0.001148	0.04993	0.01393	["intron_variant"]	MODIFIER	transcript	protein_coding	NECTIN4	NECTIN4	c.77-3783dupC
chr38	21952842	21952843	C	["T"]	6223	[0.6474]	0.0355	0.01225	0.001148	0.05992	0.01119	["upstream_gene_variant"]	MODIFIER	transcript	protein_coding	TRNAE-UUC_14	TRNAE-UUC_14	c.-2246G>A
chr38	22744537	22744538	A	["AT","ATT"]	3112.44	[0.3462,0.0064]	0.0355	0.01225	0.001148	0.05992	0.01119	["intron_variant"]	MODIFIER	transcript	protein_coding	COPA	COPA	c.1144-324dupT
chr38	22694899	22694900	C	["CG"]	3942.78	[0.3526]	0.02911	0.01064	0.001148	0.07166	0.008931	["downstream_gene_variant"]	MODIFIER	transcript	protein_coding	NHLH1	NHLH1	c.*613_*614insC
chr38	22008974	22008976	TA	["T"]	2297.3	[0.3526]	0.0187	0.007757	0.001148	0.1016	0.005558	["downstream_gene_variant"]	MODIFIER	transcript	protein_coding	CFAP126	CFAP126	c.*4255delA
chr38	22678386	22678390	TAAA	["T","TAA","TA"]	5535.72	[0.5962,0.0385,0.0128]	0.0187	0.007757	0.001148	0.1016	0.005558	["intergenic_region"]	MODIFIER	intergenic_region	null	VANGL2-NHLH1	VANGL2-NHLH1	n.22678388_22678390delAAA
chr38	22110048	22110049	G	["A"]	4066.77	[0.3526]	0.01464	0.006489	0.001148	0.1204	0.00433	["upstream_gene_variant"]	MODIFIER	transcript	protein_coding	ADAMTS4	ADAMTS4	c.-3555G>A
chr38	22032731	22032732	T	["C"]	4165.2	[0.3526]	0.00464	0.002633	0.001148	0.2311	0.001453	["upstream_gene_variant"]	MODIFIER	transcript	protein_coding	SDHC	SDHC	c.-3068A>G
chr38	22248770	22248771	C	["T"]	1132.69	[0.32]	0.03043	0.008833	0.00115	0.02088	0.02655	["downstream_gene_variant"]	MODIFIER	transcript	protein_coding	USF1	USF1	c.*1413C>T
chr38	22620343	22620346	CCT	["C"]	2875.73	[0.3636]	0.01446	0.003607	0.001158	0.0279	0.009995	["downstream_gene_variant"]	MODIFIER	transcript	pseudogene	LOC119868072	LOC119868072	n.*29_*30delAG
chr38	21891633	21891634	C	["CT"]	1144.67	[0.9524]	NaN	4.593e-06	0.001161	0.04762	0.04762	["upstream_gene_variant"]	MODIFIER	transcript	protein_coding	TRNAD-GUC_21	TRNAD-GUC_21	c.-3349_-3348insT
chr38	22248842	22248843	A	["T"]	299.25	[0.2121]	0.004479	0.003795	0.001179	0.0779	0.01026	["downstream_gene_variant"]	MODIFIER	transcript	protein_coding	USF1	USF1	c.*1485A>T
chr38	22870761	22870762	A	["T"]	2642.13	[0.2372]	0.005239	0.001213	0.001185	0.0412	0.005816	["upstream_gene_variant"]	MODIFIER	transcript	protein_coding	ATP1A4	ATP1A4	c.-2705T>A
chr38	22874290	22874291	C	["T"]	2728.6	[0.2372]	0.005239	0.001213	0.001185	0.0412	0.005816	["intron_variant"]	MODIFIER	transcript	protein_coding	ATP1A4	ATP1A4	c.532-533G>A
chr38	21966798	21966799	G	["A"]	3238.79	[0.5455]	0.02413	0.01556	0.001186	0.074	0.008004	["intron_variant"]	MODIFIER	transcript	pseudogene	LOC119868062	LOC119868062	n.3479-2624C>T
chr38	22616779	22616781	AT	["A"]	603.75	[0.0769]	0.0005182	0.0001292	0.00119	0.1282	0.00384	["downstream_gene_variant"]	MODIFIER	transcript	pseudogene	LOC106558353	LOC106558353	n.*4296delT
chr38	22617521	22617522	G	["A"]	818.66	[0.0769]	0.0005182	0.0001292	0.00119	0.1282	0.00384	["downstream_gene_variant"]	MODIFIER	transcript	pseudogene	LOC119868072	LOC119868072	n.*2853C>T
chr38	22617680	22617681	G	["A"]	799.68	[0.0769]	0.0005182	0.0001292	0.00119	0.1282	0.00384	["downstream_gene_variant"]	MODIFIER	transcript	pseudogene	LOC119868072	LOC119868072	n.*2694C>T
chr38	22617855	22617856	C	["T"]	798.99	[0.0769]	0.0005182	0.0001292	0.00119	0.1282	0.00384	["downstream_gene_variant"]	MODIFIER	transcript	pseudogene	LOC119868072	LOC119868072	n.*2519G>A
chr38	22618804	22618812	TCAGCCTC	["T"]	752.82	[0.0769]	0.0005182	0.0001292	0.00119	0.1282	0.00384	["downstream_gene_variant"]	MODIFIER	transcript	pseudogene	LOC119868072	LOC119868072	n.*1563_*1569delGAGGCTG
chr38	22618882	22618883	A	["G"]	822.65	[0.0769]	0.0005182	0.0001292	0.00119	0.1282	0.00384	["downstream_gene_variant"]	MODIFIER	transcript	pseudogene	LOC119868072	LOC119868072	n.*1492T>C
chr38	22667180	22667181	C	["T"]	845.64	[0.0769]	0.0005182	0.0001292	0.00119	0.1282	0.00384	["upstream_gene_variant"]	MODIFIER	transcript	protein_coding	VANGL2	VANGL2	c.-4854G>A
chr38	22598049	22598051	AT	["ATT","A"]	514.62	[0.0513,0.0256]	0.0008307	0.0003893	0.00119	0.2414	0.002228	["downstream_gene_variant"]	MODIFIER	transcript	protein_coding	SLAMF6	SLAMF6	c.*1848delT
chr38	22603801	22603802	A	["G"]	777.4	[0.0769]	0.0008307	0.0003893	0.00119	0.2414	0.002228	["non_coding_transcript_exon_variant"]	MODIFIER	transcript	pseudogene	LOC106558353	LOC106558353	n.297A>G
chr38	22776737	22776747	CAAAAAAAAA	["C","CAAAAAAAAAA","CAAAAA","CAAAAAAAAAAAAAAAAA","CAAAAAAAAAAA","CAAAAAAAAAAAAAAAAAAAA"]	4456.42	[0.2756,0.3526,0.0833,0.0641,0.1218,0.0256]	0.0008307	0.0003893	0.00119	0.2414	0.002228	["downstream_gene_variant"]	MODIFIER	transcript	protein_coding	PEX19	PEX19	c.*5176_*5184delAAAAAAAAA
chr38	21918505	21918506	A	["G"]	2118.24	[0.4692]	0.02495	0.01584	0.001235	0.00976	0.05698	["intergenic_region"]	MODIFIER	intergenic_region	null	TRNAV-CAC_9-TRNAG-GCC_23	TRNAV-CAC_9-TRNAG-GCC_23	n.21918506A>G
chr38	22616492	22616493	T	["A"]	4342.75	[0.3654]	0.01116	0.002952	0.001244	0.01936	0.01393	["downstream_gene_variant"]	MODIFIER	transcript	pseudogene	LOC106558353	LOC106558353	n.*4008T>A
chr38	22616510	22616511	C	["T"]	4483.8	[0.3654]	0.01116	0.002952	0.001244	0.01936	0.01393	["downstream_gene_variant"]	MODIFIER	transcript	pseudogene	LOC106558353	LOC106558353	n.*4026C>T
chr38	22616824	22616825	G	["T"]	4242.74	[0.3654]	0.01116	0.002952	0.001244	0.01936	0.01393	["downstream_gene_variant"]	MODIFIER	transcript	pseudogene	LOC106558353	LOC106558353	n.*4340G>T
chr38	22616960	22616961	C	["T"]	4357.52	[0.3654]	0.01116	0.002952	0.001244	0.01936	0.01393	["downstream_gene_variant"]	MODIFIER	transcript	pseudogene	LOC106558353	LOC106558353	n.*4476C>T
chr38	22618270	22618271	C	["T"]	4380.54	[0.3654]	0.01116	0.002952	0.001244	0.01936	0.01393	["downstream_gene_variant"]	MODIFIER	transcript	pseudogene	LOC119868072	LOC119868072	n.*2104G>A
chr38	22618485	22618486	C	["G"]	4423.78	[0.3654]	0.01116	0.002952	0.001244	0.01936	0.01393	["downstream_gene_variant"]	MODIFIER	transcript	pseudogene	LOC119868072	LOC119868072	n.*1889G>C
chr38	22609439	22609440	A	["T"]	4157.61	[0.3654]	0.01443	0.003624	0.001244	0.02638	0.01119	["intron_variant"]	MODIFIER	transcript	pseudogene	LOC106558353	LOC106558353	n.324-2829A>T
chr38	22617905	22617906	C	["T"]	4352.61	[0.3654]	0.01443	0.003624	0.001244	0.02638	0.01119	["downstream_gene_variant"]	MODIFIER	transcript	pseudogene	LOC119868072	LOC119868072	n.*2469G>A
chr38	22833920	22833923	CGG	["CG","C","CGGG","CGGGGG","CGGGG"]	3742.2	[0.2338,0.1818,0.2727,0.0195,0.026]	0.04491	0.02109	0.001244	0.1165	0.009364	["intron_variant"]	MODIFIER	transcript	protein_coding	PEA15	PEA15	c.-2-1951_-2-1950delCC
chr38	22647298	22647299	G	["GC"]	2914.68	[0.3219]	0.009079	0.002169	0.001246	0.0379	0.006015	["3_prime_UTR_variant"]	MODIFIER	transcript	protein_coding	VANGL2	VANGL2	c.*1592dupG
chr38	22097175	22097176	G	["T"]	3222.65	[0.3667]	0.007244	0.002103	0.001261	0.06431	0.001775	["downstream_gene_variant"]	MODIFIER	transcript	protein_coding	APOA2	APOA2	c.*2115G>T
chr38	22874025	22874026	C	["T"]	1956.1	[0.1667]	0.002659	0.001751	0.001273	0.168	0.002074	["intron_variant"]	MODIFIER	transcript	protein_coding	ATP1A4	ATP1A4	c.532-268G>A
chr38	22681182	22681183	T	["A"]	8136.71	[0.7361]	0.03069	0.01575	0.001284	0.1682	0.005949	["intergenic_region"]	MODIFIER	intergenic_region	null	VANGL2-NHLH1	VANGL2-NHLH1	n.22681183T>A
chr38	21951881	21951882	A	["G"]	5390.3	[0.5833]	0.01434	0.01352	0.001319	0.1204	0.00433	["upstream_gene_variant"]	MODIFIER	transcript	protein_coding	TRNAE-UUC_14	TRNAE-UUC_14	c.-1285T>C
chr38	22248976	22248977	C	["CCGCCAGGTGGAGGGCGT"]	3280.97	[0.5479]	0.01802	0.01452	0.001363	0.09825	0.006118	["downstream_gene_variant"]	MODIFIER	transcript	protein_coding	USF1	USF1	c.*1619_*1620insCGCCAGGTGGAGGGCGT
chr38	21980018	21980024	AAAAAT	["A"]	8192.78	[0.7391]	0.03607	0.01795	0.00137	0.1535	0.007297	["non_coding_transcript_exon_variant"]	MODIFIER	transcript	pseudogene	LOC119868062	LOC119868062	n.3122_3126delATTTT
chr38	21992740	21992741	G	["A"]	8913.48	[0.7372]	0.04029	0.01969	0.001387	0.1423	0.008164	["downstream_gene_variant"]	MODIFIER	transcript	protein_coding	CFAP126	CFAP126	c.*2840G>A
chr38	22678721	22678722	G	["A"]	3222.65	[0.2628]	0.04029	0.01969	0.001387	0.1423	0.008164	["intergenic_region"]	MODIFIER	intergenic_region	null	VANGL2-NHLH1	VANGL2-NHLH1	n.22678722G>A
chr38	22242967	22242969	TG	["T"]	8510.35	[0.7372]	0.03356	0.01707	0.001387	0.1677	0.006531	["5_prime_UTR_variant"]	MODIFIER	transcript	protein_coding	USF1	USF1	c.-109delG
chr38	22248080	22248081	T	["G"]	2858.7	[0.2628]	0.03356	0.01707	0.001387	0.1677	0.006531	["upstream_gene_variant"]	MODIFIER	transcript	protein_coding	TSTD1	TSTD1	c.-211T>G
chr38	22376392	22376393	T	["TA"]	1995.32	[0.2628]	0.03356	0.01707	0.001387	0.1677	0.006531	["intron_variant"]	MODIFIER	transcript	protein_coding	LY9	LY9	c.454+1803dupT
chr38	22376624	22376625	G	["A"]	2993.6	[0.2628]	0.03356	0.01707	0.001387	0.1677	0.006531	["intron_variant"]	MODIFIER	transcript	protein_coding	LY9	LY9	c.454+1572C>T
chr38	22047245	22047246	C	["CGGGCCAGCAT"]	3360.51	[0.2628]	0.02775	0.0146	0.001387	0.1971	0.005198	["downstream_gene_variant"]	MODIFIER	transcript	protein_coding	PCP4L1	PCP4L1	c.*4567_*4568insATGCTGGCCC
chr38	22332180	22332181	G	["A"]	9400.69	[0.7372]	0.02775	0.0146	0.001387	0.1971	0.005198	["intron_variant"]	MODIFIER	transcript	protein_coding	CD244	CD244	c.61+7646G>A
chr38	22687095	22687096	C	["A"]	3089.75	[0.2628]	0.02775	0.0146	0.001387	0.1971	0.005198	["intergenic_region"]	MODIFIER	intergenic_region	null	VANGL2-NHLH1	VANGL2-NHLH1	n.22687096C>A
chr38	22687678	22687679	T	["C"]	2969.1	[0.2628]	0.02775	0.0146	0.001387	0.1971	0.005198	["intergenic_region"]	MODIFIER	intergenic_region	null	VANGL2-NHLH1	VANGL2-NHLH1	n.22687679T>C
chr38	22687824	22687825	C	["T"]	2928.69	[0.2628]	0.02775	0.0146	0.001387	0.1971	0.005198	["intergenic_region"]	MODIFIER	intergenic_region	null	VANGL2-NHLH1	VANGL2-NHLH1	n.22687825C>T
chr38	22688939	22688940	G	["A"]	3264.48	[0.2628]	0.02775	0.0146	0.001387	0.1971	0.005198	["intergenic_region"]	MODIFIER	intergenic_region	null	VANGL2-NHLH1	VANGL2-NHLH1	n.22688940G>A
chr38	22042352	22042353	T	["C"]	3213.87	[0.2628]	0.02276	0.0123	0.001387	0.2311	0.004115	["downstream_gene_variant"]	MODIFIER	transcript	protein_coding	MPZ	MPZ	c.*3681T>C
chr38	22098590	22098591	A	["G"]	9574.81	[0.7372]	0.02276	0.0123	0.001387	0.2311	0.004115	["downstream_gene_variant"]	MODIFIER	transcript	protein_coding	APOA2	APOA2	c.*3530A>G
chr38	22264948	22264949	G	["A"]	3174.91	[0.2628]	0.02276	0.0123	0.001387	0.2311	0.004115	["intron_variant"]	MODIFIER	transcript	protein_coding	F11R	F11R	c.148+3543G>A
chr38	22319161	22319162	G	["A"]	9357.54	[0.7372]	0.02276	0.0123	0.001387	0.2311	0.004115	["upstream_gene_variant"]	MODIFIER	transcript	protein_coding	CD244	CD244	c.-5313G>A
chr38	22319288	22319289	C	["T"]	9440.8	[0.7372]	0.02276	0.0123	0.001387	0.2311	0.004115	["upstream_gene_variant"]	MODIFIER	transcript	protein_coding	CD244	CD244	c.-5186C>T
chr38	22319408	22319413	TTTTA	["T"]	7721.26	[0.7372]	0.02276	0.0123	0.001387	0.2311	0.004115	["upstream_gene_variant"]	MODIFIER	transcript	protein_coding	CD244	CD244	c.-5065_-5062delTTTA
chr38	22319507	22319508	C	["G"]	9446.79	[0.7372]	0.02276	0.0123	0.001387	0.2311	0.004115	["upstream_gene_variant"]	MODIFIER	transcript	protein_coding	CD244	CD244	c.-4967C>G
chr38	22319619	22319620	G	["A"]	9282.79	[0.7372]	0.02276	0.0123	0.001387	0.2311	0.004115	["upstream_gene_variant"]	MODIFIER	transcript	protein_coding	CD244	CD244	c.-4855G>A
chr38	22342236	22342237	C	["T"]	3159.86	[0.2628]	0.02276	0.0123	0.001387	0.2311	0.004115	["synonymous_variant"]	LOW	transcript	protein_coding	CD244	CD244	c.693C>T
chr38	22365060	22365061	C	["T"]	9879.79	[0.7372]	0.02276	0.0123	0.001387	0.2311	0.004115	["intron_variant"]	MODIFIER	transcript	protein_coding	LY9	LY9	c.776-65G>A
chr38	22368515	22368516	T	["TTAAA","TA","TTAAAA"]	4669.81	[0.6282,0.0769,0.0321]	0.02276	0.0123	0.001387	0.2311	0.004115	["intron_variant"]	MODIFIER	transcript	protein_coding	LY9	LY9	c.455-2649dupT
chr38	22379052	22379053	G	["C"]	9137.8	[0.7372]	0.02276	0.0123	0.001387	0.2311	0.004115	["intron_variant"]	MODIFIER	transcript	protein_coding	LY9	LY9	c.125-527C>G
chr38	22480050	22480055	GTTTT	["G","GTTT","GTT"]	4937.75	[0.391,0.2885,0.0577]	0.02276	0.0123	0.001387	0.2311	0.004115	["upstream_gene_variant"]	MODIFIER	transcript	protein_coding	SLAMF1	SLAMF1	c.-1858_-1855delTTTT
chr38	22597663	22597670	CAGAGGG	["C"]	8202.55	[0.7372]	0.0185	0.01019	0.001387	0.2702	0.00324	["downstream_gene_variant"]	MODIFIER	transcript	protein_coding	SLAMF6	SLAMF6	c.*1462_*1467delAGAGGG
chr38	22597982	22597983	C	["T"]	9386.89	[0.7372]	0.0185	0.01019	0.001387	0.2702	0.00324	["downstream_gene_variant"]	MODIFIER	transcript	protein_coding	SLAMF6	SLAMF6	c.*1780C>T
chr38	22598098	22598099	C	["T"]	9256.95	[0.7372]	0.0185	0.01019	0.001387	0.2702	0.00324	["downstream_gene_variant"]	MODIFIER	transcript	protein_coding	SLAMF6	SLAMF6	c.*1896C>T
chr38	22598505	22598506	T	["C"]	9896.89	[0.7372]	0.0185	0.01019	0.001387	0.2702	0.00324	["upstream_gene_variant"]	MODIFIER	transcript	pseudogene	LOC106558353	LOC106558353	n.-5000T>C
chr38	22598882	22598883	T	["C"]	12995.9	[0.7372]	0.0185	0.01019	0.001387	0.2702	0.00324	["upstream_gene_variant"]	MODIFIER	transcript	pseudogene	LOC106558353	LOC106558353	n.-4623T>C
chr38	22598904	22598905	T	["G"]	9755.95	[0.7372]	0.0185	0.01019	0.001387	0.2702	0.00324	["upstream_gene_variant"]	MODIFIER	transcript	pseudogene	LOC106558353	LOC106558353	n.-4601T>G
chr38	22599424	22599425	G	["A"]	9152.91	[0.7372]	0.0185	0.01019	0.001387	0.2702	0.00324	["upstream_gene_variant"]	MODIFIER	transcript	pseudogene	LOC106558353	LOC106558353	n.-4081G>A
chr38	22599978	22599980	AT	["A"]	9464.61	[0.7372]	0.0185	0.01019	0.001387	0.2702	0.00324	["upstream_gene_variant"]	MODIFIER	transcript	pseudogene	LOC106558353	LOC106558353	n.-3526delT
chr38	22600026	22600027	G	["A"]	9339.89	[0.7372]	0.0185	0.01019	0.001387	0.2702	0.00324	["upstream_gene_variant"]	MODIFIER	transcript	pseudogene	LOC106558353	LOC106558353	n.-3479G>A
chr38	22642278	22642279	G	["A"]	9597.95	[0.7372]	0.0185	0.01019	0.001387	0.2702	0.00324	["downstream_gene_variant"]	MODIFIER	transcript	protein_coding	VANGL2	VANGL2	c.*6613C>T
chr38	22642308	22642309	A	["AG"]	9335.66	[0.7372]	0.0185	0.01019	0.001387	0.2702	0.00324	["downstream_gene_variant"]	MODIFIER	transcript	protein_coding	VANGL2	VANGL2	c.*6582_*6583insC
chr38	22127352	22127353	T	["TCCGGGTCTCCAGGATC"]	2979.05	[0.2628]	0.01491	0.008272	0.001387	0.3153	0.002535	["upstream_gene_variant"]	MODIFIER	transcript	protein_coding	B4GALT3	B4GALT3	c.-3302_-3301insCCGGGTCTCCAGGATC
chr38	22221347	22221348	G	["A"]	2845.7	[0.2628]	0.01491	0.008272	0.001387	0.3153	0.002535	["upstream_gene_variant"]	MODIFIER	transcript	protein_coding	ARHGAP30	ARHGAP30	c.-3152G>A
chr38	22514291	22514292	T	["G"]	3321.15	[0.2628]	0.01491	0.008272	0.001387	0.3153	0.002535	["downstream_gene_variant"]	MODIFIER	transcript	protein_coding	SLAMF1	SLAMF1	c.*866T>G
chr38	22301143	22301144	G	["A"]	3173.32	[0.2628]	0.01189	0.006557	0.001387	0.3669	0.001972	["intergenic_region"]	MODIFIER	intergenic_region	null	LOC119868070-LOC119868020	LOC119868070-LOC119868020	n.22301144G>A
chr38	22301845	22301846	A	["T"]	3069.42	[0.2628]	0.01189	0.006557	0.001387	0.3669	0.001972	["intergenic_region"]	MODIFIER	intergenic_region	null	LOC119868070-LOC119868020	LOC119868070-LOC119868020	n.22301846A>T
chr38	22302483	22302484	T	["G"]	3113.24	[0.2628]	0.01189	0.006557	0.001387	0.3669	0.001972	["downstream_gene_variant"]	MODIFIER	transcript	pseudogene	LOC119868020	LOC119868020	n.*4888A>C
chr38	22032559	22032561	AT	["A","ATTT"]	2562	[0.25,0.0128]	0.009389	0.005052	0.001387	0.4261	0.001524	["upstream_gene_variant"]	MODIFIER	transcript	protein_coding	SDHC	SDHC	c.-2897delA
chr38	21952864	21952865	C	["T"]	5958.86	[0.6538]	0.03592	0.01276	0.001388	0.07166	0.01119	["upstream_gene_variant"]	MODIFIER	transcript	protein_coding	TRNAE-UUC_14	TRNAE-UUC_14	c.-2268G>A
chr38	22107210	22107211	T	["C"]	7919.67	[0.6538]	0.01883	0.007991	0.001388	0.1204	0.005558	["downstream_gene_variant"]	MODIFIER	transcript	pseudogene	LOC119868066	LOC119868066	n.*3441A>G
chr38	21975069	21975070	C	["T"]	6032.21	[0.6538]	0.01473	0.006648	0.001388	0.1423	0.00433	["intron_variant"]	MODIFIER	transcript	pseudogene	LOC119868062	LOC119868062	n.3478+4598G>A
chr38	22046643	22046644	C	["G"]	5428.98	[0.3462]	0.01473	0.006648	0.001388	0.1423	0.00433	["downstream_gene_variant"]	MODIFIER	transcript	protein_coding	PCP4L1	PCP4L1	c.*5170G>C
chr38	22085155	22085156	C	["A"]	8066.5	[0.6538]	0.01473	0.006648	0.001388	0.1423	0.00433	["downstream_gene_variant"]	MODIFIER	transcript	protein_coding	TOMM40L	TOMM40L	c.*2683G>T
chr38	22513025	22513026	T	["C"]	92.65	[0.0455]	6.826e-08	3.019e-07	0.001399	0.0303	0.06061	["intron_variant"]	MODIFIER	transcript	protein_coding	SLAMF1	SLAMF1	c.979-350T>C
chr38	22513037	22513038	T	["C"]	92.16	[0.0455]	6.826e-08	3.019e-07	0.001399	0.0303	0.06061	["intron_variant"]	MODIFIER	transcript	protein_coding	SLAMF1	SLAMF1	c.979-338T>C
chr38	22421739	22421740	A	["T"]	198.92	[0.0417]	9.359e-14	5.376e-09	0.001401	0.01667	0.06667	["intron_variant"]	MODIFIER	transcript	protein_coding	SLAMF7	SLAMF7	c.55+2365T>A
chr38	22619979	22619989	CTTTCTTTCT	["C"]	1600.82	[0.1935]	8.134e-05	0.001632	0.001411	0.001051	0.08965	["downstream_gene_variant"]	MODIFIER	transcript	pseudogene	LOC119868072	LOC119868072	n.*386_*394delAGAAAGAAA
chr38	22852916	22852917	A	["G"]	5406.63	[0.4744]	0.0219	0.005963	0.001458	0.02324	0.01714	["downstream_gene_variant"]	MODIFIER	transcript	protein_coding	ATP1A4	ATP1A4	c.*220T>C
chr38	22852283	22852284	G	["A"]	2441.01	[0.2051]	0.00223	0.002093	0.001505	0.2188	0.001273	["upstream_gene_variant"]	MODIFIER	transcript	protein_coding	CASQ1	CASQ1	c.-4788C>T
chr38	22852312	22852313	C	["T"]	2335.01	[0.2051]	0.00223	0.002093	0.001505	0.2188	0.001273	["upstream_gene_variant"]	MODIFIER	transcript	protein_coding	CASQ1	CASQ1	c.-4817G>A
chr38	22648041	22648042	G	["GGC"]	2399.09	[0.3267]	0.01179	0.002964	0.001518	0.04799	0.006123	["3_prime_UTR_variant"]	MODIFIER	transcript	protein_coding	VANGL2	VANGL2	c.*849_*850insGC
chr38	22871607	22871608	A	["G"]	4545.25	[0.3718]	0.006962	0.004976	0.001551	0.005725	0.06176	["upstream_gene_variant"]	MODIFIER	transcript	protein_coding	ATP1A4	ATP1A4	c.-3551T>C
chr38	22620349	22620350	T	["C"]	3906.38	[0.3718]	0.01605	0.004132	0.001551	0.02638	0.01393	["downstream_gene_variant"]	MODIFIER	transcript	pseudogene	LOC119868072	LOC119868072	n.*25A>G
chr38	22620716	22620717	G	["A"]	4404.33	[0.3718]	0.01605	0.004132	0.001551	0.02638	0.01393	["non_coding_transcript_exon_variant"]	MODIFIER	transcript	pseudogene	LOC119868072	LOC119868072	n.914C>T
chr38	22690876	22690878	AC	["A"]	4327.08	[0.3718]	0.01605	0.004132	0.001551	0.02638	0.01393	["downstream_gene_variant"]	MODIFIER	transcript	protein_coding	NHLH1	NHLH1	c.*4636delG
chr38	22609814	22609815	C	["G"]	4411.21	[0.3718]	0.01932	0.004976	0.001551	0.03498	0.01119	["intron_variant"]	MODIFIER	transcript	pseudogene	LOC106558353	LOC106558353	n.324-2454C>G
chr38	22871262	22871263	G	["A"]	2912.12	[0.2436]	0.006364	0.001537	0.001556	0.0412	0.007565	["upstream_gene_variant"]	MODIFIER	transcript	protein_coding	ATP1A4	ATP1A4	c.-3206C>T
chr38	22908313	22908314	G	["C"]	2716.08	[0.2436]	0.009138	0.002755	0.001556	0.08521	0.004417	["upstream_gene_variant"]	MODIFIER	transcript	protein_coding	ATP1A4	ATP1A4	c.-754C>G
chr38	22303494	22303495	C	["CCTTCCTTCCTTCCTTCT","CCTTCCTTCCTTCCTTCCTTCCTTCTTCT","CCTTCCTTCT","CCTTCCTTCCTTCT","CT","CCTTCCTTCCTTCCTTCCTTCT"]	1749.82	[0.0704,0.0423,0.0775,0.0563,0.0775,0.0282]	0.01462	0.009621	0.001571	0.2261	0.004045	["downstream_gene_variant"]	MODIFIER	transcript	pseudogene	LOC119868020	LOC119868020	n.*3876_*3877insAGAAGAAGGAAGGAAGGAAGGAAGGAAG
chr38	22653219	22653220	G	["C"]	4005.44	[0.3269]	0.008687	0.002146	0.001581	0.03001	0.008931	["intron_variant"]	MODIFIER	transcript	protein_coding	VANGL2	VANGL2	c.800+165C>G
chr38	22646668	22646669	G	["T","C"]	3809.49	[0.2949,0.0321]	0.01126	0.002747	0.001581	0.04193	0.007073	["3_prime_UTR_variant"]	MODIFIER	transcript	protein_coding	VANGL2	VANGL2	c.*2223C>G
chr38	22674112	22674113	A	["C"]	3683.86	[0.3269]	0.00884	0.006091	0.001581	0.1153	0.002559	["upstream_gene_variant"]	MODIFIER	transcript	protein_coding	VANGL2	VANGL2	c.-4828T>G
chr38	22626795	22626797	AC	["A"]	7482.97	[0.746]	0.01159	0.006155	0.001588	0.4083	0.001989	["upstream_gene_variant"]	MODIFIER	transcript	pseudogene	LOC119868072	LOC119868072	n.-3706delG
chr38	22810310	22810311	T	["G"]	682.4	[0.15]	0.001177	0.001092	0.001592	0.3641	0.001235	["intron_variant"]	MODIFIER	transcript	protein_coding	DCAF8	DCAF8	c.957-1883T>G
chr38	22011091	22011093	TC	["T"]	9311.62	[0.66]	0.01614	0.007209	0.001624	0.1542	0.004736	["downstream_gene_variant"]	MODIFIER	transcript	pseudogene	LOC119868063	LOC119868063	n.*3090delG
chr38	22358275	22358278	TAC	["TACACAC","TACAC","T","TACACACAC"]	4786.03	[0.625,0.0395,0.0658,0.0132]	0.0419	0.02059	0.001645	0.1587	0.008609	["intron_variant"]	MODIFIER	transcript	protein_coding	LY9	LY9	c.1544-1825_1544-1824delGT
chr38	22271810	22271811	T	["A"]	2974.51	[0.2566]	0.02865	0.01505	0.001645	0.221	0.005425	["intron_variant"]	MODIFIER	transcript	protein_coding	F11R	F11R	c.149-8891T>A
chr38	22298542	22298548	TGGTGG	["T","TG"]	2978.27	[0.3182,0.0303]	0.01994	0.01217	0.001657	0.1979	0.005485	["downstream_gene_variant"]	MODIFIER	transcript	pseudogene	LOC119868070	LOC119868070	n.*3770_*3774delGGTGG
[truncated: 11,155 more rows]

## Sheet: All analyses
contigName	start	end	names	referenceAllele	alternateAlleles	qual	filters	splitFromMultiAllelic	AC	CC_GENO	SOR	ReadPosRankSum	AN	Cases	AF	FS	CC_TREND	DP	CC_ALL	NMD	MQ	QD	CC_REC	MQRankSum	LOF	CC_DOM	Controls	Annotation	Annotation_Impact	Feature_type	Transcript_BioType	Gene_Name	Gene_Id	HGVS_c	00BAN_0063MARS000MN	00BAN_0086MARS000SU	00BAN_0101MARS000G5	00BAN_0472MARS0011B	00BAN_1750MARS0015G	00BAN_5237MARS000DY	ATAB30085869	ATAB30158553	ATAB30234092	ATAB30773543	ATAB33438050	ATAB36319802	BF049970	CHBD90607007	CHBD95218585
chr38	22499956	22499957	null	T	["C"]	2042.49	["PASS"]	FALSE	[30]	0	0.69	0.116	156	[10,0,20]	[0.1923]	0.432	6.639e-15	2062	3.58e-18	null	250	3.97	7.947e-13	2.219	["(SLAMF1|SLAMF1|1|1.00)"]	1.468e-07	[0,10,10]	["splice_donor_variant","intron_variant"]	HIGH	transcript	protein_coding	SLAMF1	SLAMF1	c.799+2T>C	[1,1]	[1,1]	[0,0]	[1,1]	[0,1]	[0,0]	[0,0]	[0,0]	[0,0]	[0,1]	[0,0]	[1,1]	[0,0]	[0,0]	[1,1]
chr38	22358050	22358051	null	G	["T"]	2186.35	["PASS"]	FALSE	[30]	0	0.86	0.281	156	[10,0,20]	[0.1923]	2.798	6.639e-15	2072	3.58e-18	null	250	4.1	7.947e-13	2.073	null	1.468e-07	[0,10,10]	["intron_variant"]	MODIFIER	transcript	protein_coding	LY9	LY9	c.1544-1598C>A	[1,1]	[1,1]	[0,0]	[1,1]	[0,1]	[0,0]	[0,0]	[0,0]	[0,0]	[0,1]	[0,0]	[1,1]	[0,0]	[0,0]	[1,1]
chr38	22358050	22358051	null	G	["T"]	2186.35	["PASS"]	FALSE	[30]	0	0.86	0.281	156	[10,0,20]	[0.1923]	2.798	6.639e-15	2072	3.58e-18	null	250	4.1	7.947e-13	2.073	null	1.468e-07	[0,10,10]	["intron_variant"]	MODIFIER	transcript	protein_coding	LY9	LY9	c.1388-1598C>A	[1,1]	[1,1]	[0,0]	[1,1]	[0,1]	[0,0]	[0,0]	[0,0]	[0,0]	[0,1]	[0,0]	[1,1]	[0,0]	[0,0]	[1,1]
chr38	22358050	22358051	null	G	["T"]	2186.35	["PASS"]	FALSE	[30]	0	0.86	0.281	156	[10,0,20]	[0.1923]	2.798	6.639e-15	2072	3.58e-18	null	250	4.1	7.947e-13	2.073	null	1.468e-07	[0,10,10]	["intron_variant"]	MODIFIER	transcript	protein_coding	LY9	LY9	c.1229-1598C>A	[1,1]	[1,1]	[0,0]	[1,1]	[0,1]	[0,0]	[0,0]	[0,0]	[0,0]	[0,1]	[0,0]	[1,1]	[0,0]	[0,0]	[1,1]
chr38	22358050	22358051	null	G	["T"]	2186.35	["PASS"]	FALSE	[30]	0	0.86	0.281	156	[10,0,20]	[0.1923]	2.798	6.639e-15	2072	3.58e-18	null	250	4.1	7.947e-13	2.073	null	1.468e-07	[0,10,10]	["intron_variant"]	MODIFIER	transcript	protein_coding	LY9	LY9	c.1499-1598C>A	[1,1]	[1,1]	[0,0]	[1,1]	[0,1]	[0,0]	[0,0]	[0,0]	[0,0]	[0,1]	[0,0]	[1,1]	[0,0]	[0,0]	[1,1]
chr38	22358050	22358051	null	G	["T"]	2186.35	["PASS"]	FALSE	[30]	0	0.86	0.281	156	[10,0,20]	[0.1923]	2.798	6.639e-15	2072	3.58e-18	null	250	4.1	7.947e-13	2.073	null	1.468e-07	[0,10,10]	["intron_variant"]	MODIFIER	transcript	protein_coding	LY9	LY9	c.1274-1598C>A	[1,1]	[1,1]	[0,0]	[1,1]	[0,1]	[0,0]	[0,0]	[0,0]	[0,0]	[0,1]	[0,0]	[1,1]	[0,0]	[0,0]	[1,1]
chr38	22358050	22358051	null	G	["T"]	2186.35	["PASS"]	FALSE	[30]	0	0.86	0.281	156	[10,0,20]	[0.1923]	2.798	6.639e-15	2072	3.58e-18	null	250	4.1	7.947e-13	2.073	null	1.468e-07	[0,10,10]	["intron_variant"]	MODIFIER	transcript	protein_coding	LY9	LY9	c.1544-1598C>A	[1,1]	[1,1]	[0,0]	[1,1]	[0,1]	[0,0]	[0,0]	[0,0]	[0,0]	[0,1]	[0,0]	[1,1]	[0,0]	[0,0]	[1,1]
chr38	22518742	22518743	null	T	["C"]	2009.41	["PASS"]	FALSE	[30]	0	0.581	0.741	156	[10,0,20]	[0.1923]	3.471	6.639e-15	1990	3.58e-18	null	250	4.29	7.947e-13	2.383	null	1.468e-07	[0,10,10]	["intergenic_region"]	MODIFIER	intergenic_region	null	SLAMF1-CD84	SLAMF1-CD84	n.22518743T>C	[1,1]	[1,1]	[0,0]	[1,1]	[0,1]	[0,0]	[0,0]	[0,0]	[0,0]	[0,1]	[0,0]	[1,1]	[0,0]	[0,0]	[1,1]
chr38	22321231	22321232	null	G	["A"]	2090.37	["PASS"]	FALSE	[31]	0	0.871	0.913	156	[10,0,20]	[0.1987]	0.447	1.283e-14	1925	1.009e-17	null	250	4.21	7.947e-13	2.219	null	2.803e-07	[0,11,11]	["upstream_gene_variant"]	MODIFIER	transcript	protein_coding	CD244	CD244	c.-3243G>A	[1,1]	[1,1]	[0,1]	[1,1]	[0,1]	[0,0]	[0,0]	[0,0]	[0,0]	[0,1]	[0,0]	[1,1]	[0,0]	[0,0]	[1,1]
chr38	22321231	22321232	null	G	["A"]	2090.37	["PASS"]	FALSE	[31]	0	0.871	0.913	156	[10,0,20]	[0.1987]	0.447	1.283e-14	1925	1.009e-17	null	250	4.21	7.947e-13	2.219	null	2.803e-07	[0,11,11]	["intergenic_region"]	MODIFIER	intergenic_region	null	LOC119868020-CD244	LOC119868020-CD244	n.22321232G>A	[1,1]	[1,1]	[0,1]	[1,1]	[0,1]	[0,0]	[0,0]	[0,0]	[0,0]	[0,1]	[0,0]	[1,1]	[0,0]	[0,0]	[1,1]
chr38	22443148	22443149	null	C	["G"]	2168.27	["PASS"]	FALSE	[32]	6.661e-16	0.788	0	156	[10,0,20]	[0.2051]	4.889	1.022e-13	1978	2.69e-17	null	250	4.23	8.742e-12	0	null	2.803e-07	[1,10,12]	["intron_variant"]	MODIFIER	transcript	protein_coding	CD48	CD48	c.82+2684C>G	[1,1]	[1,1]	[0,0]	[1,1]	[0,1]	[0,0]	[0,0]	[0,0]	[0,0]	[0,1]	[0,0]	[1,1]	[0,0]	[0,0]	[1,1]
chr38	22443148	22443149	null	C	["G"]	2168.27	["PASS"]	FALSE	[32]	6.661e-16	0.788	0	156	[10,0,20]	[0.2051]	4.889	1.022e-13	1978	2.69e-17	null	250	4.23	8.742e-12	0	null	2.803e-07	[1,10,12]	["intron_variant"]	MODIFIER	transcript	protein_coding	CD48	CD48	c.-18+374C>G	[1,1]	[1,1]	[0,0]	[1,1]	[0,1]	[0,0]	[0,0]	[0,0]	[0,0]	[0,1]	[0,0]	[1,1]	[0,0]	[0,0]	[1,1]
chr38	22444455	22444456	null	G	["T"]	2197.12	["PASS"]	FALSE	[32]	6.661e-16	0.682	0	156	[10,0,20]	[0.2051]	1.436	1.022e-13	2037	2.69e-17	null	250	4.12	8.742e-12	0	null	2.803e-07	[1,10,12]	["intron_variant"]	MODIFIER	transcript	protein_coding	CD48	CD48	c.82+3991G>T	[1,1]	[1,1]	[0,0]	[1,1]	[0,1]	[0,0]	[0,0]	[0,0]	[0,0]	[0,1]	[0,0]	[1,1]	[0,0]	[0,0]	[1,1]
chr38	22444455	22444456	null	G	["T"]	2197.12	["PASS"]	FALSE	[32]	6.661e-16	0.682	0	156	[10,0,20]	[0.2051]	1.436	1.022e-13	2037	2.69e-17	null	250	4.12	8.742e-12	0	null	2.803e-07	[1,10,12]	["intron_variant"]	MODIFIER	transcript	protein_coding	CD48	CD48	c.-18+1681G>T	[1,1]	[1,1]	[0,0]	[1,1]	[0,1]	[0,0]	[0,0]	[0,0]	[0,0]	[0,1]	[0,0]	[1,1]	[0,0]	[0,0]	[1,1]
chr38	22445225	22445226	null	T	["TG"]	1486.58	["PASS"]	FALSE	[32]	6.661e-16	1.129	0	156	[10,0,20]	[0.2051]	7.16	1.022e-13	2183	2.69e-17	null	250	3.24	8.742e-12	1.897	null	2.803e-07	[1,10,12]	["intron_variant"]	MODIFIER	transcript	protein_coding	CD48	CD48	c.82+4770dupG	[1,1]	[1,1]	[0,0]	[1,1]	[0,1]	[0,0]	[0,0]	[0,0]	[0,0]	[0,1]	[0,0]	[1,1]	[0,0]	[0,0]	[1,1]
chr38	22445225	22445226	null	T	["TG"]	1486.58	["PASS"]	FALSE	[32]	6.661e-16	1.129	0	156	[10,0,20]	[0.2051]	7.16	1.022e-13	2183	2.69e-17	null	250	3.24	8.742e-12	1.897	null	2.803e-07	[1,10,12]	["intron_variant"]	MODIFIER	transcript	protein_coding	CD48	CD48	c.-18+2460dupG	[1,1]	[1,1]	[0,0]	[1,1]	[0,1]	[0,0]	[0,0]	[0,0]	[0,0]	[0,1]	[0,0]	[1,1]	[0,0]	[0,0]	[1,1]
chr38	22446975	22446976	null	T	["C"]	2067.28	["PASS"]	FALSE	[32]	6.661e-16	0.657	0	156	[10,0,20]	[0.2051]	5.295	1.022e-13	1820	2.69e-17	null	250	4.64	8.742e-12	0	null	2.803e-07	[1,10,12]	["downstream_gene_variant"]	MODIFIER	transcript	snRNA	LOC119868095	LOC119868095	n.*4669A>G	[1,1]	[1,1]	[0,0]	[1,1]	[0,1]	[0,0]	[0,0]	[0,0]	[0,0]	[0,1]	[0,0]	[1,1]	[0,0]	[0,0]	[1,1]
chr38	22446975	22446976	null	T	["C"]	2067.28	["PASS"]	FALSE	[32]	6.661e-16	0.657	0	156	[10,0,20]	[0.2051]	5.295	1.022e-13	1820	2.69e-17	null	250	4.64	8.742e-12	0	null	2.803e-07	[1,10,12]	["intron_variant"]	MODIFIER	transcript	protein_coding	CD48	CD48	c.83-3271T>C	[1,1]	[1,1]	[0,0]	[1,1]	[0,1]	[0,0]	[0,0]	[0,0]	[0,0]	[0,1]	[0,0]	[1,1]	[0,0]	[0,0]	[1,1]
chr38	22446975	22446976	null	T	["C"]	2067.28	["PASS"]	FALSE	[32]	6.661e-16	0.657	0	156	[10,0,20]	[0.2051]	5.295	1.022e-13	1820	2.69e-17	null	250	4.64	8.742e-12	0	null	2.803e-07	[1,10,12]	["intron_variant"]	MODIFIER	transcript	protein_coding	CD48	CD48	c.-17-3271T>C	[1,1]	[1,1]	[0,0]	[1,1]	[0,1]	[0,0]	[0,0]	[0,0]	[0,0]	[0,1]	[0,0]	[1,1]	[0,0]	[0,0]	[1,1]
chr38	22459956	22459957	null	A	["C"]	2149.27	["PASS"]	FALSE	[32]	6.661e-16	1.33	0	156	[10,0,20]	[0.2051]	26.163	1.022e-13	2280	2.69e-17	null	250	4.08	8.742e-12	0	null	2.803e-07	[1,10,12]	["downstream_gene_variant"]	MODIFIER	transcript	protein_coding	CD48	CD48	c.*4016A>C	[1,1]	[1,1]	[0,0]	[1,1]	[0,1]	[0,0]	[0,0]	[0,0]	[0,0]	[0,1]	[0,0]	[1,1]	[0,0]	[0,0]	[1,1]
chr38	22459956	22459957	null	A	["C"]	2149.27	["PASS"]	FALSE	[32]	6.661e-16	1.33	0	156	[10,0,20]	[0.2051]	26.163	1.022e-13	2280	2.69e-17	null	250	4.08	8.742e-12	0	null	2.803e-07	[1,10,12]	["downstream_gene_variant"]	MODIFIER	transcript	protein_coding	CD48	CD48	c.*4016A>C	[1,1]	[1,1]	[0,0]	[1,1]	[0,1]	[0,0]	[0,0]	[0,0]	[0,0]	[0,1]	[0,0]	[1,1]	[0,0]	[0,0]	[1,1]
chr38	22459956	22459957	null	A	["C"]	2149.27	["PASS"]	FALSE	[32]	6.661e-16	1.33	0	156	[10,0,20]	[0.2051]	26.163	1.022e-13	2280	2.69e-17	null	250	4.08	8.742e-12	0	null	2.803e-07	[1,10,12]	["intergenic_region"]	MODIFIER	intergenic_region	null	CD48-SLAMF1	CD48-SLAMF1	n.22459957A>C	[1,1]	[1,1]	[0,0]	[1,1]	[0,1]	[0,0]	[0,0]	[0,0]	[0,0]	[0,1]	[0,0]	[1,1]	[0,0]	[0,0]	[1,1]
chr38	22473021	22473022	null	C	["G"]	2341.27	["PASS"]	FALSE	[32]	6.661e-16	0.889	0	156	[10,0,20]	[0.2051]	1.937	1.022e-13	2187	2.69e-17	null	250	3.93	8.742e-12	0	null	2.803e-07	[1,10,12]	["intergenic_region"]	MODIFIER	intergenic_region	null	CD48-SLAMF1	CD48-SLAMF1	n.22473022C>G	[1,1]	[1,1]	[0,0]	[1,1]	[0,1]	[0,0]	[0,0]	[0,0]	[0,0]	[0,1]	[0,0]	[1,1]	[0,0]	[0,0]	[1,1]
chr38	22474975	22474976	null	C	["T"]	2224.28	["PASS"]	FALSE	[32]	6.661e-16	0.788	0	156	[10,0,20]	[0.2051]	0.955	1.022e-13	2037	2.69e-17	null	250	4.24	8.742e-12	0	null	2.803e-07	[1,10,12]	["intergenic_region"]	MODIFIER	intergenic_region	null	CD48-SLAMF1	CD48-SLAMF1	n.22474976C>T	[1,1]	[1,1]	[0,0]	[1,1]	[0,1]	[0,0]	[0,0]	[0,0]	[0,0]	[0,1]	[0,0]	[1,1]	[0,0]	[0,0]	[1,1]
chr38	22444754	22444755	null	A	["G"]	2373.09	["PASS"]	FALSE	[34]	6.661e-16	0.673	0	156	[10,0,20]	[0.2179]	1.88	3.085e-13	2086	1.659e-16	null	250	4.19	8.742e-12	3.016	null	9.092e-07	[1,12,14]	["intron_variant"]	MODIFIER	transcript	protein_coding	CD48	CD48	c.82+4290A>G	[1,1]	[1,1]	[0,0]	[1,1]	[0,1]	[0,0]	[0,0]	[0,0]	[0,0]	[0,1]	[0,1]	[1,1]	[0,0]	[0,0]	[1,1]
chr38	22444754	22444755	null	A	["G"]	2373.09	["PASS"]	FALSE	[34]	6.661e-16	0.673	0	156	[10,0,20]	[0.2179]	1.88	3.085e-13	2086	1.659e-16	null	250	4.19	8.742e-12	3.016	null	9.092e-07	[1,12,14]	["intron_variant"]	MODIFIER	transcript	protein_coding	CD48	CD48	c.-18+1980A>G	[1,1]	[1,1]	[0,0]	[1,1]	[0,1]	[0,0]	[0,0]	[0,0]	[0,0]	[0,1]	[0,1]	[1,1]	[0,0]	[0,0]	[1,1]
chr38	22429237	22429238	null	G	["A"]	2276.15	["PASS"]	FALSE	[34]	1.11e-15	0.691	0	154	[10,0,20]	[0.2208]	10.611	4.442e-13	1767	2.184e-16	null	249.17	4.76	1.003e-11	0.819	null	1.043e-06	[1,12,14]	["intergenic_region"]	MODIFIER	intergenic_region	null	SLAMF7-CD48	SLAMF7-CD48	n.22429238G>A	[1,1]	[1,1]	[0,0]	[1,1]	[0,1]	[0,0]	[0,0]	[0,1]	[0,0]	[0,1]	[0,0]	[1,1]	[0,0]	[0,0]	[1,1]
chr38	22517130	22517131	null	C	["T"]	2579.93	["PASS"]	FALSE	[35]	0	0.766	0	156	[10,0,20]	[0.2244]	0	1.339e-13	2277	3.87e-16	null	250	3.5	7.947e-13	3.873	null	2.598e-06	[0,15,15]	["downstream_gene_variant"]	MODIFIER	transcript	protein_coding	SLAMF1	SLAMF1	c.*3705C>T	[1,1]	[1,1]	[0,0]	[1,1]	[0,1]	[0,0]	[0,0]	[0,0]	[0,0]	[0,1]	[0,0]	[1,1]	[0,0]	[0,0]	[1,1]
chr38	22517130	22517131	null	C	["T"]	2579.93	["PASS"]	FALSE	[35]	0	0.766	0	156	[10,0,20]	[0.2244]	0	1.339e-13	2277	3.87e-16	null	250	3.5	7.947e-13	3.873	null	2.598e-06	[0,15,15]	["intergenic_region"]	MODIFIER	intergenic_region	null	SLAMF1-CD84	SLAMF1-CD84	n.22517131C>T	[1,1]	[1,1]	[0,0]	[1,1]	[0,1]	[0,0]	[0,0]	[0,0]	[0,0]	[0,1]	[0,0]	[1,1]	[0,0]	[0,0]	[1,1]
chr38	22517636	22517637	null	G	["A"]	2520.04	["PASS"]	FALSE	[35]	0	0.626	0	156	[10,0,20]	[0.2244]	4.012	1.339e-13	2249	3.87e-16	null	250	3.61	7.947e-13	3.507	null	2.598e-06	[0,15,15]	["downstream_gene_variant"]	MODIFIER	transcript	protein_coding	SLAMF1	SLAMF1	c.*4211G>A	[1,1]	[1,1]	[0,0]	[1,1]	[0,1]	[0,0]	[0,0]	[0,0]	[0,0]	[0,1]	[0,0]	[1,1]	[0,0]	[0,0]	[1,1]
chr38	22517636	22517637	null	G	["A"]	2520.04	["PASS"]	FALSE	[35]	0	0.626	0	156	[10,0,20]	[0.2244]	4.012	1.339e-13	2249	3.87e-16	null	250	3.61	7.947e-13	3.507	null	2.598e-06	[0,15,15]	["intergenic_region"]	MODIFIER	intergenic_region	null	SLAMF1-CD84	SLAMF1-CD84	n.22517637G>A	[1,1]	[1,1]	[0,0]	[1,1]	[0,1]	[0,0]	[0,0]	[0,0]	[0,0]	[0,1]	[0,0]	[1,1]	[0,0]	[0,0]	[1,1]
chr38	22145604	22145606	null	CA	["C"]	2467.4	["PASS"]	FALSE	[35]	6.661e-16	0.706	0	156	[10,0,20]	[0.2244]	0	5.17e-13	2301	3.87e-16	null	250	3.74	8.742e-12	3.399	null	1.559e-06	[1,13,15]	["upstream_gene_variant"]	MODIFIER	transcript	pseudogene	LOC119868068	LOC119868068	n.-2833delA	[1,1]	[1,1]	[0,0]	[1,1]	[0,1]	[0,1]	[0,1]	[0,0]	[0,0]	[0,1]	[0,0]	[1,1]	[0,0]	[0,0]	[1,1]
chr38	22145604	22145606	null	CA	["C"]	2467.4	["PASS"]	FALSE	[35]	6.661e-16	0.706	0	156	[10,0,20]	[0.2244]	0	5.17e-13	2301	3.87e-16	null	250	3.74	8.742e-12	3.399	null	1.559e-06	[1,13,15]	["downstream_gene_variant"]	MODIFIER	transcript	protein_coding	UFC1	UFC1	c.*2836delT	[1,1]	[1,1]	[0,0]	[1,1]	[0,1]	[0,1]	[0,1]	[0,0]	[0,0]	[0,1]	[0,0]	[1,1]	[0,0]	[0,0]	[1,1]
chr38	22145604	22145606	null	CA	["C"]	2467.4	["PASS"]	FALSE	[35]	6.661e-16	0.706	0	156	[10,0,20]	[0.2244]	0	5.17e-13	2301	3.87e-16	null	250	3.74	8.742e-12	3.399	null	1.559e-06	[1,13,15]	["intron_variant"]	MODIFIER	transcript	protein_coding	USP21	USP21	c.600+299delT	[1,1]	[1,1]	[0,0]	[1,1]	[0,1]	[0,1]	[0,1]	[0,0]	[0,0]	[0,1]	[0,0]	[1,1]	[0,0]	[0,0]	[1,1]
chr38	22438739	22438740	null	G	["A"]	2396.63	["PASS"]	FALSE	[35]	1.998e-14	1.209	0	156	[10,0,20]	[0.2244]	9.918	1.764e-12	2074	3.87e-16	null	250	3.65	5.245e-11	0	null	9.092e-07	[2,11,15]	["upstream_gene_variant"]	MODIFIER	transcript	protein_coding	CD48	CD48	c.-1644G>A	[1,1]	[1,1]	[0,0]	[1,1]	[0,1]	[0,0]	[0,0]	[0,0]	[0,0]	[0,1]	[0,0]	[1,1]	[0,0]	[1,1]	[1,1]
chr38	22438739	22438740	null	G	["A"]	2396.63	["PASS"]	FALSE	[35]	1.998e-14	1.209	0	156	[10,0,20]	[0.2244]	9.918	1.764e-12	2074	3.87e-16	null	250	3.65	5.245e-11	0	null	9.092e-07	[2,11,15]	["upstream_gene_variant"]	MODIFIER	transcript	protein_coding	CD48	CD48	c.-1833G>A	[1,1]	[1,1]	[0,0]	[1,1]	[0,1]	[0,0]	[0,0]	[0,0]	[0,0]	[0,1]	[0,0]	[1,1]	[0,0]	[1,1]	[1,1]
chr38	22438739	22438740	null	G	["A"]	2396.63	["PASS"]	FALSE	[35]	1.998e-14	1.209	0	156	[10,0,20]	[0.2244]	9.918	1.764e-12	2074	3.87e-16	null	250	3.65	5.245e-11	0	null	9.092e-07	[2,11,15]	["intergenic_region"]	MODIFIER	intergenic_region	null	SLAMF7-CD48	SLAMF7-CD48	n.22438740G>A	[1,1]	[1,1]	[0,0]	[1,1]	[0,1]	[0,0]	[0,0]	[0,0]	[0,0]	[0,1]	[0,0]	[1,1]	[0,0]	[1,1]	[1,1]
chr38	22440068	22440069	null	C	["CT"]	1445.53	["PASS"]	FALSE	[35]	1.998e-14	0.877	0.198	156	[10,0,20]	[0.2244]	2.215	1.764e-12	2185	3.87e-16	null	250	2.72	5.245e-11	2.227	null	9.092e-07	[2,11,15]	["upstream_gene_variant"]	MODIFIER	transcript	protein_coding	CD48	CD48	c.-315_-314insT	[1,1]	[1,1]	[0,0]	[1,1]	[0,1]	[0,0]	[0,0]	[0,0]	[0,0]	[0,1]	[0,0]	[1,1]	[0,0]	[1,1]	[1,1]
chr38	22440068	22440069	null	C	["CT"]	1445.53	["PASS"]	FALSE	[35]	1.998e-14	0.877	0.198	156	[10,0,20]	[0.2244]	2.215	1.764e-12	2185	3.87e-16	null	250	2.72	5.245e-11	2.227	null	9.092e-07	[2,11,15]	["upstream_gene_variant"]	MODIFIER	transcript	protein_coding	CD48	CD48	c.-504_-503insT	[1,1]	[1,1]	[0,0]	[1,1]	[0,1]	[0,0]	[0,0]	[0,0]	[0,0]	[0,1]	[0,0]	[1,1]	[0,0]	[1,1]	[1,1]
chr38	22440068	22440069	null	C	["CT"]	1445.53	["PASS"]	FALSE	[35]	1.998e-14	0.877	0.198	156	[10,0,20]	[0.2244]	2.215	1.764e-12	2185	3.87e-16	null	250	2.72	5.245e-11	2.227	null	9.092e-07	[2,11,15]	["intergenic_region"]	MODIFIER	intergenic_region	null	SLAMF7-CD48	SLAMF7-CD48	n.22440069_22440070insT	[1,1]	[1,1]	[0,0]	[1,1]	[0,1]	[0,0]	[0,0]	[0,0]	[0,0]	[0,1]	[0,0]	[1,1]	[0,0]	[1,1]	[1,1]
chr38	22517578	22517579	null	G	["A"]	2657.75	["PASS"]	FALSE	[36]	0	0.495	1.519	156	[10,0,20]	[0.2308]	2.47	2.256e-13	2299	8.708e-16	null	250	3.44	7.947e-13	3.723	null	4.221e-06	[0,16,16]	["downstream_gene_variant"]	MODIFIER	transcript	protein_coding	SLAMF1	SLAMF1	c.*4153G>A	[1,1]	[1,1]	[0,0]	[1,1]	[0,1]	[0,0]	[0,0]	[0,0]	[0,0]	[0,1]	[0,0]	[1,1]	[0,0]	[0,0]	[1,1]
chr38	22517578	22517579	null	G	["A"]	2657.75	["PASS"]	FALSE	[36]	0	0.495	1.519	156	[10,0,20]	[0.2308]	2.47	2.256e-13	2299	8.708e-16	null	250	3.44	7.947e-13	3.723	null	4.221e-06	[0,16,16]	["intergenic_region"]	MODIFIER	intergenic_region	null	SLAMF1-CD84	SLAMF1-CD84	n.22517579G>A	[1,1]	[1,1]	[0,0]	[1,1]	[0,1]	[0,0]	[0,0]	[0,0]	[0,0]	[0,1]	[0,0]	[1,1]	[0,0]	[0,0]	[1,1]
chr38	22153099	22153109	null	AAAAATAAAT	["A"]	2229.21	["PASS"]	FALSE	[36]	6.661e-16	0.774	0	156	[10,0,20]	[0.2308]	2.58	8.471e-13	2048	8.708e-16	null	250	1.22	8.742e-12	3.266	null	2.598e-06	[1,14,16]	["upstream_gene_variant"]	MODIFIER	transcript	protein_coding	UFC1	UFC1	c.-1153_-1145delATTTATTTT	[1,1]	[1,1]	[0,1]	[1,1]	[0,1]	[0,1]	[0,1]	[0,0]	[0,0]	[0,1]	[0,0]	[1,1]	[0,0]	[0,0]	[1,1]
chr38	22153099	22153109	null	AAAAATAAAT	["A"]	2229.21	["PASS"]	FALSE	[36]	6.661e-16	0.774	0	156	[10,0,20]	[0.2308]	2.58	8.471e-13	2048	8.708e-16	null	250	1.22	8.742e-12	3.266	null	2.598e-06	[1,14,16]	["downstream_gene_variant"]	MODIFIER	transcript	pseudogene	LOC119868068	LOC119868068	n.*874_*882delAAAATAAAT	[1,1]	[1,1]	[0,1]	[1,1]	[0,1]	[0,1]	[0,1]	[0,0]	[0,0]	[0,1]	[0,0]	[1,1]	[0,0]	[0,0]	[1,1]
chr38	22153099	22153109	null	AAAAATAAAT	["A"]	2229.21	["PASS"]	FALSE	[36]	6.661e-16	0.774	0	156	[10,0,20]	[0.2308]	2.58	8.471e-13	2048	8.708e-16	null	250	1.22	8.742e-12	3.266	null	2.598e-06	[1,14,16]	["intergenic_region"]	MODIFIER	intergenic_region	null	UFC1-DEDD	UFC1-DEDD	n.22153101_22153109delAAAATAAAT	[1,1]	[1,1]	[0,1]	[1,1]	[0,1]	[0,1]	[0,1]	[0,0]	[0,0]	[0,1]	[0,0]	[1,1]	[0,0]	[0,0]	[1,1]
chr38	22540269	22540279	null	TTAACATTGA	["T"]	2439.3	["PASS"]	FALSE	[36]	6.661e-16	0.67	0	156	[10,0,20]	[0.2308]	4.005	8.471e-13	2065	8.708e-16	null	250	1.29	8.742e-12	3.204	null	2.598e-06	[1,14,16]	["intron_variant"]	MODIFIER	transcript	protein_coding	CD84	CD84	c.47-1159_47-1151delAACATTGAT	[1,1]	[1,1]	[0,0]	[1,1]	[0,1]	[0,0]	[0,0]	[0,1]	[0,0]	[0,1]	[0,0]	[1,1]	[0,0]	[0,0]	[1,1]
chr38	22540269	22540279	null	TTAACATTGA	["T"]	2439.3	["PASS"]	FALSE	[36]	6.661e-16	0.67	0	156	[10,0,20]	[0.2308]	4.005	8.471e-13	2065	8.708e-16	null	250	1.29	8.742e-12	3.204	null	2.598e-06	[1,14,16]	["intron_variant"]	MODIFIER	transcript	pseudogene	LOC119868071	LOC119868071	n.245-676_245-668delTCAATGTTA	[1,1]	[1,1]	[0,0]	[1,1]	[0,1]	[0,0]	[0,0]	[0,1]	[0,0]	[0,1]	[0,0]	[1,1]	[0,0]	[0,0]	[1,1]
[truncated: 54,976 more rows]
[truncated: 63 more columns]

## Sheet: Column Header Key
contigName	Chromosome
start	Start coordinate in base pairs
end	End coordinate in base pairs
referenceAllele	Genome reference allele
alternateAlleles	Called allele in whole genome sequence data
qual	Quality metric
AF	Allele frequency
CC_GENO	P-value genotype model
CC_TREND	P-value trend model
CC_ALL	P-value all model
CC_REC	P-value recessive model
[truncated: 8 more rows]
