# Supplementary material for: A splice donor variant in SLAMF1 is associated with canine atopic dermatitis
Source: Front Vet Sci. 2025 Jun 19;12:1550617. doi: 10.3389/fvets.2025.1550617 (PMC12221898; doi:10.3389/fvets.2025.1550617)
Supplement: SUPPLEMENTARY TABLE S4 — Dog 10 k project SLAMF1 c799 + 2 T > C genotypes. [file Table_4.xlsx]

## Sheet: SLAMF1 AFs
Breed (alphabetical)	Count	wt/wt	wt/var	var/var	AF			Breed (High to low AF)	Count	wt/wt	wt/var	var/var	AF
Affenpinscher	5	5	0	0	0			Bull Terrier	4	0	0	4	1
Afghan Hound	1	1	0	0	0			Miniature Bull Terrier	4	0	0	4	1
Afghanistan	3	2	1	0	0.166667			Bullmastiff	6	0	1	5	0.916667
Airedale Terrier	1	0	1	0	0.5			American Bulldog	5	0	1	4	0.9
Akbash	3	3	0	0	0			Dogue de Bordeaux	5	0	1	4	0.9
Alaska	3	3	0	0	0			Continental Bulldog	6	0	2	4	0.833333
Alaskan Malamute	3	1	1	1	0.5			Staffordshire Bull Terrier	6	0	2	4	0.833333
Alpine Dachsbracke	7	0	4	3	0.714286			Cesky Terrier	5	1	0	4	0.8
American Akita	7	7	0	0	0			Kerry Blue Terrier	2	0	1	1	0.75
American Bulldog	5	0	1	4	0.9			Norwich Terrier	6	1	1	4	0.75
American Eskimo Dog	6	4	2	0	0.166667			Pit Bull Terrier	2	0	1	1	0.75
American Foxhound	7	7	0	0	0			Alpine Dachsbracke	7	0	4	3	0.714286
American Hairless Terrier	5	2	3	0	0.3			Dogo Argentino	5	0	3	2	0.7
American Staffordshire Terrier	5	1	4	0	0.4			Yorkshire Terrier	5	1	1	3	0.7
American Water Spaniel	6	6	0	0	0			Majorca Mastiff	3	0	2	1	0.666667
Anatolian Shepherd Dog	6	6	0	0	0			Olde English Bulldogge	3	0	2	1	0.666667
Anglo-Francais hound	4	4	0	0	0			Sealyham Terrier	9	2	3	4	0.611111
Appenzeller Sennenhund	14	14	0	0	0			English Toy Terrier	10	1	7	2	0.55
Ariege Pointer	6	6	0	0	0			Airedale Terrier	1	0	1	0	0.5
Ariegeois	1	0	1	0	0.5			Alaskan Malamute	3	1	1	1	0.5
Artois Hound	2	2	0	0	0			Ariegeois	1	0	1	0	0.5
Australian Cattle Dog	4	4	0	0	0			Cuba	1	0	1	0	0.5
Australian Kelpie	6	6	0	0	0			English Bulldog	2	0	2	0	0.5
Australian Shepherd	3	3	0	0	0			French Bulldog	7	2	3	2	0.5
Australian Terrier	5	3	2	0	0.2			Japanese Spitz	12	2	8	2	0.5
Auvergne Pointer	6	6	0	0	0			Rhodesian Ridgeback	3	1	1	1	0.5
Azawakh	1	1	0	0	0			Tibetan Terrier	3	1	1	1	0.5
Azerbaijan	8	7	1	0	0.0625			Dogo Canario	6	2	3	1	0.416667
Bandog	1	1	0	0	0			Lakeland Terrier	6	1	5	0	0.416667
Barbet	6	6	0	0	0			American Staffordshire Terrier	5	1	4	0	0.4
Basset Artesien Normand	6	6	0	0	0			Boxer	5	3	0	2	0.4
Basset Fauve de Bretagne	5	5	0	0	0			Continental Toy Spaniel (Phalene)	5	2	2	1	0.4
Basset Hound	7	7	0	0	0			Dalmatian	5	2	2	1	0.4
Bavarian Mountain Scent Hound	6	6	0	0	0			Neapolitan Mastiff	5	2	2	1	0.4
Beauceron	4	4	0	0	0			Boerboel	4	1	3	0	0.375
Bedlington Terrier	7	6	1	0	0.0714286			Portuguese Podengo Pequeno	4	2	1	1	0.375
Belgian Laekenois	5	5	0	0	0			Wire Fox Terrier	4	2	1	1	0.375
Belgian Malinois	4	4	0	0	0			Biewer Terrier	6	2	4	0	0.333333
Belgian Sheepdog	3	3	0	0	0			Shiba Inu	3	1	2	0	0.333333
Belgian Tervuren	6	5	1	0	0.0833333			American Hairless Terrier	5	2	3	0	0.3
Belize	3	3	0	0	0			Toy Fox Terrier	10	5	4	1	0.3
Bergamasco Sheepdog	6	6	0	0	0			Welsh Terrier	5	3	1	1	0.3
Bernese Mountain Dog	10	10	0	0	0			Pyrenean Shepherd	11	6	4	1	0.272727
Bichon Frise	6	4	2	0	0.166667			Brazilian Terrier	6	3	3	0	0.25
Biewer Terrier	6	2	4	0	0.333333			Chinese Crested	2	1	1	0	0.25
Billy	2	2	0	0	0			Chinook	6	3	3	0	0.25
Black and Tan Coonhound	1	1	0	0	0			Fox Terrier	2	1	1	0	0.25
Black Russian Terrier	5	4	1	0	0.1			Lancashire Heeler	6	3	3	0	0.25
Bloodhound	5	5	0	0	0			Nova Scotia Duck Tolling Retriever	4	2	2	0	0.25
Blue Gascony Griffon	3	3	0	0	0			Patterdale Terrier	4	3	0	1	0.25
Blue Picardy Spaniel	3	3	0	0	0			Saint Miguel Cattle Dog	2	1	1	0	0.25
Bluetick Coonhound	2	2	0	0	0			Australian Terrier	5	3	2	0	0.2
Boerboel	4	1	3	0	0.375			Chinese Shar-Pei	8	5	3	0	0.1875
Bohemian Shepherd	6	6	0	0	0			Afghanistan	3	2	1	0	0.166667
Bolognese	5	5	0	0	0			American Eskimo Dog	6	4	2	0	0.166667
Boston Terrier	3	2	1	0	0.166667			Bichon Frise	6	4	2	0	0.166667
Bourbonnais Pointing Dog	7	7	0	0	0			Boston Terrier	3	2	1	0	0.166667
Bouvier des Ardennes	1	1	0	0	0			Central Asian Shepherd Dog	3	2	1	0	0.166667
Bouvier des Flandres	10	10	0	0	0			Continental Toy Spaniel (Papillon)	6	5	0	1	0.166667
Boxer	5	3	0	2	0.4			Danish-Swedish Farmdog	6	5	0	1	0.166667
Boykin Spaniel	5	5	0	0	0			Entlebucher Mountain Dog	9	6	3	0	0.166667
Bracco Italiano	6	6	0	0	0			Formosan Mountain Dog	3	2	1	0	0.166667
Braques Francais	5	5	0	0	0			Mexico	3	2	1	0	0.166667
Brazilian Terrier	6	3	3	0	0.25			Pumi	6	4	2	0	0.166667
Briard	6	5	1	0	0.0833333			Redbone Coonhound	3	2	1	0	0.166667
Briquet Griffon Vendeen	2	2	0	0	0			Silky Terrier	6	4	2	0	0.166667
Brittany	8	8	0	0	0			Skye Terrier	3	2	1	0	0.166667
Broholmer	6	6	0	0	0			South Russian Ovcharka	3	2	1	0	0.166667
Bruno Jura Hound	5	5	0	0	0			Whippet	6	4	2	0	0.166667
Brussels Griffon	7	7	0	0	0			Xoloitzcuintli	6	4	2	0	0.166667
Brussels Griffon (smooth)	2	2	0	0	0			Unknown	10	7	3	0	0.15
Bulgaria	2	2	0	0	0			Catahoula Leopard Dog	7	5	2	0	0.142857
Bull Terrier	4	0	0	4	1			Cretan Tracer	7	5	2	0	0.142857
Bullmastiff	6	0	1	5	0.916667			Norfolk Terrier	7	5	2	0	0.142857
Cairn Terrier	5	5	0	0	0			German Spitz Klein	11	8	3	0	0.136364
Cambodia	4	4	0	0	0			Cane Corso	4	3	1	0	0.125
Canaan Dog	2	2	0	0	0			Caucasian Ovcharka	4	3	1	0	0.125
Cane Corso	4	3	1	0	0.125			German Spitz Mittel	12	9	3	0	0.125
Cardigan Welsh Corgi	5	5	0	0	0			Japanese Akita	4	3	1	0	0.125
Carolina Dog	3	3	0	0	0			Miniature Pinscher	4	3	1	0	0.125
Catahoula Leopard Dog	7	5	2	0	0.142857			Black Russian Terrier	5	4	1	0	0.1
Catalan Sheepdog	5	5	0	0	0			Kai Ken	5	4	1	0	0.1
Catalburun	3	3	0	0	0			Mudi	5	4	1	0	0.1
Caucasian Ovcharka	4	3	1	0	0.125			Parson Russell Terrier	5	4	1	0	0.1
Cavalier King Charles Spaniel	5	5	0	0	0			Belgian Tervuren	6	5	1	0	0.0833333
Central Asian Shepherd Dog	3	2	1	0	0.166667			Briard	6	5	1	0	0.0833333
Cesky Fousek	4	4	0	0	0			Mastiff	6	5	1	0	0.0833333
Cesky Terrier	5	1	0	4	0.8			Pharaoh Hound	6	5	1	0	0.0833333
Chesapeake Bay Retriever	5	5	0	0	0			Bedlington Terrier	7	6	1	0	0.0714286
Chihuahua	2	2	0	0	0			Spinone Italiano	7	6	1	0	0.0714286
China	155	153	2	0	0.00645161			Azerbaijan	8	7	1	0	0.0625
Chinese Crested	2	1	1	0	0.25			Liberia	17	15	2	0	0.0588235
Chinese Shar-Pei	8	5	3	0	0.1875			Fiji	9	8	1	0	0.0555556
Chinook	6	3	3	0	0.25			Manchester Terrier (Standard)	9	8	1	0	0.0555556
Chow Chow	4	4	0	0	0			Smooth Fox Terrier	9	8	1	0	0.0555556
Cirneco dell'Etna	6	6	0	0	0			Thai Ridgeback	9	8	1	0	0.0555556
Clumber Spaniel	5	5	0	0	0			French Polynesia	13	12	1	0	0.0384615
Cocker Spaniel	3	3	0	0	0			Congo	16	15	1	0	0.03125
Collie	13	13	0	0	0			Kenya	18	17	1	0	0.0277778
Congo	16	15	1	0	0.03125			China	155	153	2	0	0.00645161
Continental Bulldog	6	0	2	4	0.833333			Affenpinscher	5	5	0	0	0
Continental Toy Spaniel (Papillon)	6	5	0	1	0.166667			Afghan Hound	1	1	0	0	0
Continental Toy Spaniel (Phalene)	5	2	2	1	0.4			Akbash	3	3	0	0	0
Costa Rica	3	3	0	0	0			Alaska	3	3	0	0	0
Coton de Tulear	4	4	0	0	0			American Akita	7	7	0	0	0
Cretan Tracer	7	5	2	0	0.142857			American Foxhound	7	7	0	0	0
Croatian Sheepdog	4	4	0	0	0			American Water Spaniel	6	6	0	0	0
Cuba	1	0	1	0	0.5			Anatolian Shepherd Dog	6	6	0	0	0
Curly-Coated Retriever	4	4	0	0	0			Anglo-Francais hound	4	4	0	0	0
Czechoslovakian Wolfdog	4	4	0	0	0			Appenzeller Sennenhund	14	14	0	0	0
Dachshund	17	17	0	0	0			Ariege Pointer	6	6	0	0	0
Dalmatian	5	2	2	1	0.4			Artois Hound	2	2	0	0	0
Dandie Dinmont Terrier	6	6	0	0	0			Australian Cattle Dog	4	4	0	0	0
Danish-Swedish Farmdog	6	5	0	1	0.166667			Australian Kelpie	6	6	0	0	0
Doberman Pinscher	7	7	0	0	0			Australian Shepherd	3	3	0	0	0
Dogo Argentino	5	0	3	2	0.7			Auvergne Pointer	6	6	0	0	0
Dogo Canario	6	2	3	1	0.416667			Azawakh	1	1	0	0	0
Dogue de Bordeaux	5	0	1	4	0.9			Bandog	1	1	0	0	0
Drever	6	6	0	0	0			Barbet	6	6	0	0	0
Dutch Partridge Dog	1	1	0	0	0			Basset Artesien Normand	6	6	0	0	0
Dutch Shepherd	5	5	0	0	0			Basset Fauve de Bretagne	5	5	0	0	0
East-European shepherd	3	3	0	0	0			Basset Hound	7	7	0	0	0
Elo	5	5	0	0	0			Bavarian Mountain Scent Hound	6	6	0	0	0
English Bulldog	2	0	2	0	0.5			Beauceron	4	4	0	0	0
English Cocker Spaniel	3	3	0	0	0			Belgian Laekenois	5	5	0	0	0
English Foxhound	2	2	0	0	0			Belgian Malinois	4	4	0	0	0
English Pointer	8	8	0	0	0			Belgian Sheepdog	3	3	0	0	0
English Setter	3	3	0	0	0			Belize	3	3	0	0	0
English Shepherd	3	3	0	0	0			Bergamasco Sheepdog	6	6	0	0	0
English Springer Spaniel	3	3	0	0	0			Bernese Mountain Dog	10	10	0	0	0
English Toy Spaniel	3	3	0	0	0			Billy	2	2	0	0	0
English Toy Terrier	10	1	7	2	0.55			Black and Tan Coonhound	1	1	0	0	0
Entlebucher Mountain Dog	9	6	3	0	0.166667			Bloodhound	5	5	0	0	0
Estonian Hound	3	3	0	0	0			Blue Gascony Griffon	3	3	0	0	0
Estrela Mountain Dog	6	6	0	0	0			Blue Picardy Spaniel	3	3	0	0	0
Eurasia	1	1	0	0	0			Bluetick Coonhound	2	2	0	0	0
Eurasier	4	4	0	0	0			Bohemian Shepherd	6	6	0	0	0
Europe	1	1	0	0	0			Bolognese	5	5	0	0	0
Field Spaniel	5	5	0	0	0			Bourbonnais Pointing Dog	7	7	0	0	0
Fiji	9	8	1	0	0.0555556			Bouvier des Ardennes	1	1	0	0	0
Finnish Hound	6	6	0	0	0			Bouvier des Flandres	10	10	0	0	0
Finnish Spitz	6	6	0	0	0			Boykin Spaniel	5	5	0	0	0
Flat-Coated Retriever	3	3	0	0	0			Bracco Italiano	6	6	0	0	0
Formosan Mountain Dog	3	2	1	0	0.166667			Braques Francais	5	5	0	0	0
Fox Terrier	2	1	1	0	0.25			Briquet Griffon Vendeen	2	2	0	0	0
French Bulldog	7	2	3	2	0.5			Brittany	8	8	0	0	0
French Polynesia	13	12	1	0	0.0384615			Broholmer	6	6	0	0	0
French Spaniel	6	6	0	0	0			Bruno Jura Hound	5	5	0	0	0
Galgo Espanol	6	6	0	0	0			Brussels Griffon	7	7	0	0	0
German Giant Spitz	6	6	0	0	0			Brussels Griffon (smooth)	2	2	0	0	0
German Hound	6	6	0	0	0			Bulgaria	2	2	0	0	0
German Hunting Terrier	6	6	0	0	0			Cairn Terrier	5	5	0	0	0
German Pinscher	4	4	0	0	0			Cambodia	4	4	0	0	0
German Shepherd Dog	2	2	0	0	0			Canaan Dog	2	2	0	0	0
German shepherd mix	2	2	0	0	0			Cardigan Welsh Corgi	5	5	0	0	0
German Shorthaired Pointer	4	4	0	0	0			Carolina Dog	3	3	0	0	0
German Spaniel	6	6	0	0	0			Catalan Sheepdog	5	5	0	0	0
German Spitz	6	6	0	0	0			Catalburun	3	3	0	0	0
German Spitz Klein	11	8	3	0	0.136364			Cavalier King Charles Spaniel	5	5	0	0	0
German Spitz Mittel	12	9	3	0	0.125			Cesky Fousek	4	4	0	0	0
German Wirehaired Pointer	5	5	0	0	0			Chesapeake Bay Retriever	5	5	0	0	0
Giant Schnauzer	6	6	0	0	0			Chihuahua	2	2	0	0	0
Glen of Imaal Terrier	6	6	0	0	0			Chow Chow	4	4	0	0	0
Golden Retriever	6	6	0	0	0			Cirneco dell'Etna	6	6	0	0	0
Gordon Setter	1	1	0	0	0			Clumber Spaniel	5	5	0	0	0
Gotland Hound	1	1	0	0	0			Cocker Spaniel	3	3	0	0	0
Grand Basset Griffon Vendeen	5	5	0	0	0			Collie	13	13	0	0	0
Grand Bleu de Gascogne	1	1	0	0	0			Costa Rica	3	3	0	0	0
Grand Griffon Vendeen	2	2	0	0	0			Coton de Tulear	4	4	0	0	0
Great Anglo-French Tricolour Hound	6	6	0	0	0			Croatian Sheepdog	4	4	0	0	0
Great Anglo-French White and Orange Hound	6	6	0	0	0			Curly-Coated Retriever	4	4	0	0	0
Great Pyrenees	7	7	0	0	0			Czechoslovakian Wolfdog	4	4	0	0	0
Greater Swiss Mountain Dog	10	10	0	0	0			Dachshund	17	17	0	0	0
Greece	12	12	0	0	0			Dandie Dinmont Terrier	6	6	0	0	0
Greenland Dog	3	3	0	0	0			Doberman Pinscher	7	7	0	0	0
Griffon Fauve de Bretagne	1	1	0	0	0			Drever	6	6	0	0	0
Griffon Nivernais	6	6	0	0	0			Dutch Partridge Dog	1	1	0	0	0
Groenendael	3	3	0	0	0			Dutch Shepherd	5	5	0	0	0
Hallefors Elkhound	1	1	0	0	0			East-European shepherd	3	3	0	0	0
Hamiltonstovare	7	7	0	0	0			Elo	5	5	0	0	0
Hanoverian Scenthound	1	1	0	0	0			English Cocker Spaniel	3	3	0	0	0
Harrier	3	3	0	0	0			English Foxhound	2	2	0	0	0
Havanese	4	4	0	0	0			English Pointer	8	8	0	0	0
Hellenic Hound	6	6	0	0	0			English Setter	3	3	0	0	0
Hokkaido	2	2	0	0	0			English Shepherd	3	3	0	0	0
Hortaya Borzaya	2	2	0	0	0			English Springer Spaniel	3	3	0	0	0
Hovawart	4	4	0	0	0			English Toy Spaniel	3	3	0	0	0
Ibizan Hound	13	13	0	0	0			Estonian Hound	3	3	0	0	0
Icelandic Sheepdog	6	6	0	0	0			Estrela Mountain Dog	6	6	0	0	0
Iran	33	33	0	0	0			Eurasia	1	1	0	0	0
Irish Red and White Setter	1	1	0	0	0			Eurasier	4	4	0	0	0
Irish Setter	3	3	0	0	0			Europe	1	1	0	0	0
Irish Terrier	2	2	0	0	0			Field Spaniel	5	5	0	0	0
Irish Water Spaniel	4	4	0	0	0			Finnish Hound	6	6	0	0	0
Japanese Akita	4	3	1	0	0.125			Finnish Spitz	6	6	0	0	0
Japanese Chin	6	6	0	0	0			Flat-Coated Retriever	3	3	0	0	0
Japanese Spitz	12	2	8	2	0.5			French Spaniel	6	6	0	0	0
Kai Ken	5	4	1	0	0.1			Galgo Espanol	6	6	0	0	0
Kangal	2	2	0	0	0			German Giant Spitz	6	6	0	0	0
Kars	5	5	0	0	0			German Hound	6	6	0	0	0
Kazakhstan	1	1	0	0	0			German Hunting Terrier	6	6	0	0	0
Keeshond	11	11	0	0	0			German Pinscher	4	4	0	0	0
Kenya	18	17	1	0	0.0277778			German Shepherd Dog	2	2	0	0	0
Kerry Blue Terrier	2	0	1	1	0.75			German shepherd mix	2	2	0	0	0
Kintamani	1	1	0	0	0			German Shorthaired Pointer	4	4	0	0	0
Kishu	3	3	0	0	0			German Spaniel	6	6	0	0	0
Kromfohrlander	7	7	0	0	0			German Spitz	6	6	0	0	0
Kuvasz	7	7	0	0	0			German Wirehaired Pointer	5	5	0	0	0
Kyrgyzstan	1	1	0	0	0			Giant Schnauzer	6	6	0	0	0
Labernese	2	2	0	0	0			Glen of Imaal Terrier	6	6	0	0	0
Labrador Retriever	6	6	0	0	0			Golden Retriever	6	6	0	0	0
Lagotto Romagnolo	3	3	0	0	0			Gordon Setter	1	1	0	0	0
Lakeland Terrier	6	1	5	0	0.416667			Gotland Hound	1	1	0	0	0
Lancashire Heeler	6	3	3	0	0.25			Grand Basset Griffon Vendeen	5	5	0	0	0
Landseer	4	4	0	0	0			Grand Bleu de Gascogne	1	1	0	0	0
Large Munsterlander	1	1	0	0	0			Grand Griffon Vendeen	2	2	0	0	0
Leonberger	11	11	0	0	0			Great Anglo-French Tricolour Hound	6	6	0	0	0
Lhasa Apso	8	8	0	0	0			Great Anglo-French White and Orange Hound	6	6	0	0	0
Liberia	17	15	2	0	0.0588235			Great Pyrenees	7	7	0	0	0
Lowchen	4	4	0	0	0			Greater Swiss Mountain Dog	10	10	0	0	0
Magyar Agar	6	6	0	0	0			Greece	12	12	0	0	0
Majorca Mastiff	3	0	2	1	0.666667			Greenland Dog	3	3	0	0	0
Maltese	4	4	0	0	0			Griffon Fauve de Bretagne	1	1	0	0	0
Manchester Terrier (Standard)	9	8	1	0	0.0555556			Griffon Nivernais	6	6	0	0	0
Maremma Sheepdog	6	6	0	0	0			Groenendael	3	3	0	0	0
Mastiff	6	5	1	0	0.0833333			Hallefors Elkhound	1	1	0	0	0
Mexico	3	2	1	0	0.166667			Hamiltonstovare	7	7	0	0	0
Miniature Bull Terrier	4	0	0	4	1			Hanoverian Scenthound	1	1	0	0	0
Miniature Pinscher	4	3	1	0	0.125			Harrier	3	3	0	0	0
Miniature Poodle	1	1	0	0	0			Havanese	4	4	0	0	0
Miniature Schnauzer	4	4	0	0	0			Hellenic Hound	6	6	0	0	0
Mongolian Bankhar Dog	2	2	0	0	0			Hokkaido	2	2	0	0	0
Mountain Cur	2	2	0	0	0			Hortaya Borzaya	2	2	0	0	0
Mudi	5	4	1	0	0.1			Hovawart	4	4	0	0	0
Myanmar	2	2	0	0	0			Ibizan Hound	13	13	0	0	0
Neapolitan Mastiff	5	2	2	1	0.4			Icelandic Sheepdog	6	6	0	0	0
Nepal	8	8	0	0	0			Iran	33	33	0	0	0
Newfoundland	6	6	0	0	0			Irish Red and White Setter	1	1	0	0	0
Norfolk Terrier	7	5	2	0	0.142857			Irish Setter	3	3	0	0	0
Norrbottenspitz	5	5	0	0	0			Irish Terrier	2	2	0	0	0
Norwegian Buhund	5	5	0	0	0			Irish Water Spaniel	4	4	0	0	0
Norwegian Elkhound	7	7	0	0	0			Japanese Chin	6	6	0	0	0
Norwegian Lundehund	5	5	0	0	0			Kangal	2	2	0	0	0
Norwich Terrier	6	1	1	4	0.75			Kars	5	5	0	0	0
Nova Scotia Duck Tolling Retriever	4	2	2	0	0.25			Kazakhstan	1	1	0	0	0
Old English Sheepdog	7	7	0	0	0			Keeshond	11	11	0	0	0
Old German Shepherd	6	6	0	0	0			Kintamani	1	1	0	0	0
Olde English Bulldogge	3	0	2	1	0.666667			Kishu	3	3	0	0	0
Otterhound	7	7	0	0	0			Kromfohrlander	7	7	0	0	0
Parson Russell Terrier	5	4	1	0	0.1			Kuvasz	7	7	0	0	0
Patterdale Terrier	4	3	0	1	0.25			Kyrgyzstan	1	1	0	0	0
Pekingese	3	3	0	0	0			Labernese	2	2	0	0	0
Pembroke Welsh Corgi	1	1	0	0	0			Labrador Retriever	6	6	0	0	0
Peru	4	4	0	0	0			Lagotto Romagnolo	3	3	0	0	0
Peruvian Hairless	5	5	0	0	0			Landseer	4	4	0	0	0
Petit Basset Griffon Vendeen	11	11	0	0	0			Large Munsterlander	1	1	0	0	0
Petit Bleu de Gascogne	4	4	0	0	0			Leonberger	11	11	0	0	0
Pharaoh Hound	6	5	1	0	0.0833333			Lhasa Apso	8	8	0	0	0
Philippines	1	1	0	0	0			Lowchen	4	4	0	0	0
Picardy Shepherd	6	6	0	0	0			Magyar Agar	6	6	0	0	0
Picardy Spaniel	4	4	0	0	0			Maltese	4	4	0	0	0
Pinscher	2	2	0	0	0			Maremma Sheepdog	6	6	0	0	0
Pit Bull Terrier	2	0	1	1	0.75			Miniature Poodle	1	1	0	0	0
Plott Hound	1	1	0	0	0			Miniature Schnauzer	4	4	0	0	0
Polish Greyhound	7	7	0	0	0			Mongolian Bankhar Dog	2	2	0	0	0
Polish Lowland Sheepdog	2	2	0	0	0			Mountain Cur	2	2	0	0	0
Polish Tatra Sheepdog	8	8	0	0	0			Myanmar	2	2	0	0	0
Pomeranian	8	8	0	0	0			Nepal	8	8	0	0	0
Pont-Audemer spaniel	6	6	0	0	0			Newfoundland	6	6	0	0	0
Poodle	1	1	0	0	0			Norrbottenspitz	5	5	0	0	0
Porcelaine	1	1	0	0	0			Norwegian Buhund	5	5	0	0	0
Portugal	2	2	0	0	0			Norwegian Elkhound	7	7	0	0	0
Portuguese Podengo	2	2	0	0	0			Norwegian Lundehund	5	5	0	0	0
Portuguese Podengo Pequeno	4	2	1	1	0.375			Old English Sheepdog	7	7	0	0	0
Portuguese Pointer	1	1	0	0	0			Old German Shepherd	6	6	0	0	0
Portuguese Sheepdog	6	6	0	0	0			Otterhound	7	7	0	0	0
Portuguese Water Dog	8	8	0	0	0			Pekingese	3	3	0	0	0
Posavac Hound	1	1	0	0	0			Pembroke Welsh Corgi	1	1	0	0	0
Prague Ratter	5	5	0	0	0			Peru	4	4	0	0	0
Pudelpointer	3	3	0	0	0			Peruvian Hairless	5	5	0	0	0
Pug	1	1	0	0	0			Petit Basset Griffon Vendeen	11	11	0	0	0
Puli	6	6	0	0	0			Petit Bleu de Gascogne	4	4	0	0	0
Pumi	6	4	2	0	0.166667			Philippines	1	1	0	0	0
Pyrenean Mastiff	6	6	0	0	0			Picardy Shepherd	6	6	0	0	0
Pyrenean Shepherd	11	6	4	1	0.272727			Picardy Spaniel	4	4	0	0	0
Rat Terrier	2	2	0	0	0			Pinscher	2	2	0	0	0
Ratonero Bodeguero Andaluz	1	1	0	0	0			Plott Hound	1	1	0	0	0
Redbone Coonhound	3	2	1	0	0.166667			Polish Greyhound	7	7	0	0	0
Rhodesian Ridgeback	3	1	1	1	0.5			Polish Lowland Sheepdog	2	2	0	0	0
Russia	16	16	0	0	0			Polish Tatra Sheepdog	8	8	0	0	0
Russian Hound	6	6	0	0	0			Pomeranian	8	8	0	0	0
Russian Toy	6	6	0	0	0			Pont-Audemer spaniel	6	6	0	0	0
Russian Tsvetnaya Bolonka	6	6	0	0	0			Poodle	1	1	0	0	0
Saarloos Wolfdog	4	4	0	0	0			Porcelaine	1	1	0	0	0
Saint Bernard	13	13	0	0	0			Portugal	2	2	0	0	0
Saint Miguel Cattle Dog	2	1	1	0	0.25			Portuguese Podengo	2	2	0	0	0
Saint-Usuge Spaniel	1	1	0	0	0			Portuguese Pointer	1	1	0	0	0
Saluki	3	3	0	0	0			Portuguese Sheepdog	6	6	0	0	0
Samoyed	4	4	0	0	0			Portuguese Water Dog	8	8	0	0	0
Sarabi	2	2	0	0	0			Posavac Hound	1	1	0	0	0
Sarplaninac	4	4	0	0	0			Prague Ratter	5	5	0	0	0
Schapendoes	4	4	0	0	0			Pudelpointer	3	3	0	0	0
Schipperke	6	6	0	0	0			Pug	1	1	0	0	0
Scottish Deerhound	3	3	0	0	0			Puli	6	6	0	0	0
Sealyham Terrier	9	2	3	4	0.611111			Pyrenean Mastiff	6	6	0	0	0
Segugio Italiano	4	4	0	0	0			Rat Terrier	2	2	0	0	0
Shetland Sheepdog	4	4	0	0	0			Ratonero Bodeguero Andaluz	1	1	0	0	0
Shiba Inu	3	1	2	0	0.333333			Russia	16	16	0	0	0
Shih Tzu	5	5	0	0	0			Russian Hound	6	6	0	0	0
Shikoku	1	1	0	0	0			Russian Toy	6	6	0	0	0
Shiloh Shepherd	1	1	0	0	0			Russian Tsvetnaya Bolonka	6	6	0	0	0
Silken Windhound	2	2	0	0	0			Saarloos Wolfdog	4	4	0	0	0
Silky Terrier	6	4	2	0	0.166667			Saint Bernard	13	13	0	0	0
Skye Terrier	3	2	1	0	0.166667			Saint-Usuge Spaniel	1	1	0	0	0
Sloughi	3	3	0	0	0			Saluki	3	3	0	0	0
Slovak Cuvac	7	7	0	0	0			Samoyed	4	4	0	0	0
Slovakian Wirehaired Pointer	4	4	0	0	0			Sarabi	2	2	0	0	0
Slovensky Kopov	2	2	0	0	0			Sarplaninac	4	4	0	0	0
Small Munsterlander	11	11	0	0	0			Schapendoes	4	4	0	0	0
Small Swiss Hound	12	12	0	0	0			Schipperke	6	6	0	0	0
Smooth Fox Terrier	9	8	1	0	0.0555556			Scottish Deerhound	3	3	0	0	0
South Russian Ovcharka	3	2	1	0	0.166667			Segugio Italiano	4	4	0	0	0
Spanish Mastiff	6	6	0	0	0			Shetland Sheepdog	4	4	0	0	0
Spanish Water Dog	4	4	0	0	0			Shih Tzu	5	5	0	0	0
Spinone Italiano	7	6	1	0	0.0714286			Shikoku	1	1	0	0	0
Sri Lanka	1	1	0	0	0			Shiloh Shepherd	1	1	0	0	0
Stabyhoun	4	4	0	0	0			Silken Windhound	2	2	0	0	0
Staffordshire Bull Terrier	6	0	2	4	0.833333			Sloughi	3	3	0	0	0
Standard Schnauzer	1	1	0	0	0			Slovak Cuvac	7	7	0	0	0
Sussex Spaniel	6	6	0	0	0			Slovakian Wirehaired Pointer	4	4	0	0	0
Sweden	6	6	0	0	0			Slovensky Kopov	2	2	0	0	0
Swedish Elkhound	4	4	0	0	0			Small Munsterlander	11	11	0	0	0
Swedish Lapphund	3	3	0	0	0			Small Swiss Hound	12	12	0	0	0
Swedish Vallhund	4	4	0	0	0			Spanish Mastiff	6	6	0	0	0
Swedish White Elkhound	7	7	0	0	0			Spanish Water Dog	4	4	0	0	0
Swiss Hound	12	12	0	0	0			Sri Lanka	1	1	0	0	0
Tajikistan	8	8	0	0	0			Stabyhoun	4	4	0	0	0
Tamaskan	1	1	0	0	0			Standard Schnauzer	1	1	0	0	0
Tazi	2	2	0	0	0			Sussex Spaniel	6	6	0	0	0
Teddy Roosevelt Terrier	2	2	0	0	0			Sweden	6	6	0	0	0
Thai Ridgeback	9	8	1	0	0.0555556			Swedish Elkhound	4	4	0	0	0
Thailand	8	8	0	0	0			Swedish Lapphund	3	3	0	0	0
Tibetan Spaniel	4	4	0	0	0			Swedish Vallhund	4	4	0	0	0
Tibetan Terrier	3	1	1	1	0.5			Swedish White Elkhound	7	7	0	0	0
Tosa Inu	3	3	0	0	0			Swiss Hound	12	12	0	0	0
Toy Fox Terrier	10	5	4	1	0.3			Tajikistan	8	8	0	0	0
Toy Poodle	2	2	0	0	0			Tamaskan	1	1	0	0	0
Treeing Walker Coonhound	1	1	0	0	0			Tazi	2	2	0	0	0
Turkish Mastiff	5	5	0	0	0			Teddy Roosevelt Terrier	2	2	0	0	0
Turkish Zerdava	4	4	0	0	0			Thailand	8	8	0	0	0
Turks and Caicos Islands	1	1	0	0	0			Tibetan Spaniel	4	4	0	0	0
Unknown	10	7	3	0	0.15			Tosa Inu	3	3	0	0	0
USA	4	4	0	0	0			Toy Poodle	2	2	0	0	0
Uzbekistan	6	6	0	0	0			Treeing Walker Coonhound	1	1	0	0	0
Vizsla	9	9	0	0	0			Turkish Mastiff	5	5	0	0	0
Volpino Italiano	6	6	0	0	0			Turkish Zerdava	4	4	0	0	0
Weimaraner	5	5	0	0	0			Turks and Caicos Islands	1	1	0	0	0
Welsh Springer Spaniel	4	4	0	0	0			USA	4	4	0	0	0
Welsh Terrier	5	3	1	1	0.3			Uzbekistan	6	6	0	0	0
Whippet	6	4	2	0	0.166667			Vizsla	9	9	0	0	0
White Swiss Shepherd Dog	11	11	0	0	0			Volpino Italiano	6	6	0	0	0
Wire Fox Terrier	4	2	1	1	0.375			Weimaraner	5	5	0	0	0
Wirehaired Pointing Griffon	6	6	0	0	0			Welsh Springer Spaniel	4	4	0	0	0
Xoloitzcuintli	6	4	2	0	0.166667			White Swiss Shepherd Dog	11	11	0	0	0
Yorkshire Terrier	5	1	1	3	0.7			Wirehaired Pointing Griffon	6	6	0	0	0
Zagar	7	7	0	0	0			Zagar	7	7	0	0	0
Grand Total	1987	1736	175	76	0.0822849			Grand Total	1987	1736	175	76	0.0822849
